# Supplementary material for: Tropane alkaloids biosynthesis involves an unusual type III polyketide synthase and non-enzymatic condensation
Source: Nat Commun. 2019 Sep 6;10:4036. doi: 10.1038/s41467-019-11987-z (PMC6731253; doi:10.1038/s41467-019-11987-z)
Supplement: Supplementary file 3 — Source Data [file 41467_2019_11987_MOESM3_ESM.zip]

Archive with 2 entries (2 files):
- data 2.xlsx
- data 1.xlsx
