# Supplementary material for: Tropane alkaloids biosynthesis involves an unusual type III polyketide synthase and non-enzymatic condensation
Source: Nat Commun. 2019 Sep 6;10:4036. doi: 10.1038/s41467-019-11987-z (PMC6731253; doi:10.1038/s41467-019-11987-z)
Supplement: Supplementary file 3 — Source Data [file 41467_2019_11987_MOESM3_ESM.zip › data 2.xlsx]

## Sheet: Figure S6a
AbPYKS			̶AbPYKS			̶ Malonyl-CoA			̶ N-methylpyrrolinium cation
X	Y		X	Y		X	Y		X	Y
0.04	291.5		0.04	293.57		0.04	572.85		0.04	261.2
0.06	234.06		0.05	427.11		0.06	233.24		0.06	218.51
0.08	498.02		0.07	717.05		0.08	502.02		0.07	0
0.09	0		0.09	584.64		0.09	498.78		0.09	266.94
0.11	219.07		0.1	224.14		0.11	0		0.11	0
0.13	231.13		0.12	345.46		0.13	569.67		0.12	0
0.14	570.09		0.14	0		0.14	215.18		0.14	0
0.16	0		0.15	251		0.16	205.64		0.16	212.41
0.18	243.6		0.17	0		0.18	596.44		0.17	257.02
0.19	229.89		0.19	273.18		0.19	0		0.19	0
0.21	744.54		0.2	0		0.21	0		0.21	420.24
0.23	0		0.22	309.27		0.23	325.47		0.22	211
0.24	833.22		0.24	504.5		0.24	229.68		0.24	0
0.26	253.6		0.25	299.63		0.26	221.35		0.26	0
0.28	275.43		0.27	0		0.28	0		0.27	0
0.29	282.38		0.29	292.16		0.29	213.56		0.29	255.78
0.31	573.38		0.3	0		0.31	277.57		0.31	0
0.33	462.17		0.32	466.41		0.33	500.88		0.32	0
0.34	210.01		0.34	389.76		0.34	268.6		0.34	513.05
0.36	242.16		0.35	0		0.36	0		0.36	0
0.38	351.08		0.37	719.75		0.38	231.25		0.37	0
0.39	407.72		0.39	0		0.39	224.13		0.39	0
0.41	906.02		0.4	0		0.41	254		0.41	0
0.43	0		0.42	218.22		0.43	496.25		0.42	0
0.44	277.88		0.44	743.41		0.44	223.25		0.44	0
0.46	219.89		0.45	659.5		0.46	448.24		0.46	0
0.48	363.23		0.47	0		0.48	490.7		0.47	234.89
0.49	234.82		0.49	533.61		0.49	488.51		0.49	0
0.51	221.78		0.5	288.65		0.51	237.78		0.51	0
0.53	536.61		0.52	449.9		0.53	0		0.52	209
0.54	261.13		0.54	530.91		0.54	472.07		0.54	0
0.56	268.4		0.55	221.24		0.56	484.31		0.56	0
0.58	0		0.57	0		0.58	224.63		0.57	0
0.59	254.43		0.59	235.3		0.59	253.13		0.59	0
0.61	315.52		0.6	526.45		0.61	0		0.61	0
0.63	212.42		0.62	0		0.63	589.71		0.62	562.22
0.64	255.19		0.64	263.67		0.64	0		0.64	287.46
0.66	260.51		0.65	0		0.66	424.21		0.66	0
0.68	239.53		0.67	289.88		0.68	482.29		0.67	0
0.69	324.3		0.69	572.31		0.69	0		0.69	0
0.71	450.78		0.7	443.57		0.71	318.49		0.71	0
0.73	775.8		0.72	212.06		0.73	0		0.72	0
0.74	221.95		0.74	372.9		0.74	250.28		0.74	0
0.76	0		0.75	0		0.76	672.82		0.76	0
0.78	0		0.77	805.81		0.78	225.44		0.77	0
0.79	239.58		0.79	0		0.79	242.36		0.79	0
0.81	496.77		0.8	553.5		0.81	228.56		0.81	281.58
0.83	593.44		0.82	435.43		0.83	662.73		0.82	724.27
0.84	286.08		0.84	492.5		0.84	299.66		0.84	208.89
0.86	209.1		0.85	253.55		0.86	0		0.86	0
0.88	359.76		0.87	340.48		0.88	0		0.87	268.12
0.89	824.55		0.89	0		0.89	448.23		0.89	0
0.91	408.27		0.9	264.59		0.91	241.92		0.91	302.73
0.93	0		0.92	495.62		0.93	470.91		0.92	262.57
0.94	544.72		0.94	200.18		0.94	268.7		0.94	0
0.96	327		0.95	790.51		0.96	560.72		0.96	0
0.98	536.26		0.97	211.23		0.98	0		0.97	0
0.99	417.46		0.99	510.15		0.99	0		0.99	0
1.01	293.33		1	356.04		1.01	290.57		1.01	0
1.03	518.61		1.02	0		1.03	0		1.02	0
1.04	586.35		1.04	255.72		1.04	705.52		1.04	208.57
1.06	593.29		1.05	563.7		1.06	0		1.06	0
1.08	548.42		1.07	226.07		1.08	557.27		1.07	0
1.09	219.36		1.09	305.78		1.09	0		1.09	445.72
1.11	319.88		1.1	268.13		1.11	274.28		1.11	0
1.13	467.24		1.12	0		1.13	502.58		1.12	0
1.14	448.95		1.14	382.18		1.14	0		1.14	212.03
1.16	489.99		1.15	0		1.16	235.02		1.16	0
1.18	435.98		1.17	480.84		1.18	228.06		1.17	282.04
1.19	635.63		1.19	215.53		1.19	0		1.19	475.68
1.21	438.93		1.2	765.51		1.21	0		1.21	226.22
1.23	0		1.22	0		1.23	693.44		1.22	401.59
1.24	477.43		1.24	0		1.24	0		1.24	435.49
1.26	341.82		1.25	673.56		1.26	0		1.26	292.14
1.28	219.79		1.27	0		1.28	318.31		1.27	445.13
1.29	0		1.29	227.43		1.29	470.29		1.29	0
1.31	0		1.3	574.21		1.31	456.07		1.31	237.83
1.33	208.44		1.32	0		1.33	236.29		1.32	492
1.34	279.85		1.34	447.44		1.34	0		1.34	282.34
1.36	323.44		1.35	218.91		1.36	0		1.36	0
1.38	0		1.37	321.86		1.38	203.21		1.37	0
1.39	532.9		1.39	273.56		1.39	0		1.39	0
1.41	505.57		1.4	0		1.41	305.32		1.41	0
1.43	272.17		1.42	218.02		1.43	301.37		1.42	0
1.44	0		1.44	465.34		1.44	294.83		1.44	0
1.46	299.98		1.45	239.25		1.46	356.68		1.46	0
1.48	469.29		1.47	0		1.48	0		1.47	0
1.49	231.21		1.49	244.32		1.49	0		1.49	310.45
1.51	559.65		1.5	220.45		1.51	655.94		1.51	0
1.53	209.22		1.52	286.56		1.53	0		1.52	238.94
1.54	520.61		1.54	560.95		1.54	310.27		1.54	0
1.56	587.63		1.55	232.02		1.56	554.32		1.56	0
1.58	392.11		1.57	557.56		1.58	258.43		1.57	0
1.59	0		1.59	0		1.59	351.59		1.59	252.45
1.61	207		1.6	558.21		1.61	548.3		1.61	0
1.63	0		1.62	238.02		1.63	0		1.62	0
1.64	324.16		1.64	287.21		1.64	230.02		1.64	211.24
1.66	338.47		1.65	0		1.66	597.93		1.66	0
1.68	264.12		1.67	366.44		1.68	598.82		1.67	0
1.69	0		1.69	211.03		1.69	275.68		1.69	0
1.71	607.39		1.7	0		1.71	0		1.71	239.57
1.73	0		1.72	206.83		1.73	225.5		1.72	240.03
1.74	0		1.74	0		1.74	389.57		1.74	0
1.76	0		1.75	0		1.76	0		1.76	0
1.78	0		1.77	0		1.78	233.26		1.77	0
1.79	238.62		1.79	279.42		1.79	260.28		1.79	0
1.81	0		1.8	0		1.81	264.09		1.81	0
1.83	0		1.82	0		1.83	0		1.82	0
1.84	488.49		1.84	0		1.84	0		1.84	257.73
1.86	0		1.85	0		1.86	0		1.86	0
1.88	0		1.87	0		1.88	220.81		1.87	209.92
1.89	213.49		1.89	0		1.89	0		1.89	0
1.91	0		1.9	219.22		1.91	0		1.91	258.37
1.93	0		1.92	0		1.93	0		1.92	220.37
1.94	280.08		1.94	0		1.94	0		1.94	0
1.96	0		1.95	0		1.96	0		1.96	222.97
1.98	0		1.97	0		1.98	0		1.97	0
1.99	0		1.99	0		1.99	205.06		1.99	0
2.01	300.57		2	204.7		2.01	0		2.01	0
2.03	0		2.02	0		2.03	0		2.02	0
2.04	0		2.04	0		2.04	204.78		2.04	332.02
2.06	0		2.05	0		2.06	0		2.06	0
2.08	0		2.07	0		2.08	0		2.07	0
2.09	0		2.09	0		2.09	0		2.09	0
2.11	0		2.1	0		2.11	419.42		2.11	0
2.13	0		2.12	0		2.13	0		2.12	0
2.14	0		2.14	0		2.14	0		2.14	0
2.16	0		2.15	259.07		2.16	0		2.16	0
2.18	0		2.17	0		2.18	0		2.17	210.89
2.19	0		2.19	0		2.19	0		2.19	0
2.21	0		2.2	202.19		2.21	0		2.21	0
2.23	0		2.22	0		2.23	0		2.22	0
2.24	0		2.24	0		2.24	201.27		2.24	242.19
2.26	0		2.25	0		2.26	0		2.26	0
2.28	207.88		2.27	0		2.28	203.47		2.27	0
2.29	0		2.29	0		2.29	0		2.29	0
2.31	0		2.3	0		2.31	0		2.31	0
2.33	0		2.32	0		2.33	0		2.32	0
2.34	0		2.34	0		2.34	0		2.34	0
2.36	0		2.35	0		2.36	0		2.36	0
2.38	204.01		2.37	0		2.38	0		2.37	229.14
2.39	0		2.39	0		2.39	0		2.39	0
2.41	0		2.4	0		2.41	0		2.41	216.01
2.43	0		2.42	0		2.43	0		2.42	0
2.44	0		2.44	0		2.44	0		2.44	0
2.46	0		2.45	0		2.46	0		2.46	0
2.48	0		2.47	230.86		2.48	0		2.47	0
2.49	0		2.49	229.72		2.49	0		2.49	0
2.51	0		2.5	0		2.51	0		2.51	0
2.53	226.44		2.52	0		2.53	0		2.52	221.06
2.54	0		2.54	0		2.54	0		2.54	266.03
2.56	0		2.55	0		2.56	0		2.56	0
2.58	0		2.57	0		2.58	0		2.57	0
2.59	0		2.59	0		2.59	0		2.59	0
2.61	0		2.6	0		2.61	0		2.61	0
2.63	0		2.62	0		2.63	0		2.62	0
2.64	0		2.64	0		2.64	206.08		2.64	229.74
2.66	0		2.65	0		2.66	0		2.66	0
2.68	0		2.67	0		2.68	0		2.67	433.73
2.69	210.3		2.69	0		2.69	0		2.69	431.3
2.71	0		2.7	0		2.71	0		2.71	236.06
2.73	291.4		2.72	0		2.73	208.52		2.72	0
2.74	0		2.74	206.7		2.74	0		2.74	0
2.76	0		2.75	0		2.76	203.39		2.76	429.92
2.78	0		2.77	0		2.78	0		2.77	221.64
2.79	235.03		2.79	0		2.79	0		2.79	474.83
2.81	270.45		2.8	0		2.81	0		2.81	1242.08
2.83	0		2.82	0		2.83	0		2.82	1012.42
2.84	0		2.84	0		2.84	0		2.84	816.72
2.86	0		2.85	0		2.86	0		2.86	860.11
2.88	0		2.87	0		2.88	0		2.87	1056.37
2.89	0		2.89	0		2.89	0		2.89	332.45
2.91	0		2.9	0		2.91	0		2.91	259.06
2.93	0		2.92	0		2.93	0		2.92	492.02
2.94	0		2.94	0		2.94	333.14		2.94	270.34
2.96	425.37		2.95	0		2.96	242.3		2.96	0
2.98	205.58		2.97	217.68		2.98	0		2.97	217.4
2.99	257.27		2.99	0		2.99	260.22		2.99	230.18
3.01	0		3	200.35		3.01	553.59		3.01	430.03
3.03	340.08		3.02	521.81		3.03	526.07		3.02	254.79
3.04	324.49		3.04	386.15		3.04	301.68		3.04	0
3.06	722.34		3.05	481		3.06	472.73		3.06	0
3.08	355.25		3.07	447.68		3.08	493.85		3.07	253.32
3.09	459.41		3.09	567.2		3.09	616.35		3.09	0
3.11	1087.6		3.1	1409.87		3.11	700.14		3.11	0
3.13	1396.62		3.12	719.38		3.13	448.08		3.12	215.01
3.14	1564.02		3.14	646.05		3.14	314.65		3.14	208.63
3.16	1670.29		3.15	825.61		3.16	794.6		3.16	477.24
3.18	1029.66		3.17	594.86		3.18	410.2		3.17	0
3.19	610.31		3.19	615.42		3.19	0		3.19	0
3.21	810.89		3.2	580.46		3.21	290.06		3.21	497.05
3.23	1201.85		3.22	999.63		3.23	287.8		3.22	612
3.24	856.44		3.24	442.31		3.24	720.53		3.24	309.97
3.26	876.73		3.25	585.51		3.26	464.62		3.26	486.1
3.28	1126.16		3.27	882.31		3.28	340.17		3.27	0
3.29	1328.07		3.29	519.39		3.29	448.75		3.29	0
3.31	1800.93		3.3	879.07		3.31	569.36		3.31	223.51
3.33	27580.4		3.32	1524.01		3.33	718.48		3.32	0
3.34	269326		3.34	7801.89		3.34	572.23		3.34	0
3.36	819060		3.35	3007.16		3.36	597		3.36	466.31
3.38	664153		3.37	773.33		3.38	773.87		3.37	0
3.39	217670		3.39	278.96		3.39	2388.95		3.39	203.88
3.41	100354		3.4	502.24		3.41	12296.9		3.41	0
3.43	52641.9		3.42	472.04		3.43	6666.19		3.42	212.26
3.44	24818.6		3.44	525.04		3.44	1974.89		3.44	0
3.46	14487.6		3.45	616.12		3.46	1180.54		3.46	0
3.48	12288.2		3.47	314.57		3.48	344.68		3.47	383.68
3.49	8717.43		3.49	345.25		3.49	369.48		3.49	0
3.51	7507.56		3.5	923.06		3.51	662.41		3.51	211.33
3.53	6357.52		3.52	226.27		3.53	602.72		3.52	216.09
3.54	7205.48		3.54	890.32		3.54	352.89		3.54	230.7
3.56	6040.04		3.55	557.17		3.56	712.92		3.56	227.02
3.58	5819.78		3.57	804.09		3.58	381.16		3.57	290.55
3.59	5522.94		3.59	437.22		3.59	496.23		3.59	1657.59
3.61	4715.67		3.6	808.86		3.61	715.86		3.61	2266.62
3.63	5344.76		3.62	470.56		3.63	261.96		3.62	585.04
3.64	3718.92		3.64	300.47		3.64	510.37		3.64	253.8
3.66	4887.64		3.65	643.8		3.66	639.89		3.66	255.87
3.68	4335.96		3.67	742.47		3.68	406.61		3.67	340.16
3.69	6248.06		3.69	1884.49		3.69	4199.8		3.69	572.94
3.71	16408.7		3.7	7455.52		3.71	9569.74		3.71	1230.37
3.73	14759.5		3.72	11618.1		3.73	8786.31		3.72	1067.94
3.74	13637.3		3.74	12029.9		3.74	7077.2		3.74	1147.31
3.76	12077		3.75	11445.2		3.76	6897.9		3.76	665.48
3.78	11412.4		3.77	9114.91		3.78	4882.22		3.77	355.55
3.79	8395.87		3.79	5344.65		3.79	4633.74		3.79	857.92
3.81	7149.67		3.8	6806.76		3.81	3602.74		3.81	565.14
3.83	6085.91		3.82	3429.05		3.83	4635.7		3.82	461.97
3.84	6127.45		3.84	3454.1		3.84	4647.53		3.84	477.26
3.86	4391.6		3.85	4576.31		3.86	4278.8		3.86	303.33
3.88	4302.79		3.87	4866.23		3.88	3562.08		3.87	761.32
3.89	4306.92		3.89	5192.65		3.89	4911.38		3.89	549.94
3.91	4623.89		3.9	4198.16		3.91	4384.91		3.91	391.39
3.93	6250.07		3.92	5311.08		3.93	5429.12		3.92	546.54
3.94	4397.37		3.94	3738.99		3.94	9945.09		3.94	416.32
3.96	4572.78		3.95	4877.39		3.96	16609.8		3.96	249.84
3.98	4822.22		3.97	4896.68		3.98	22417.2		3.97	443.56
3.99	4774.82		3.99	4957.25		3.99	20551.7		3.99	1075.95
4.01	4725.42		4	3774.15		4.01	16589.4		4.01	695.3
4.03	4906.53		4.02	4944.94		4.03	12887.7		4.02	632.66
4.04	4706.63		4.04	4833.6		4.04	7941.03		4.04	474.95
4.06	4488.27		4.05	5515.65		4.06	5672.56		4.06	256.02
4.08	5403.74		4.07	7049.8		4.08	6488.03		4.07	0
4.09	5468.81		4.09	6596.77		4.09	3810.28		4.09	225.5
4.11	5512.84		4.1	12806.7		4.11	4800.28		4.11	429.31
4.13	12782.2		4.12	25042.8		4.13	3232.37		4.12	511.13
4.14	16943		4.14	22415.8		4.14	3513.28		4.14	471.37
4.16	23951		4.15	27053.8		4.16	3422.55		4.16	217.67
4.18	26330.7		4.17	13026.4		4.18	2927.17		4.17	206.27
4.19	19994.5		4.19	14026.5		4.19	2353.38		4.19	0
4.21	9782.84		4.2	11057.7		4.21	1805.96		4.21	0
4.23	11278.3		4.22	11544.9		4.23	3334.27		4.22	0
4.24	10704.4		4.24	7724.7		4.24	3196.51		4.24	0
4.26	11910.8		4.25	8859.12		4.26	2489.97		4.26	0
4.28	12556.4		4.27	9966.57		4.28	3756.07		4.27	245.48
4.29	12844		4.29	12150.1		4.29	3770.18		4.29	229
4.31	8567.58		4.3	8881.61		4.31	3494.84		4.31	269.85
4.33	5941.41		4.32	5514.5		4.33	2308.56		4.32	318.04
4.34	3815.43		4.34	3661.99		4.34	2270.45		4.34	0
4.36	4505.63		4.35	2014.67		4.36	1559.3		4.36	0
4.38	3626.19		4.37	1728.94		4.38	2206.54		4.37	0
4.39	2406.96		4.39	2822.98		4.39	1520.01		4.39	0
4.41	2342.96		4.4	1876.95		4.41	2977.85		4.41	0
4.43	2091.62		4.42	1312.71		4.43	3184.36		4.42	0
4.44	2749.97		4.44	1345.72		4.44	2053.03		4.44	0
4.46	1582.58		4.45	1216.25		4.46	1520.15		4.46	0
4.48	1713.31		4.47	1073.57		4.48	1822.45		4.47	376.48
4.49	2085.54		4.49	601.92		4.49	1706.01		4.49	218.88
4.51	1290.07		4.5	1427.36		4.51	542.38		4.51	297.36
4.53	1116.03		4.52	629.36		4.53	951.98		4.52	0
4.54	1158.73		4.54	858.39		4.54	868.97		4.54	0
4.56	1576.57		4.55	1142.79		4.56	1270.72		4.56	0
4.58	2585.16		4.57	1065.82		4.58	1405.21		4.57	0
4.59	2457.83		4.59	939.53		4.59	921.27		4.59	221.7
4.61	2090.39		4.6	683.05		4.61	742.27		4.61	235.09
4.63	2826.35		4.62	1423.57		4.63	722.78		4.62	0
4.64	1368.96		4.64	941.04		4.64	776.4		4.64	219.76
4.66	2707.82		4.65	1757.4		4.66	717.02		4.66	0
4.68	1293.39		4.67	767.65		4.68	893.21		4.67	221.81
4.69	1747.88		4.69	1252.05		4.69	1068.75		4.69	0
4.71	1106.61		4.7	1435.46		4.71	754.55		4.71	322.59
4.73	1474.97		4.72	1078.5		4.73	1901.47		4.72	0
4.74	1848.12		4.74	944.67		4.74	831.57		4.74	235.16
4.76	1435.32		4.75	619.91		4.76	669.21		4.76	0
4.78	1534.42		4.77	1368.38		4.78	737.37		4.77	0
4.79	1168.63		4.79	674.74		4.79	1054.35		4.79	223.17
4.81	1951.06		4.8	608.94		4.81	1048.29		4.81	230.23
4.83	1390.12		4.82	1039.85		4.83	873.85		4.82	0
4.84	1482.45		4.84	1766.35		4.84	1422.31		4.84	0
4.86	1714.55		4.85	1744.21		4.86	1674.2		4.86	0
4.88	1908.2		4.87	3004.66		4.88	834.06		4.87	206.36
4.89	2041.12		4.89	2832.49		4.89	1162		4.89	0
4.91	1232.16		4.9	2636.66		4.91	1181.36		4.91	213.04
4.93	1097.19		4.92	2114.7		4.93	1740.71		4.92	234.12
4.94	1498.81		4.94	1643.81		4.94	1276.15		4.94	0
4.96	1182.88		4.95	1458.73		4.96	853.08		4.96	455.79
4.98	2103.57		4.97	882.12		4.98	913.21		4.97	268.46
4.99	1316.82		4.99	1096.41		4.99	1087.31		4.99	0
5.01	1875.51		5	1716.03		5.01	1006.34		5.01	0
5.03	1364.4		5.02	399.05		5.03	809.91		5.02	0
5.04	1407.7		5.04	641.91		5.04	510.62		5.04	473.1
5.06	889.25		5.05	1047.51		5.06	1218.91		5.06	0
5.08	1296.38		5.07	980.08		5.08	1494.78		5.07	476.46
5.09	1782.27		5.09	589.93		5.09	1227.97		5.09	0
5.11	1734.49		5.1	747.28		5.11	930.85		5.11	0
5.13	1712.32		5.12	1126.65		5.13	1052.32		5.12	282.05
5.14	1073.32		5.14	723.38		5.14	875.85		5.14	0
5.16	619.12		5.15	1200.54		5.16	631.13		5.16	0
5.18	1375.13		5.17	1304.89		5.18	761.86		5.17	0
5.19	1293.59		5.19	1691.61		5.19	840.81		5.19	0
5.21	1009.07		5.2	1768.2		5.21	650.44		5.21	0
5.23	1114.56		5.22	1418.95		5.23	525		5.22	233.38
5.24	1194.72		5.24	1368.54		5.24	1080.1		5.24	0
5.26	1371.31		5.25	929.18		5.26	862.53		5.26	0
5.28	523.74		5.27	850.85		5.28	928.86		5.27	272.88
5.29	323.85		5.29	966.79		5.29	0		5.29	0
5.31	902.32		5.3	1045.29		5.31	1028.89		5.31	0
5.33	1276.21		5.32	519.94		5.33	1058.37		5.32	202.76
5.34	552.32		5.34	1154.33		5.34	648.84		5.34	0
5.36	1082.79		5.35	1090.98		5.36	586.71		5.36	213.13
5.38	985.03		5.37	395.78		5.38	808.59		5.37	583.6
5.39	872.75		5.39	581.53		5.39	803.85		5.39	240.33
5.41	837.74		5.4	780.1		5.41	671.77		5.41	500.78
5.43	746.38		5.42	705.46		5.43	493.85		5.42	239.65
5.44	640.35		5.44	1097.89		5.44	995.28		5.44	0
5.46	1098.65		5.45	262.64		5.46	820.22		5.46	259.21
5.48	1239.83		5.47	988.21		5.48	579.05		5.47	0
5.49	899.33		5.49	631.6		5.49	613.75		5.49	488.71
5.51	1289.6		5.5	875.99		5.51	633.08		5.51	225.79
5.53	1313.37		5.52	242.34		5.53	751.83		5.52	203.16
5.54	1516.14		5.54	471.09		5.54	877.07		5.54	0
5.56	1355.73		5.55	544.86		5.56	600.93		5.56	0
5.58	957.62		5.57	850.69		5.58	815.32		5.57	451.84
5.59	851.3		5.59	745.39		5.59	527.16		5.59	0
5.61	499.67		5.6	742.34		5.61	399.42		5.61	530.79
5.63	922.25		5.62	394.09		5.63	752.11		5.62	0
5.64	1173.8		5.64	560.63		5.64	470.02		5.64	205.08
5.66	1547.16		5.65	1152.36		5.66	855.05		5.66	228.17
5.68	528.13		5.67	625.68		5.68	705.48		5.67	0
5.69	898.63		5.69	444.01		5.69	639.85		5.69	0
5.71	827.85		5.7	469.12		5.71	758.15		5.71	286.85
5.73	832.89		5.72	736.99		5.73	622.43		5.72	0
5.74	647.32		5.74	876.05		5.74	1068.08		5.74	0
5.76	1297.27		5.75	572.13		5.76	1020.72		5.76	279.85
5.78	626.3		5.77	246.7		5.78	919.3		5.77	0
5.79	756.2		5.79	534.88		5.79	437.01		5.79	215.51
5.81	940.94		5.8	897.13		5.81	756.38		5.81	0
5.83	940.35		5.82	796.19		5.83	331.98		5.82	0
5.84	691.86		5.84	0		5.84	672.45		5.84	0
5.86	640.61		5.85	607.54		5.86	828.32		5.86	226.19
5.88	901.68		5.87	514.2		5.88	921.63		5.87	0
5.89	1034.97		5.89	268.74		5.89	917.18		5.89	240.73
5.91	835.7		5.9	899.8		5.91	281.04		5.91	0
5.93	858.85		5.92	276.84		5.93	1176.06		5.92	0
5.94	805.06		5.94	431.79		5.94	279.27		5.94	207.98
5.96	743.25		5.95	860.89		5.96	614.68		5.96	0
5.98	521.67		5.97	658.27		5.98	636.83		5.97	261.63
5.99	1300.86		5.99	473.18		5.99	370.66		5.99	0
6.01	765.18		6	1303.58		6.01	328.76		6.01	0
6.03	688.98		6.02	1125.74		6.03	421.97		6.02	293.06
6.04	804.44		6.04	571.24		6.04	310.59		6.04	203.68
6.06	235.5		6.05	766.93		6.06	529.64		6.06	0
6.08	686.72		6.07	566.17		6.08	825.89		6.07	0
6.09	816.56		6.09	499.33		6.09	1162.77		6.09	260.49
6.11	1240.69		6.1	0		6.11	1026.42		6.11	0
6.13	499.05		6.12	864.04		6.13	243.23		6.12	0
6.14	918.91		6.14	415.84		6.14	845.72		6.14	236.03
6.16	659.7		6.15	257.32		6.16	872		6.16	0
6.18	760.53		6.17	546.87		6.18	266.33		6.17	275.05
6.19	854.84		6.19	320.44		6.19	389.31		6.19	211.89
6.21	593.03		6.2	277.32		6.21	251.01		6.21	0
6.23	861.71		6.22	0		6.23	778.58		6.22	204.34
6.24	400.06		6.24	870.3		6.24	631.63		6.24	0
6.26	1227.42		6.25	1084.29		6.26	425.74		6.26	0
6.28	629.93		6.27	857.82		6.28	543.18		6.27	0
6.29	591.27		6.29	241		6.29	1150.61		6.29	255.01
6.31	1071.78		6.3	815.31		6.31	845.05		6.31	266.92
6.33	984.8		6.32	642.13		6.33	437.83		6.32	594.78
6.34	492.71		6.34	437.35		6.34	1154.52		6.34	0
6.36	695.79		6.35	743.23		6.36	956.29		6.36	0
6.38	467.86		6.37	323.58		6.38	1092.39		6.37	215.72
6.39	877		6.39	518.18		6.39	749.16		6.39	0
6.41	835.42		6.4	287.85		6.41	487.41		6.41	0
6.43	624.02		6.42	676.87		6.43	705.95		6.42	202.16
6.44	571.66		6.44	458.46		6.44	423.02		6.44	0
6.46	606.43		6.45	517.43		6.46	265.97		6.46	0
6.48	921.82		6.47	687.21		6.48	236.27		6.47	202.77
6.49	711.41		6.49	477.19		6.49	0		6.49	250.11
6.51	644.11		6.5	745.69		6.51	807.52		6.51	211.56
6.53	531.98		6.52	716.05		6.53	393.94		6.52	0
6.54	705.84		6.54	324.39		6.54	847.3		6.54	0
6.56	699.47		6.55	936.59		6.56	671.67		6.56	0
6.58	699.53		6.57	213.14		6.58	476.47		6.57	222.19
6.59	919.52		6.59	745.77		6.59	494.48		6.59	220
6.61	875.4		6.6	460.88		6.61	769.86		6.61	0
6.63	1116.8		6.62	522		6.63	505.88		6.62	0
6.64	411.56		6.64	219.02		6.64	491.35		6.64	0
6.66	791.66		6.65	350		6.66	693.71		6.66	406.85
6.68	550.52		6.67	594.08		6.68	549.6		6.67	207.53
6.69	398.76		6.69	348.85		6.69	1061.11		6.69	235.05
6.71	405.61		6.7	605		6.71	359.98		6.71	227.78
6.73	0		6.72	385.32		6.73	462.89		6.72	0
6.74	559.43		6.74	364.84		6.74	674.09		6.74	0
6.76	827.08		6.75	520.83		6.76	300.32		6.76	0
6.78	768.6		6.77	279.38		6.78	514.01		6.77	211.54
6.79	1184.7		6.79	618.31		6.79	0		6.79	0
6.81	387.04		6.8	330.73		6.81	418.99		6.81	0
6.83	829.74		6.82	573.48		6.83	430.43		6.82	495.21
6.84	937.82		6.84	532.83		6.84	381		6.84	0
6.86	723.16		6.85	590.31		6.86	306.91		6.86	0
6.88	254.77		6.87	541.98		6.88	612.08		6.87	0
6.89	570.12		6.89	770.79		6.89	454.18		6.89	0
6.91	1030.65		6.9	597.96		6.91	283.48		6.91	0
6.93	663.02		6.92	496.69		6.93	494.46		6.92	266.39
6.94	853.29		6.94	515.5		6.94	496.52		6.94	0
6.96	962.75		6.95	232.01		6.96	260.67		6.96	0
6.98	351.61		6.97	394.98		6.98	917.3		6.97	0
6.99	1604.71		6.99	656.99		6.99	268.89		6.99	0
7.01	618.43		7	333.09		7.01	698.79		7.01	0
7.03	481.53		7.02	370.33		7.03	944.01		7.02	0
7.04	577.93		7.04	797.45		7.04	527.51		7.04	431.37
7.06	800.98		7.05	564.67		7.06	848.29		7.06	0
7.08	504.06		7.07	470.85		7.08	298.62		7.07	0
7.09	908.87		7.09	226.92		7.09	538.5		7.09	0
7.11	1112.58		7.1	0		7.11	246.9		7.11	286.04
7.13	872.8		7.12	345.09		7.13	578.07		7.12	313
7.14	554.55		7.14	861.33		7.14	218.39		7.14	236.49
7.16	898.44		7.15	667.57		7.16	391		7.16	0
7.18	831.26		7.17	884.15		7.18	500.07		7.17	0
7.19	794.68		7.19	267.8		7.19	705.39		7.19	0
7.21	575.31		7.2	534.27		7.21	644.7		7.21	0
7.23	682.3		7.22	614.22		7.23	482.95		7.22	0
7.24	428.25		7.24	0		7.24	228.72		7.24	263.91
7.26	743.25		7.25	653.89		7.26	311.12		7.26	0
7.28	1257.85		7.27	923.53		7.28	324.03		7.27	0
7.29	607.76		7.29	361.03		7.29	414.78		7.29	0
7.31	595.08		7.3	985.99		7.31	562.74		7.31	0
7.33	205.01		7.32	1052.07		7.33	730.05		7.32	0
7.34	805.16		7.34	631.18		7.34	497.25		7.34	0
7.36	707.37		7.35	612.63		7.36	277.73		7.36	0
7.38	615.66		7.37	0		7.38	745.95		7.37	277.77
7.39	621.34		7.39	710.47		7.39	0		7.39	212.52
7.41	841.55		7.4	835.4		7.41	1071.6		7.41	212
7.43	1326.28		7.42	447.9		7.43	496.22		7.42	0
7.44	783.34		7.44	483.33		7.44	773.32		7.44	234.69
7.46	441.12		7.45	410.44		7.46	470.03		7.46	0
7.48	727.47		7.47	331.89		7.48	255.68		7.47	227.27
7.49	424.39		7.49	0		7.49	545.4		7.49	235.06
7.51	267.88		7.5	281.35		7.51	491.07		7.51	260.28
7.53	696.5		7.52	780.53		7.53	0		7.52	0
7.54	339.02		7.54	501.5		7.54	273.4		7.54	291.75
7.56	380.86		7.55	836.84		7.56	794.52		7.56	225.58
7.58	838.99		7.57	539.57		7.58	316.31		7.57	323
7.59	578.5		7.59	411.41		7.59	698.85		7.59	0
7.61	415.39		7.6	431.07		7.61	293.21		7.61	0
7.63	930.34		7.62	758.7		7.63	478.03		7.62	223.19
7.64	432.69		7.64	390.69		7.64	558.04		7.64	256.97
7.66	306.01		7.65	1132.53		7.66	572.67		7.66	301.7
7.68	731.19		7.67	893.18		7.68	782.77		7.67	0
7.69	666.39		7.69	515.95		7.69	819.3		7.69	0
7.71	573.82		7.7	771.54		7.71	299.5		7.71	0
7.73	1035.04		7.72	641.07		7.73	472.67		7.72	0
7.74	390.82		7.74	402.56		7.74	236.68		7.74	0
7.76	587.88		7.75	696.82		7.76	700.02		7.76	0
7.78	584.88		7.77	265.03		7.78	237.64		7.77	0
7.79	750.38		7.79	391.47		7.79	538.84		7.79	266.56
7.81	848.3		7.8	222.24		7.81	301.69		7.81	0
7.83	356.1		7.82	296.63		7.83	555.95		7.82	0
7.84	297.31		7.84	506.56		7.84	306.84		7.84	0
7.86	378.3		7.85	1238.2		7.86	322.92		7.86	0
7.88	476.63		7.87	685.28		7.88	430.63		7.87	224.33
7.89	861.08		7.89	318.68		7.89	251.16		7.89	0
7.91	332.78		7.9	301.91		7.91	308.02		7.91	202.2
7.93	286.57		7.92	298.31		7.93	480.56		7.92	0
7.94	341.08		7.94	281.49		7.94	514.15		7.94	0
7.96	696.76		7.95	278.06		7.96	515.36		7.96	202.98
7.98	892.61		7.97	225.72		7.98	273.22		7.97	512.63
7.99	292.41		7.99	487.3		7.99	0		7.99	317.02
8.01	916.73		8	259.78		8.01	554.49		8.01	318.88
8.03	553.85		8.02	510.49		8.03	489.83		8.02	571.4
8.04	513.82		8.04	0		8.04	510.24		8.04	366.88
8.06	438.06		8.05	901.81		8.06	0		8.06	212.07
8.08	929.46		8.07	440.23		8.08	597.23		8.07	0
8.09	657.07		8.09	1137.11		8.09	963.64		8.09	0
8.11	719.76		8.1	739.75		8.11	217.25		8.11	0
8.13	647.03		8.12	474.77		8.13	581.44		8.12	0
8.14	732.19		8.14	887.31		8.14	684.6		8.14	0
8.16	526.72		8.15	447.75		8.16	246.71		8.16	0
8.18	485.95		8.17	623.49		8.18	495.61		8.17	262.2
8.19	919.7		8.19	340.78		8.19	676.78		8.19	0
8.21	558.15		8.2	863.47		8.21	460.11		8.21	0
8.23	304		8.22	604.23		8.23	266.02		8.22	0
8.24	390.13		8.24	793.46		8.24	345.45		8.24	200.13
8.26	575.13		8.25	366.13		8.26	929.49		8.26	436.77
8.28	683.7		8.27	670.09		8.28	515.58		8.27	0
8.29	677.54		8.29	526.69		8.29	567.45		8.29	0
8.31	1459.53		8.3	337.23		8.31	386.16		8.31	0
8.33	607.88		8.32	810.28		8.33	439		8.32	0
8.34	819.56		8.34	378.11		8.34	0		8.34	0
8.36	488.02		8.35	487.35		8.36	532.79		8.36	0
8.38	607.21		8.37	895.78		8.38	796.77		8.37	448.35
8.39	686.95		8.39	0		8.39	545.33		8.39	259.66
8.41	652.85		8.4	273.84		8.41	518.47		8.41	0
8.43	348.09		8.42	293.25		8.43	578.72		8.42	0
8.44	1079.13		8.44	256.38		8.44	395.48		8.44	258.55
8.46	993.38		8.45	598.36		8.46	820.61		8.46	0
8.48	501.48		8.47	675.3		8.48	335.04		8.47	0
8.49	524.03		8.49	542.36		8.49	342.6		8.49	0
8.51	236.06		8.5	396.2		8.51	0		8.51	0
8.53	217.18		8.52	672.72		8.53	402.53		8.52	0
8.54	252.63		8.54	484.21		8.54	540.13		8.54	0
8.56	298.29		8.55	270		8.56	515.24		8.56	213.56
8.58	255.71		8.57	571.42		8.58	601.94		8.57	0
8.59	0		8.59	624.73		8.59	222.57		8.59	261.02
8.61	459.41		8.6	277.9		8.61	480.44		8.61	0
8.63	397.72		8.62	302.24		8.63	535.45		8.62	0
8.64	310.01		8.64	524.63		8.64	263.25		8.64	262.14
8.66	346.25		8.65	418.36		8.66	220.19		8.66	0
8.68	628.66		8.67	661.41		8.68	306.37		8.67	220.7
8.69	685.15		8.69	552.58		8.69	282.76		8.69	0
8.71	537.96		8.7	273.66		8.71	420.68		8.71	504.09
8.73	721.4		8.72	0		8.73	236.14		8.72	224.46
8.74	354		8.74	580.51		8.74	603.82		8.74	0
8.76	802.18		8.75	357.8		8.76	616.36		8.76	0
8.78	556.01		8.77	479.17		8.78	224.68		8.77	0
8.79	720.76		8.79	0		8.79	252.56		8.79	234.27
8.81	486.31		8.8	261.91		8.81	279.79		8.81	0
8.83	718.55		8.82	485.01		8.83	387.82		8.82	241.15
8.84	826.72		8.84	466.05		8.84	534.9		8.84	0
8.86	350.37		8.85	727.4		8.86	250		8.86	0
8.88	317.26		8.87	278.56		8.88	658.03		8.87	0
8.89	617.87		8.89	335.06		8.89	532.68		8.89	0
8.91	710.67		8.9	607.17		8.91	1080.98		8.91	202.99
8.93	1004.68		8.92	434.1		8.93	741.92		8.92	0
8.94	781.27		8.94	237.56		8.94	429.59		8.94	0
8.96	766.19		8.95	609.19		8.96	642.81		8.96	238.13
8.98	1085.79		8.97	399.83		8.98	447.36		8.97	215.31
8.99	567.35		8.99	610.92		8.99	321.09		8.99	576.97
9.01	707.78		9	306.74		9.01	568.53		9.01	307.52
9.03	407.56		9.02	550.71		9.03	456.27		9.02	0
9.04	1192.76		9.04	526.55		9.04	264.49		9.04	216.16
9.06	866.34		9.05	255.07		9.06	300.01		9.06	227.91
9.08	276.08		9.07	574.87		9.08	263.9		9.07	0
9.09	575.41		9.09	228.84		9.09	278.46		9.09	0
9.11	587.12		9.1	342.15		9.11	285.05		9.11	0
9.13	330.01		9.12	461.79		9.13	385.65		9.12	0
9.14	669.29		9.14	359.08		9.14	277.69		9.14	279
9.16	803.26		9.15	241.26		9.16	1183.92		9.16	0
9.18	583.2		9.17	352.12		9.18	1011.73		9.17	0
9.19	869.82		9.19	530.57		9.19	1190.43		9.19	0
9.21	509.78		9.2	462.77		9.21	589.62		9.21	0
9.23	491.8		9.22	351.78		9.23	637.02		9.22	0
9.24	501.43		9.24	314.41		9.24	929.8		9.24	243.82
9.26	0		9.25	532.79		9.26	1079.34		9.26	218.82
9.28	395.24		9.27	291.53		9.28	364.66		9.27	0
9.29	462.53		9.29	248.31		9.29	1082.11		9.29	240.84
9.31	694.02		9.3	458.14		9.31	349.2		9.31	262.45
9.33	661.24		9.32	369.25		9.33	626.15		9.32	0
9.34	327.48		9.34	352.79		9.34	331.84		9.34	279.4
9.36	308.24		9.35	458.25		9.36	420.96		9.36	0
9.38	486.69		9.37	606.46		9.38	0		9.37	0
9.39	813.21		9.39	322.81		9.39	612.8		9.39	0
9.41	520		9.4	240.17		9.41	700.18		9.41	0
9.43	718.95		9.42	564.53		9.43	399		9.42	0
9.44	864.83		9.44	315.89		9.44	837.99		9.44	299.28
9.46	511.12		9.45	691.72		9.46	298.53		9.46	330.45
9.48	697.28		9.47	278.33		9.48	439.02		9.47	0
9.49	538.31		9.49	222.08		9.49	300.85		9.49	0
9.51	580.83		9.5	595.84		9.51	0		9.51	0
9.53	1092.43		9.52	280.56		9.53	807.67		9.52	0
9.54	385.97		9.54	256.14		9.54	425.35		9.54	0
9.56	0		9.55	338.69		9.56	520.64		9.56	0
9.58	467.19		9.57	247.89		9.58	279.29		9.57	0
9.59	582.66		9.59	287.98		9.59	459.61		9.59	234.4
9.61	299.16		9.6	330.68		9.61	422.55		9.61	0
9.63	230.13		9.62	0		9.63	651.08		9.62	0
9.64	325.3		9.64	713.22		9.64	619		9.64	0
9.66	990.79		9.65	294.24		9.66	539.62		9.66	0
9.68	768.95		9.67	367.39		9.68	369.22		9.67	0
9.69	359.38		9.69	851.46		9.69	530.51		9.69	0
9.71	796.36		9.7	0		9.71	213.2		9.71	0
9.73	0		9.72	383.06		9.73	469.74		9.72	796.15
9.74	759.48		9.74	260.78		9.74	0		9.74	0
9.76	829.17		9.75	0		9.76	382.53		9.76	203.21
9.78	477.45		9.77	413.11		9.78	665.81		9.77	0
9.79	453.05		9.79	366.22		9.79	735.68		9.79	0
9.81	328.5		9.8	227.22		9.81	0		9.81	0
9.83	633.58		9.82	567.13		9.83	261.22		9.82	251.66
9.84	350.1		9.84	322.27		9.84	0		9.84	0
9.86	520.51		9.85	1173.3		9.86	822.57		9.86	335.64
9.88	234.01		9.87	441.09		9.88	328.53		9.87	217.38
9.89	295.26		9.89	320.34		9.89	0		9.89	0
9.91	528.87		9.9	562.74		9.91	500.09		9.91	0
9.93	202.69		9.92	684.44		9.93	444.08		9.92	220.17
9.94	656.08		9.94	549.33		9.94	567.11		9.94	355.56
9.96	289.03		9.95	495.24		9.96	424.29		9.96	0
9.98	289.14		9.97	547.74		9.98	515.45		9.97	0
9.99	270.7		9.99	385.62		9.99	343.05		9.99	0
10.01	267.82		10	506.67		10.01	269.7		10.01	207.15
10.03	207.31		10.02	0		10.03	271.36		10.02	223.72
10.04	636.69		10.04	689.2		10.04	275.16		10.04	237.4
10.06	1103.65		10.05	633.26		10.06	280.28		10.06	0
10.08	713.64		10.07	431.21		10.08	608.09		10.07	0
10.09	222.47		10.09	241.49		10.09	545.46		10.09	433.34
10.11	391.06		10.1	537.61		10.11	726.32		10.11	0
10.13	244.11		10.12	418.06		10.13	348.58		10.12	0
10.14	578.36		10.14	391.09		10.14	706.07		10.14	286.86
10.16	608.05		10.15	531.34		10.16	258.21		10.16	262.98
10.18	649.81		10.17	638.51		10.18	273.92		10.17	0
10.19	932.21		10.19	501.73		10.19	255.66		10.19	0
10.21	278.47		10.2	270.19		10.21	262.97		10.21	0
10.23	883.39		10.22	220.03		10.23	213.78		10.22	0
10.24	464.1		10.24	292.37		10.24	585.82		10.24	226.8
10.26	383.4		10.25	547.64		10.26	643.89		10.26	0
10.28	0		10.27	658.45		10.28	621.54		10.27	0
10.29	499.57		10.29	469.91		10.29	1000.36		10.29	223.43
10.31	877.63		10.3	0		10.31	902.24		10.31	0
10.33	367.12		10.32	296.39		10.33	456.64		10.32	253.61
10.34	357.48		10.34	671.54		10.34	318.8		10.34	0
10.36	237.01		10.35	397.01		10.36	284		10.36	0
10.38	516.17		10.37	463.93		10.38	303.17		10.37	463.66
10.39	364.78		10.39	420.37		10.39	334.41		10.39	0
10.41	629.53		10.4	345.15		10.41	276.41		10.41	0
10.43	423.43		10.42	608.63		10.43	699.47		10.42	0
10.44	949.56		10.44	338.05		10.44	603.73		10.44	0
10.46	310.78		10.45	335.03		10.46	418.2		10.46	0
10.48	1041.77		10.47	538.21		10.48	881.57		10.47	218.62
10.49	256.92		10.49	894		10.49	517.97		10.49	0
10.51	606.09		10.5	456.53		10.51	482.77		10.51	0
10.53	410.08		10.52	434.84		10.53	786.59		10.52	428.41
10.54	308.93		10.54	466.6		10.54	805.83		10.54	0
10.56	401.69		10.55	576.75		10.56	0		10.56	237.38
10.58	504.77		10.57	375.09		10.58	360.57		10.57	0
10.59	434.74		10.59	548.19		10.59	437.73		10.59	0
10.61	496.1		10.6	474.33		10.61	340.94		10.61	0
10.63	345.39		10.62	631.16		10.63	635.33		10.62	215.11
10.64	1104.9		10.64	279.81		10.64	226.01		10.64	218.08
10.66	1171.88		10.65	618.65		10.66	368.54		10.66	0
10.68	456.02		10.67	555.49		10.68	345.03		10.67	0
10.69	486.85		10.69	349.95		10.69	650.65		10.69	0
10.71	396.5		10.7	868.97		10.71	689.38		10.71	226.63
10.73	213.34		10.72	550.36		10.73	225.56		10.72	0
10.74	398.26		10.74	887.16		10.74	323.27		10.74	219.8
10.76	0		10.75	510.32		10.76	287.62		10.76	0
10.78	236.64		10.77	578.69		10.78	473.36		10.77	0
10.79	754.17		10.79	455.98		10.79	279.72		10.79	0
10.81	309.02		10.8	239.76		10.81	555.88		10.81	259.75
10.83	506.46		10.82	833.42		10.83	399.24		10.82	0
10.84	278.52		10.84	509.03		10.84	251.24		10.84	207.7
10.86	847.81		10.85	233.73		10.86	362.44		10.86	0
10.88	302.25		10.87	554.09		10.88	526.83		10.87	245.37
10.89	588.79		10.89	344.51		10.89	344.21		10.89	0
10.91	408.16		10.9	260.21		10.91	359.45		10.91	0
10.93	243.12		10.92	510.78		10.93	884.92		10.92	0
10.94	312.08		10.94	353.51		10.94	650.37		10.94	0
10.96	0		10.95	0		10.96	631.23		10.96	0
10.98	535.74		10.97	402.81		10.98	317.06		10.97	279.04
10.99	357.06		10.99	385.73		10.99	250.36		10.99	0
11.01	649.62		11	427.33		11.01	600.71		11.01	0
11.03	250.53		11.02	521.77		11.03	451.48		11.02	0
11.04	439.7		11.04	365.61		11.04	219.69		11.04	0
11.06	807.14		11.05	357.64		11.06	408.05		11.06	0
11.08	311.12		11.07	296.01		11.08	273.17		11.07	0
11.09	565.6		11.09	668.68		11.09	485.67		11.09	713.99
11.11	1060.64		11.1	349		11.11	501.52		11.11	560.92
11.13	329.17		11.12	365.11		11.13	479.18		11.12	0
11.14	947.6		11.14	537.8		11.14	570.19		11.14	454.81
11.16	446.96		11.15	617.18		11.16	1175.89		11.16	240.11
11.18	453.43		11.17	367.09		11.18	310.92		11.17	0
11.19	549.17		11.19	0		11.19	270.11		11.19	0
11.21	806.7		11.2	763.2		11.21	354.26		11.21	321.69
11.23	609.26		11.22	455.63		11.23	274.4		11.22	0
11.24	698.01		11.24	369.91		11.24	681.59		11.24	0
11.26	434.27		11.25	372.01		11.26	597.86		11.26	236.67
11.28	220.91		11.27	554.54		11.28	448.74		11.27	0
11.29	280		11.29	492.72		11.29	382.69		11.29	0
11.31	678.71		11.3	608.32		11.31	911.12		11.31	0
11.33	892.13		11.32	468.78		11.33	208.06		11.32	745.99
11.34	268.08		11.34	302.48		11.34	221.13		11.34	711.85
11.36	628.17		11.35	581.39		11.36	580.89		11.36	207
11.38	217.91		11.37	291.24		11.38	736.44		11.37	414
11.39	554.76		11.39	538.1		11.39	261.42		11.39	1287.81
11.41	0		11.4	224.09		11.41	533.47		11.41	508
11.43	207.76		11.42	283.91		11.43	0		11.42	205.84
11.44	751.05		11.44	0		11.44	576.57		11.44	0
11.46	220.04		11.45	452.82		11.46	203.96		11.46	280.14
11.48	1066.09		11.47	573.2		11.48	232.53		11.47	220.54
11.49	399.29		11.49	483.21		11.49	697.87		11.49	210.25
11.51	1177.61		11.5	221.11		11.51	317.86		11.51	219
11.53	505.41		11.52	298.47		11.53	642.61		11.52	483.39
11.54	677.67		11.54	609.21		11.54	758.77		11.54	258.08
11.56	505		11.55	277		11.56	206		11.56	227.78
11.58	369.26		11.57	279.05		11.58	903.91		11.57	269.17
11.59	352.69		11.59	559.02		11.59	0		11.59	653.24
11.61	721.32		11.6	448.62		11.61	642.93		11.61	261.01
11.63	660.8		11.62	566.71		11.63	455.62		11.62	522.84
11.64	514.74		11.64	832.64		11.64	273.67		11.64	0
11.66	629.13		11.65	549.31		11.66	401.84		11.66	626.61
11.68	553.94		11.67	416.37		11.68	396.88		11.67	230.05
11.69	282.25		11.69	414.67		11.69	245.1		11.69	426.73
11.71	246.12		11.7	579.41		11.71	208.56		11.71	461.44
11.73	321.56		11.72	231.79		11.73	638.82		11.72	504.59
11.74	332.7		11.74	781.1		11.74	0		11.74	0
11.76	652.1		11.75	0		11.76	0		11.76	223.35
11.78	905		11.77	312.33		11.78	679.57		11.77	343.14
11.79	348.72		11.79	440.01		11.79	325.66		11.79	217.17
11.81	305.14		11.8	400.03		11.81	573.78		11.81	209.09
11.83	652.99		11.82	349.06		11.83	471.26		11.82	0
11.84	612.46		11.84	0		11.84	638.53		11.84	0
11.86	321.01		11.85	0		11.86	779.13		11.86	300.31
11.88	275.08		11.87	557.7		11.88	200.68		11.87	312.6
11.89	0		11.89	237.49		11.89	259.31		11.89	448.3
11.91	473.66		11.9	414.91		11.91	339.7		11.91	212.68
11.93	228		11.92	272.25		11.93	381.45		11.92	251.01
11.94	255.04		11.94	364.12		11.94	567.3		11.94	612.54
11.96	751		11.95	599.04		11.96	577.91		11.96	0
11.98	0		11.97	526.21		11.98	542.98		11.97	322.63
11.99	428.33		11.99	459.92		11.99	304.06		11.99	218.01
12.01	249.81		12	276		12.01	395.44		12.01	203.19
12.03	656.59		12.02	525.68		12.03	652.92		12.02	498.52
12.04	445.4		12.04	397.02		12.04	471.55		12.04	0
12.06	468.99		12.05	479.89		12.06	882.72		12.06	530.05
12.08	255.72		12.07	537.28		12.08	0		12.07	223.13
12.09	351.35		12.09	624.8		12.09	0		12.09	0
12.11	257.64		12.1	265.12		12.11	0		12.11	0
12.13	226.46		12.12	652.1		12.13	0		12.12	451.1
12.14	285.68		12.14	610.03		12.14	0		12.14	264
12.16	205.05		12.15	303.64		12.16	0		12.16	457.19
12.18	219.24		12.17	265.51		12.18	0		12.17	451.39
12.19	512.44		12.19	392.02		12.19	0		12.19	478.78
12.21	397.34		12.2	390.62		12.21	0		12.21	208.11
12.23	463.03		12.22	0		12.23	0		12.22	0
12.24	351.26		12.24	362.39		12.24	0		12.24	376.5
12.26	294.34		12.25	0		12.26	0		12.26	239.13
12.28	446.74		12.27	704.37		12.28	0		12.27	0
12.29	377.68		12.29	346.11		12.29	0		12.29	216.45
12.31	506.14		12.3	447.52		12.31	0		12.31	739.26
12.33	0		12.32	414.61		12.33	0		12.32	0
12.34	482.39		12.34	316.31		12.34	0		12.34	227.5
12.36	261.35		12.35	359.65		12.36	0		12.36	0
12.38	868.93		12.37	286.28		12.38	0		12.37	301.58
12.39	212.25		12.39	0		12.39	0		12.39	0
12.41	604.12		12.4	201.59		12.41	0		12.41	245.11
12.43	274.01		12.42	334.62		12.43	0		12.42	0
12.44	535.17		12.44	317		12.44	0		12.44	0
12.46	212.16		12.45	536.79		12.46	0		12.46	0
12.48	708.05		12.47	206.04		12.48	0		12.47	209.74
12.49	285.07		12.49	492.53		12.49	0		12.49	257.63
12.51	542.94		12.5	315.21		12.51	0		12.51	0
12.53	271.84		12.52	637.22		12.53	0		12.52	0
12.54	512.98		12.54	379.69		12.54	0		12.54	256.21
12.56	0		12.55	358.13		12.56	0		12.56	291.93
12.58	267.84		12.57	644.03		12.58	0		12.57	224.45
12.59	256.37		12.59	324.44		12.59	0		12.59	452.71
12.61	417.3		12.6	261.36		12.61	0		12.61	243.9
12.63	0		12.62	703.56		12.63	0		12.62	230.09
12.64	611.83		12.64	493.97		12.64	0		12.64	627.36
12.66	471.5		12.65	0		12.66	0		12.66	732.53
12.68	288.69		12.67	493.88		12.68	0		12.67	355.04
12.69	761.17		12.69	342.32		12.69	0		12.69	422.12
12.71	564.3		12.7	0		12.71	0		12.71	560.6
12.73	305		12.72	295.52		12.73	0		12.72	271.9
12.74	484.68		12.74	247.61		12.74	0		12.74	0
12.76	220.29		12.75	267.24		12.76	0		12.76	296.33
12.78	869.25		12.77	0		12.78	0		12.77	0
12.79	309.69		12.79	256.01		12.79	0		12.79	200.35
12.81	315.05		12.8	218.89		12.81	0		12.81	266.38
12.83	0		12.82	269.37		12.83	0		12.82	239.89
12.84	215.05		12.84	461.76		12.84	0		12.84	235.46
12.86	564.68		12.85	348.57		12.86	0		12.86	209.69
12.88	240.2		12.87	213.11		12.88	0		12.87	219.28
12.89	209		12.89	0		12.89	0		12.89	0
12.91	0		12.9	231.35		12.91	0		12.91	0
12.93	779.6		12.92	239.23		12.93	0		12.92	398
12.94	806.5		12.94	369.12		12.94	0		12.94	459.22
12.96	317		12.95	405.14		12.96	0		12.96	0
12.98	238.16		12.97	416.07		12.98	0		12.97	240.6
12.99	332.64		12.99	224.25		12.99	0		12.99	396.05
13.01	246.51		13	353.73		13.01	0		13.01	291.08
13.03	438.68		13.02	746.9		13.03	0		13.02	0
13.04	509.22		13.04	268.29		13.04	0		13.04	0
13.06	522.18		13.05	330.17		13.06	0		13.06	0
13.08	1211.8		13.07	664.45		13.08	0		13.07	244.48
13.09	900.61		13.09	387.52		13.09	0		13.09	0
13.11	589.73		13.1	261.33		13.11	0		13.11	250.48
13.13	0		13.12	250.72		13.13	0		13.12	527.65
13.14	640.2		13.14	208.88		13.14	0		13.14	551.47
13.16	249.68		13.15	274.45		13.16	0		13.16	200.28
13.18	1154.2		13.17	601.07		13.18	0		13.17	257.95
13.19	433.93		13.19	532.62		13.19	0		13.19	426.54
13.21	311.75		13.2	273.88		13.21	0		13.21	0
13.23	212.25		13.22	465.6		13.23	0		13.22	267.99
13.24	242.13		13.24	243.89		13.24	0		13.24	323.88
13.26	571.53		13.25	0		13.26	0		13.26	711.29
13.28	226.06		13.27	0		13.28	0		13.27	242.34
13.29	214.09		13.29	494.15		13.29	0		13.29	0
13.31	0		13.3	365.61		13.31	0		13.31	0
13.33	0		13.32	459.18		13.33	0		13.32	0
13.34	0		13.34	0		13.34	0		13.34	261.82
13.36	204.34		13.35	366.09		13.36	0		13.36	270.01
13.38	677.68		13.37	476.15		13.38	0		13.37	256.68
13.39	303.11		13.39	254.65		13.39	0		13.39	0
13.41	602.28		13.4	208.02		13.41	0		13.41	0
13.43	0		13.42	241.44		13.43	0		13.42	278.92
13.44	0		13.44	733.32		13.44	0		13.44	313
13.46	0		13.45	646.62		13.46	0		13.46	216
13.48	662.52		13.47	203.51		13.48	0		13.47	203.8
13.49	229.41		13.49	217.16		13.49	0		13.49	0
13.51	593.15		13.5	0		13.51	0		13.51	0
13.53	502.64		13.52	550.44		13.53	0		13.52	232.35
13.54	226.54		13.54	232.24		13.54	0		13.54	494.48
13.56	0		13.55	276.02		13.56	0		13.56	229.31
13.58	0		13.57	250.27		13.58	0		13.57	206.6
13.59	289		13.59	218.21		13.59	0		13.59	0
13.61	215.68		13.6	0		13.61	0		13.61	268.22
13.63	490.92		13.62	0		13.63	0		13.62	234.3
13.64	0		13.64	708.34		13.64	0		13.64	727.78
13.66	0		13.65	615.08		13.66	0		13.66	412.05
13.68	652.82		13.67	0		13.68	0		13.67	0
13.69	291.08		13.69	206.11		13.69	0		13.69	0
13.71	315.35		13.7	0		13.71	0		13.71	0
13.73	0		13.72	287.57		13.73	0		13.72	0
13.74	515.59		13.74	429.03		13.74	0		13.74	0
13.76	514.54		13.75	547.55		13.76	0		13.76	0
13.78	502.45		13.77	510.91		13.78	0		13.77	0
13.79	793.06		13.79	839.07		13.79	0		13.79	0
13.81	599.35		13.8	1356.91		13.81	0		13.81	0
13.83	1045.23		13.82	1689.85		13.83	0		13.82	0
13.84	855.22		13.84	1856.01		13.84	0		13.84	0
13.86	1318.64		13.85	1719.36		13.86	0		13.86	0
13.88	678.4		13.87	1908.22		13.88	0		13.87	0
13.89	1584.79		13.89	1123.83		13.89	0		13.89	0
13.91	1195.96		13.9	4097.51		13.91	0		13.91	0
13.93	1454.14		13.92	3288.56		13.93	0		13.92	0
13.94	2269.76		13.94	3426.39		13.94	0		13.94	0
13.96	3223.64		13.95	5202.01		13.96	0		13.96	0
13.98	3370.45		13.97	5761.58		13.98	0		13.97	0
13.99	3587.45		13.99	5031.92		13.99	0		13.99	0
14.01	6179.37		14	7976.42		14.01	0		14.01	0
14.03	5610.04		14.02	7456.56		14.03	0		14.02	0
14.04	6484.41		14.04	8038.92		14.04	0		14.04	0
14.06	8408.73		14.05	11015.7		14.06	0		14.06	0
14.08	9306.01		14.07	13457.6		14.08	0		14.07	0
14.09	10824.9		14.09	14155.8		14.09	0		14.09	0
14.11	12793.5		14.1	15500.2		14.11	0		14.11	0
14.13	12798.5		14.12	17142.2		14.13	0		14.12	0
14.14	14597.8		14.14	13502.6		14.14	0		14.14	0
14.16	13020.8		14.15	14259.5		14.16	0		14.16	0
14.18	12527.1		14.17	12306.5		14.18	0		14.17	0
14.19	9452.54		14.19	10446.1		14.19	0		14.19	0
14.21	5176.69		14.2	7883.19		14.21	0		14.21	0
14.23	3195.76		14.22	4453.74		14.23	0		14.22	0
14.24	1967.02		14.24	3730.75		14.24	0		14.24	0
14.26	1769.09		14.25	3746.69		14.26	0		14.26	0
14.28	2571.34		14.27	4585.57		14.28	0		14.27	0
14.29	2184.03		14.29	3061.47		14.29	0		14.29	0
14.31	2872.79		14.3	4977.32		14.31	0		14.31	0
14.33	1920.59		14.32	4462.39		14.33	0		14.32	0
14.34	2262.62		14.34	3421.93		14.34	0		14.34	0
14.36	1680.99		14.35	3589.06		14.36	0		14.36	0
14.38	1573.5		14.37	3436.96		14.38	0		14.37	0
14.39	1232.97		14.39	3797.12		14.39	0		14.39	0
14.41	1814.63		14.4	3880.89		14.41	0		14.41	0
14.43	1209.29		14.42	4104.95		14.43	0		14.42	0
14.44	1753.35		14.44	4022.79		14.44	0		14.44	0
14.46	1742.84		14.45	3371.14		14.46	0		14.46	0
14.48	2132.77		14.47	4438.43		14.48	0		14.47	0
14.49	1038.07		14.49	2746.26		14.49	0		14.49	0
14.51	2202.24		14.5	3125.48		14.51	0		14.51	0
14.53	1968.88		14.52	4687.77		14.53	0		14.52	0
14.54	971.19		14.54	3225.48		14.54	0		14.54	0
14.56	1212.82		14.55	3548.41		14.56	0		14.56	0
14.58	1148.55		14.57	2483.17		14.58	0		14.57	0
14.59	1175.72		14.59	3419.51		14.59	0		14.59	0
14.61	1522.77		14.6	3934.41		14.61	0		14.61	0
14.63	2223.17		14.62	4096.14		14.63	0		14.62	0
14.64	3193.61		14.64	3640.32		14.64	0		14.64	0
14.66	2155.34		14.65	3971.22		14.66	0		14.66	0
14.68	2147.15		14.67	3311.04		14.68	0		14.67	0
14.69	1185.24		14.69	3064.32		14.69	0		14.69	0
14.71	2297.05		14.7	2979.77		14.71	0		14.71	0
14.73	2265.82		14.72	3550.4		14.73	0		14.72	0
14.74	1234.89		14.74	2458.18		14.74	0		14.74	0
14.76	2260.46		14.75	3189		14.76	0		14.76	0
14.78	1778.47		14.77	2534.7		14.78	0		14.77	0
14.79	481.69		14.79	2591.79		14.79	0		14.79	0
14.81	0		14.8	2618.88		14.81	0		14.81	0
14.83	0		14.82	2112.96		14.83	0		14.82	0
14.84	0		14.84	1931.19		14.84	0		14.84	0
14.86	0		14.85	2866.13		14.86	0		14.86	0
14.88	0		14.87	3149.45		14.88	0		14.87	0
14.89	0		14.89	2217.5		14.89	0		14.89	0
14.91	0		14.9	3952.67		14.91	0		14.91	0
14.93	0		14.92	3096.92		14.93	0		14.92	0
14.94	0		14.94	2588.96		14.94	0		14.94	0
14.96	0		14.95	2941.13		14.96	0		14.96	0
14.98	0		14.97	3323.36		14.98	0		14.97	0
14.99	0		14.99	2134.22		14.99	0		14.99	0
15.01	0		15	2358.69		15.01	0		15.01	0
15.03	0		15.02	2903.72		15.03	0		15.02	0
15.04	0		15.04	2023.46		15.04	0		15.04	0
15.06	0		15.05	2388.46		15.06	0		15.06	0
15.08	0		15.07	4029.05		15.08	0		15.07	0
15.09	0		15.09	4164.39		15.09	0		15.09	0
15.11	0		15.1	8134.12		15.11	0		15.11	0
15.13	0		15.12	11993.5		15.13	0		15.12	0
15.14	0		15.14	17285.9		15.14	0		15.14	0
15.16	0		15.15	16974.7		15.16	0		15.16	0
15.18	0		15.17	24141.5		15.18	0		15.17	0
15.19	0		15.19	26146.1		15.19	0		15.19	0
15.21	0		15.2	25518.5		15.21	0		15.21	0
15.23	0		15.22	25948.4		15.23	0		15.22	0
15.24	0		15.24	23814.5		15.24	0		15.24	0
15.26	0		15.25	18419.8		15.26	0		15.26	0
15.28	0		15.27	11668.3		15.28	0		15.27	0
15.29	0		15.29	6237.9		15.29	0		15.29	0
15.31	0		15.3	3361.74		15.31	0		15.31	0
15.33	0		15.32	2276.96		15.33	0		15.32	0
15.34	0		15.34	1594.33		15.34	0		15.34	0
15.36	0		15.35	965.99		15.36	0		15.36	0
15.38	0		15.37	1131.63		15.38	0		15.37	0
15.39	0		15.39	758.38		15.39	0		15.39	0
15.41	0		15.4	987.44		15.41	0		15.41	0
15.43	0		15.42	385.04		15.43	0		15.42	0
15.44	0		15.44	1301.66		15.44	0		15.44	0
15.46	0		15.45	912.35		15.46	0		15.46	0
15.48	0		15.47	1102.59		15.48	0		15.47	0
15.49	0		15.49	950.07		15.49	0		15.49	0
15.51	0		15.5	1263.36		15.51	0		15.51	0
15.53	0		15.52	891.58		15.53	0		15.52	0
15.54	0		15.54	1475.72		15.54	0		15.54	0
15.56	0		15.55	1181.21		15.56	0		15.56	0
15.58	0		15.57	900.76		15.58	0		15.57	0
15.59	0		15.59	768.98		15.59	0		15.59	0
15.61	0		15.6	733.09		15.61	0		15.61	0
15.63	0		15.62	1349.07		15.63	0		15.62	0
15.64	0		15.64	854.95		15.64	0		15.64	0
15.66	0		15.65	808.95		15.66	0		15.66	0
15.68	0		15.67	1030.87		15.68	0		15.67	0
15.69	0		15.69	1268.37		15.69	0		15.69	0
15.71	0		15.7	0		15.71	0		15.71	0
15.73	0		15.72	0		15.73	0		15.72	0
15.74	0		15.74	0		15.74	0		15.74	0
15.76	0		15.75	0		15.76	0		15.76	0
15.78	0		15.77	0		15.78	0		15.77	0
15.79	0		15.79	0		15.79	0		15.79	0
15.81	0		15.8	0		15.81	0		15.81	0
15.83	0		15.82	0		15.83	0		15.82	0
15.84	0		15.84	0		15.84	0		15.84	0
15.86	0		15.85	0		15.86	0		15.86	0
15.88	0		15.87	0		15.88	0		15.87	0
15.89	0		15.89	0		15.89	0		15.89	0
15.91	0		15.9	0		15.91	0		15.91	0
15.93	0		15.92	0		15.93	0		15.92	0
15.94	0		15.94	0		15.94	0		15.94	0
15.96	0		15.95	0		15.96	0		15.96	0
15.98	0		15.97	0		15.98	0		15.97	0
15.99	0		15.99	0		15.99	0		15.99	0
16.01	0		16	0		16.01	0		16.01	0
16.03	0		16.02	0		16.03	0		16.02	0
16.04	0		16.04	0		16.04	0		16.04	0
16.06	0		16.05	0		16.06	0		16.06	0
16.08	0		16.07	0		16.08	0		16.07	0
16.09	0		16.09	0		16.09	216.85		16.09	0
16.11	0		16.1	0		16.11	347.48		16.11	0
16.13	0		16.12	0		16.13	227.88		16.12	0
16.14	0		16.14	0		16.14	1172.55		16.14	0
16.16	0		16.15	0		16.16	680.29		16.16	0
16.18	0		16.17	0		16.18	936.32		16.17	0
16.19	0		16.19	0		16.19	576.37		16.19	0
16.21	0		16.2	0		16.21	1103.02		16.21	0
16.23	0		16.22	0		16.23	899.17		16.22	0
16.24	0		16.24	0		16.24	878.64		16.24	0
16.26	0		16.25	0		16.26	0		16.26	0
16.28	0		16.27	0		16.28	0		16.27	0
16.29	0		16.29	0		16.29	0		16.29	0
16.31	0		16.3	0		16.31	0		16.31	0
16.33	0		16.32	0		16.33	0		16.32	0
16.34	0		16.34	0		16.34	0		16.34	0
16.36	0		16.35	0		16.36	0		16.36	0
16.38	0		16.37	0		16.38	0		16.37	0
16.39	0		16.39	0		16.39	0		16.39	0
16.41	0		16.4	0		16.41	0		16.41	0
16.43	0		16.42	0		16.43	0		16.42	0
16.44	0		16.44	0		16.44	0		16.44	0
16.46	0		16.45	0		16.46	0		16.46	0
16.48	0		16.47	0		16.48	0		16.47	0
16.49	0		16.49	0		16.49	0		16.49	0
16.51	0		16.5	0		16.51	0		16.51	0
16.53	0		16.52	0		16.53	0		16.52	0
16.54	0		16.54	0		16.54	0		16.54	0
16.56	0		16.55	0		16.56	0		16.56	0
16.58	0		16.57	0		16.58	0		16.57	0
16.59	0		16.59	0		16.59	0		16.59	0
16.61	0		16.6	0		16.61	0		16.61	0
16.63	0		16.62	0		16.63	0		16.62	0
16.64	0		16.64	0		16.64	0		16.64	0
16.66	0		16.65	0		16.66	0		16.66	0
16.68	0		16.67	0		16.68	0		16.67	0
16.69	0		16.69	0		16.69	0		16.69	0
16.71	0		16.7	0		16.71	0		16.71	0
16.73	0		16.72	0		16.73	0		16.72	0
16.74	0		16.74	0		16.74	0		16.74	0
16.76	0		16.75	0		16.76	283.47		16.76	0
16.78	0		16.77	0		16.78	805.49		16.77	0
16.79	0		16.79	0		16.79	1385.39		16.79	0
16.81	0		16.8	0		16.81	1087.75		16.81	0
16.83	0		16.82	0		16.83	1115		16.82	0
16.84	0		16.84	0		16.84	1100.3		16.84	0
16.86	0		16.85	0		16.86	899.46		16.86	0
16.88	0		16.87	0		16.88	908.24		16.87	0
16.89	0		16.89	0		16.89	836.97		16.89	0
16.91	0		16.9	0		16.91	1255.26		16.91	0
16.93	0		16.92	0		16.93	1793.04		16.92	0
16.94	0		16.94	0		16.94	1184.92		16.94	0
16.96	0		16.95	0		16.96	1391.43		16.96	0
16.98	0		16.97	0		16.98	911.04		16.97	0
16.99	0		16.99	0		16.99	1129.9		16.99	0
17.01	0		17	0		17.01	1806.67		17.01	0
17.03	0		17.02	0		17.03	1272.79		17.02	0
17.04	0		17.04	0		17.04	1008.91		17.04	0
17.06	0		17.05	0		17.06	1346.18		17.06	0
17.08	0		17.07	0		17.08	987.68		17.07	0
17.09	0		17.09	0		17.09	1583.29		17.09	0
17.11	0		17.1	0		17.11	1637.76		17.11	0
17.13	0		17.12	0		17.13	1375.05		17.12	0
17.14	0		17.14	0		17.14	1560.74		17.14	0
17.16	0		17.15	0		17.16	1712.59		17.16	0
17.18	0		17.17	0		17.18	1248.09		17.17	0
17.19	0		17.19	0		17.19	2036.88		17.19	0
17.21	0		17.2	0		17.21	1493.45		17.21	0
17.23	0		17.22	0		17.23	1537.23		17.22	0
17.24	0		17.24	0		17.24	1236.13		17.24	0
17.26	0		17.25	0		17.26	1354.24		17.26	0
17.28	0		17.27	0		17.28	1473.83		17.27	0
17.29	0		17.29	0		17.29	1789.22		17.29	0
17.31	0		17.3	0		17.31	2052.55		17.31	0
17.33	0		17.32	0		17.33	1364.39		17.32	0
17.34	0		17.34	0		17.34	1694.1		17.34	0
17.36	0		17.35	0		17.36	1346.85		17.36	0
17.38	0		17.37	0		17.38	1216.35		17.37	0
17.39	0		17.39	0		17.39	1132.11		17.39	0
17.41	0		17.4	0		17.41	1159.16		17.41	0
17.43	0		17.42	0		17.43	748.07		17.42	0
17.44	0		17.44	0		17.44	0		17.44	0
17.46	0		17.45	0		17.46	0		17.46	0
17.48	0		17.47	0		17.48	0		17.47	0
17.49	0		17.49	0		17.49	0		17.49	0
17.51	0		17.5	0		17.51	0		17.51	0
17.53	0		17.52	0		17.53	0		17.52	0
17.54	0		17.54	0		17.54	0		17.54	0
17.56	0		17.55	0		17.56	231.43		17.56	0
17.58	0		17.57	0		17.58	0		17.57	0
17.59	0		17.59	0		17.59	230.91		17.59	0
17.61	0		17.6	0		17.61	0		17.61	0
17.63	0		17.62	0		17.63	0		17.62	0
17.64	0		17.64	0		17.64	0		17.64	0
17.66	0		17.65	0		17.66	0		17.66	0
17.68	0		17.67	0		17.68	0		17.67	0
17.69	0		17.69	0		17.69	0		17.69	0
17.71	0		17.7	0		17.71	0		17.71	0
17.73	0		17.72	0		17.73	254.41		17.72	0
17.74	0		17.74	0		17.74	538.5		17.74	0
17.76	0		17.75	0		17.76	277.05		17.76	0
17.78	0		17.77	0		17.78	235.14		17.77	0
17.79	0		17.79	0		17.79	967.59		17.79	0
17.81	0		17.8	0		17.81	597.93		17.81	0
17.83	0		17.82	0		17.83	533.21		17.82	0
17.84	0		17.84	0		17.84	336.73		17.84	0
17.86	0		17.85	0		17.86	1308.21		17.86	0
17.88	0		17.87	0		17.88	1325.12		17.87	0
17.89	0		17.89	0		17.89	564.55		17.89	0
17.91	0		17.9	0		17.91	1206.44		17.91	0
17.93	0		17.92	0		17.93	1434.6		17.92	0
17.94	0		17.94	0		17.94	605.72		17.94	0
17.96	0		17.95	0		17.96	1486.41		17.96	0
17.98	0		17.97	0		17.98	1410.96		17.97	0
17.99	0		17.99	0		17.99	1337.69		17.99	0
18.01	0		18	0		18.01	1808.42		18.01	0
18.03	0		18.02	0		18.03	1664.1		18.02	0
18.04	0		18.04	0		18.04	1817.84		18.04	0
18.06	0		18.05	0		18.06	1401.13		18.06	0
18.08	0		18.07	0		18.08	1567.26		18.07	0
18.09	0		18.09	0		18.09	1938.91		18.09	0
18.11	0		18.1	0		18.11	1248.85		18.11	0
18.13	0		18.12	0		18.13	1179.43		18.12	0
18.14	0		18.14	0		18.14	1939.23		18.14	0
18.16	0		18.15	0		18.16	1327.9		18.16	0
18.18	0		18.17	0		18.18	1758.73		18.17	0
18.19	0		18.19	0		18.19	1194.84		18.19	0
18.21	0		18.2	0		18.21	1640.87		18.21	0
18.23	0		18.22	0		18.23	1264.14		18.22	0
18.24	0		18.24	0		18.24	1245.9		18.24	0
18.26	0		18.25	0		18.26	989.47		18.26	0
18.28	0		18.27	0		18.28	0		18.27	0
18.29	0		18.29	0		18.29	0		18.29	0
18.31	0		18.3	0		18.31	0		18.31	0
18.33	0		18.32	0		18.33	0		18.32	0
18.34	0		18.34	0		18.34	0		18.34	0
18.36	0		18.35	0		18.36	0		18.36	0
18.38	0		18.37	0		18.38	0		18.37	0
18.39	0		18.39	0		18.39	0		18.39	0
18.41	0		18.4	0		18.41	0		18.41	0
18.43	0		18.42	0		18.43	0		18.42	0
18.44	0		18.44	0		18.44	0		18.44	0
18.46	0		18.45	0		18.46	0		18.46	0
18.48	0		18.47	0		18.48	0		18.47	0
18.49	0		18.49	0		18.49	0		18.49	0
18.51	0		18.5	0		18.51	0		18.51	0
18.53	0		18.52	0		18.53	0		18.52	0
18.54	0		18.54	0		18.54	0		18.54	0
18.56	0		18.55	0		18.56	0		18.56	0
18.58	0		18.57	0		18.58	0		18.57	0
18.59	0		18.59	0		18.59	0		18.59	0
18.61	0		18.6	0		18.61	0		18.61	0
18.63	0		18.62	0		18.63	0		18.62	0
18.64	0		18.64	0		18.64	0		18.64	0
18.66	0		18.65	0		18.66	0		18.66	0
18.68	0		18.67	0		18.68	0		18.67	0
18.69	0		18.69	0		18.69	0		18.69	0
18.71	0		18.7	209.03		18.71	0		18.71	0
18.73	0		18.72	0		18.73	0		18.72	0
18.74	0		18.74	0		18.74	0		18.74	0
18.76	0		18.75	0		18.76	0		18.76	0
18.78	0		18.77	0		18.78	0		18.77	0
18.79	0		18.79	0		18.79	0		18.79	0
18.81	0		18.8	200.11		18.81	0		18.81	0
18.83	0		18.82	1189.46		18.83	0		18.82	0
18.84	0		18.84	1284.74		18.84	0		18.84	0
18.86	0		18.85	798.85		18.86	0		18.86	0
18.88	0		18.87	726.51		18.88	0		18.87	0
18.89	0		18.89	1168.22		18.89	0		18.89	0
18.91	0		18.9	1483.85		18.91	0		18.91	0
18.93	0		18.92	1836.94		18.93	0		18.92	0
18.94	0		18.94	1568.39		18.94	0		18.94	0
18.96	365.68		18.95	1023.99		18.96	0		18.96	0
18.98	0		18.97	1341.77		18.98	0		18.97	0
18.99	274.84		18.99	1158.59		18.99	0		18.99	0
19.01	0		19	1391.66		19.01	550.2		19.01	0
19.03	661.07		19.02	2045.49		19.03	723.92		19.02	0
19.04	1001.08		19.04	1536.41		19.04	582.66		19.04	0
19.06	641.91		19.05	1172.75		19.06	786.31		19.06	0
19.08	1663.11		19.07	803.91		19.08	919.86		19.07	0
19.09	1391.23		19.09	1639.7		19.09	652.14		19.09	0
19.11	1784.53		19.1	1936.27		19.11	458.18		19.11	0
19.13	1284.78		19.12	1144.2		19.13	1300.3		19.12	0
19.14	1194.34		19.14	1857.77		19.14	1198.23		19.14	0
19.16	2505.13		19.15	1857.96		19.16	1538.31		19.16	0
19.18	1594.6		19.17	1803.58		19.18	1453.49		19.17	0
19.19	1934.8		19.19	2144.23		19.19	1862.37		19.19	0
19.21	1764.76		19.2	2780.45		19.21	1436.28		19.21	0
19.23	803.78		19.22	1505.08		19.23	641.59		19.22	0
19.24	2013.13		19.24	1388.03		19.24	1500.83		19.24	0
19.26	1132.8		19.25	1942.19		19.26	1365.54		19.26	0
19.28	2321.18		19.27	584.3		19.28	795.72		19.27	0
19.29	1954.92		19.29	1297.2		19.29	1537.7		19.29	0
19.31	1438.87		19.3	1092.89		19.31	1105.48		19.31	0
19.33	1955.87		19.32	399.11		19.33	1139.82		19.32	0
19.34	1250.52		19.34	1582.11		19.34	2083.37		19.34	0
19.36	1947.42		19.35	1289.85		19.36	1435.64		19.36	0
19.38	1945.39		19.37	1353.28		19.38	1568.59		19.37	0
19.39	2711.07		19.39	1215.96		19.39	1641.39		19.39	0
19.41	1386.59		19.4	1080		19.41	1101.44		19.41	0
19.43	1090.55		19.42	1318.76		19.43	973.06		19.42	0
19.44	1121.26		19.44	1023.97		19.44	1671.65		19.44	0
19.46	1240.62		19.45	1182.92		19.46	1461.08		19.46	0
19.48	1635		19.47	990.84		19.48	2145.92		19.47	0
19.49	1531.42		19.49	986.15		19.49	710.82		19.49	0
19.51	1695.61		19.5	1319.35		19.51	2102.24		19.51	0
19.53	1628.61		19.52	1048.81		19.53	1989.09		19.52	0
19.54	1626.66		19.54	1571.76		19.54	2112.62		19.54	0
19.56	2044.84		19.55	1110.82		19.56	1403.8		19.56	0
19.58	1601.84		19.57	1500.74		19.58	1704.37		19.57	0
19.59	1415.5		19.59	2357.28		19.59	1941.74		19.59	0
19.61	1769.52		19.6	1560.06		19.61	1388.58		19.61	0
19.63	2044.12		19.62	1692.18		19.63	1048.3		19.62	0
19.64	1317.5		19.64	1396.6		19.64	1920.8		19.64	0
19.66	2386.2		19.65	1311.68		19.66	1368.84		19.66	0
19.68	883.34		19.67	1056.84		19.68	1897.99		19.67	0
19.69	1003.63		19.69	2711.94		19.69	1471.25		19.69	0
19.71	1635.61		19.7	2197.87		19.71	1238.18		19.71	0
19.73	2011.3		19.72	2495.76		19.73	2086.57		19.72	0
19.74	1728.45		19.74	1587.27		19.74	1348.66		19.74	0
19.76	1523.19		19.75	1870.43		19.76	1360.86		19.76	0
19.78	1081.42		19.77	3275.82		19.78	1931.24		19.77	0
19.79	1111.22		19.79	1081.57		19.79	2034.95		19.79	0
19.81	1660.85		19.8	1629.4		19.81	1913.75		19.81	0
19.83	1921.06		19.82	2691.71		19.83	1768.25		19.82	0
19.84	2094.5		19.84	1992.32		19.84	1522.96		19.84	0
19.86	1633.92		19.85	1790.58		19.86	1141.63		19.86	0
19.88	2538.71		19.87	1320.14		19.88	1064.08		19.87	0
19.89	2058.33		19.89	2884.83		19.89	1982.49		19.89	0
19.91	2501.67		19.9	2198.34		19.91	2000.74		19.91	0
19.93	1243.93		19.92	2013.02		19.93	2297.84		19.92	0
19.94	1868.23		19.94	1165.14		19.94	1425.95		19.94	0
19.96	1385.25		19.95	2046.32		19.96	1595.54		19.96	0
19.98	1848.91		19.97	3284.84		19.98	1763.51		19.97	0
19.99	2128.6		19.99	2124.16		19.99	1274.04		19.99	0
20.01	1536.95		20	2056.54		20.01	1310.68		20.01	0
20.03	1519.31		20.02	1849.84		20.03	1703.66		20.02	0
20.04	2358.88		20.04	2380.64		20.04	2120.66		20.04	0
20.06	2293.66		20.05	2126.65		20.06	1522.62		20.06	0
20.08	1325.66		20.07	3161.74		20.08	1515.37		20.07	0
20.09	1550.69		20.09	3557.55		20.09	2421.55		20.09	229.44
20.11	2368.95		20.1	1564.95		20.11	2080.36		20.11	0
20.13	1150.75		20.12	2384.37		20.13	1311.82		20.12	0
20.14	1801.26		20.14	1617.04		20.14	1412.64		20.14	0
20.16	2547.31		20.15	1663.13		20.16	2151.03		20.16	0
20.18	1740.97		20.17	1088.47		20.18	663.97		20.17	0
20.19	1931.58		20.19	1044.87		20.19	786.52		20.19	0
20.21	2054.99		20.2	860.1		20.21	1168.82		20.21	0
20.23	1896.5		20.22	1163.05		20.23	1490.73		20.22	0
20.24	1672.07		20.24	1355.32		20.24	1608.92		20.24	0
20.26	2638.55		20.25	1681.69		20.26	2912.2		20.26	0
20.28	2426.69		20.27	685.81		20.28	1987.21		20.27	0
20.29	2088.16		20.29	321.2		20.29	1902.77		20.29	0
20.31	2129.85		20.3	1247.66		20.31	1079.64		20.31	0
20.33	2024.82		20.32	1491.73		20.33	1632.66		20.32	0
20.34	1847.17		20.34	802.59		20.34	1600.39		20.34	0
20.36	1316.86		20.35	1456.47		20.36	1588.34		20.36	0
20.38	806.41		20.37	782.21		20.38	1452.18		20.37	0
20.39	1464.51		20.39	1298.14		20.39	1455.12		20.39	0
20.41	1743.74		20.4	2148.13		20.41	1639.63		20.41	0
20.43	2022.29		20.42	2174.56		20.43	1772.7		20.42	0
20.44	2584.19		20.44	1699.4		20.44	1448.01		20.44	0
20.46	1811.79		20.45	2531.2		20.46	1421.04		20.46	0
20.48	1335.26		20.47	2829.81		20.48	2217.97		20.47	0
20.49	1429.99		20.49	2101.25		20.49	2469.85		20.49	0
20.51	1773.05		20.5	1220.19		20.51	2169.51		20.51	0
20.53	1651.71		20.52	634.62		20.53	1718.16		20.52	0
20.54	1359.23		20.54	677.57		20.54	2186.79		20.54	0
20.56	2822.83		20.55	1256.99		20.56	1882.09		20.56	0
20.58	2174.77		20.57	870.08		20.58	1538.2		20.57	0
20.59	1831.98		20.59	1899.03		20.59	652.89		20.59	0
20.61	1543.14		20.6	1543.46		20.61	1881.49		20.61	0
20.63	1752.4		20.62	1137.57		20.63	1667.75		20.62	0
20.64	1828		20.64	1218.01		20.64	1786.55		20.64	0
20.66	2027.69		20.65	1024.28		20.66	2025.75		20.66	0
20.68	1714.35		20.67	1625.41		20.68	1517.86		20.67	0
20.69	1794.93		20.69	1058.39		20.69	1379.63		20.69	0
20.71	1616.4		20.7	1031.4		20.71	2367.04		20.71	0
20.73	1720.53		20.72	555.01		20.73	1374.29		20.72	0
20.74	2659.2		20.74	1189.54		20.74	2071.89		20.74	0
20.76	1424.44		20.75	1735.83		20.76	1149.68		20.76	0
20.78	862.54		20.77	791.26		20.78	2191.93		20.77	0
20.79	1741.63		20.79	1237.66		20.79	1927.5		20.79	0
20.81	1216.63		20.8	1287.62		20.81	1415.48		20.81	0
20.83	1473.86		20.82	827.66		20.83	2100.62		20.82	0
20.84	1457.85		20.84	1368.53		20.84	1594.47		20.84	0
20.86	1278.4		20.85	1023.54		20.86	1852.81		20.86	0
20.88	2319.71		20.87	1124.69		20.88	1659.45		20.87	0
20.89	2218.66		20.89	1131.3		20.89	1616.4		20.89	0
20.91	1844.68		20.9	945.17		20.91	1980.52		20.91	0
20.93	2068.29		20.92	1060.34		20.93	1455.9		20.92	0
20.94	2180.38		20.94	976.29		20.94	1998.22		20.94	0
20.96	1587.31		20.95	1142.33		20.96	1931.66		20.96	0
20.98	1217.98		20.97	594.8		20.98	1538.05		20.97	0
20.99	2096.29		20.99	689.58		20.99	1702.65		20.99	0
21.01	1574.11		21	674.54		21.01	1681.92		21.01	0
21.03	1733.44		21.02	763.76		21.03	1828.38		21.02	0
21.04	1027.02		21.04	340.16		21.04	1510.79		21.04	0
21.06	1611.58		21.05	711.62		21.06	1475.53		21.06	0
21.08	1502.81		21.07	669.39		21.08	1590.26		21.07	0
21.09	2862.26		21.09	1257.94		21.09	1857.67		21.09	0
21.11	1215.35		21.1	1037.96		21.11	1999.25		21.11	0
21.13	1888.88		21.12	1192		21.13	1678.9		21.12	0
21.14	2196.01		21.14	1294.58		21.14	1299.09		21.14	0
21.16	1506.38		21.15	611.32		21.16	2131.04		21.16	0
21.18	1167.48		21.17	611.65		21.18	1398.89		21.17	0
21.19	2352.22		21.19	691.41		21.19	1755.97		21.19	0
21.21	1257.14		21.2	719.65		21.21	1613.84		21.21	0
21.23	2334.79		21.22	683.36		21.23	2731.12		21.22	0
21.24	2409.05		21.24	1606.89		21.24	1890.6		21.24	0
21.26	1819.37		21.25	1304.97		21.26	1406.94		21.26	0
21.28	2587.8		21.27	819.36		21.28	1656.6		21.27	0
21.29	1213.71		21.29	916.05		21.29	2192.94		21.29	0
21.31	1670.77		21.3	616.35		21.31	1842.66		21.31	0
21.33	1592.6		21.32	994.58		21.33	913.49		21.32	0
21.34	1618.68		21.34	939.49		21.34	2292.97		21.34	0
21.36	2168.07		21.35	662.46		21.36	1854.29		21.36	0
21.38	1101.38		21.37	1276.19		21.38	2657.7		21.37	0
21.39	1260.78		21.39	1167.78		21.39	1946.77		21.39	0
21.41	1882.8		21.4	797.65		21.41	2190.82		21.41	0
21.43	2139.93		21.42	1193.54		21.43	1307.32		21.42	0
21.44	1412.08		21.44	953.01		21.44	1550.78		21.44	0
21.46	1299.06		21.45	977.52		21.46	2130.08		21.46	0
21.48	1460.85		21.47	1074.62		21.48	2254.64		21.47	0
21.49	1212.34		21.49	792.93		21.49	1641.22		21.49	0
21.51	1486.28		21.5	913.98		21.51	2448.24		21.51	0
21.53	1424.16		21.52	1412.93		21.53	1795.44		21.52	0
21.54	1699.55		21.54	1608.59		21.54	1835.52		21.54	0
21.56	1301.3		21.55	995.08		21.56	1849.48		21.56	0
21.58	901.53		21.57	818.99		21.58	1814.72		21.57	0
21.59	979.89		21.59	779.61		21.59	1552.76		21.59	0
21.61	863.89		21.6	671.17		21.61	1205.84		21.61	0
21.63	994.46		21.62	1414.72		21.63	2426.42		21.62	0
21.64	1765.79		21.64	996.99		21.64	1123.76		21.64	0
21.66	1575.16		21.65	879.54		21.66	1958.34		21.66	0
21.68	1399.39		21.67	875.45		21.68	1574.47		21.67	0
21.69	1393.75		21.69	821.34		21.69	1584		21.69	0
21.71	1577.73		21.7	1271.03		21.71	2532.99		21.71	0
21.73	1994.33		21.72	1072.3		21.73	1016.21		21.72	0
21.74	1032.05		21.74	784.22		21.74	1399.55		21.74	0
21.76	1956.77		21.75	733.33		21.76	2068.95		21.76	0
21.78	0		21.77	777.68		21.78	1284.68		21.77	0
21.79	0		21.79	691.3		21.79	1563.89		21.79	0
21.81	0		21.8	740.58		21.81	1780		21.81	0
21.83	0		21.82	458.18		21.83	2043.55		21.82	0
21.84	0		21.84	1665.69		21.84	2337.32		21.84	0
21.86	0		21.85	2594.94		21.86	1841.5		21.86	0
21.88	0		21.87	1303.64		21.88	2007.98		21.87	0
21.89	422.67		21.89	703.27		21.89	2396.6		21.89	0
21.91	1629.44		21.9	670.81		21.91	2263.39		21.91	0
21.93	2162.25		21.92	1751.58		21.93	1454.41		21.92	0
21.94	0		21.94	921.48		21.94	909.17		21.94	0
21.96	0		21.95	741.77		21.96	2076.22		21.96	0
21.98	0		21.97	231.76		21.98	992.43		21.97	0
21.99	0		21.99	1552.56		21.99	2195.24		21.99	0
22.01	0		22	1206.28		22.01	1395.58		22.01	0
22.03	0		22.02	1438.77		22.03	2237		22.02	0
22.04	0		22.04	1289.13		22.04	1903.57		22.04	0
22.06	0		22.05	1328.34		22.06	1897.4		22.06	0
22.08	0		22.07	1164.3		22.08	977.17		22.07	0
22.09	0		22.09	1454.93		22.09	1890.74		22.09	0
22.11	0		22.1	736.64		22.11	2682.11		22.11	0
22.13	0		22.12	1107.35		22.13	2358.83		22.12	0
22.14	0		22.14	1339.18		22.14	1872.16		22.14	0
22.16	0		22.15	1650.54		22.16	1290.33		22.16	0
22.18	0		22.17	1572.08		22.18	1735.96		22.17	0
22.19	0		22.19	1473.63		22.19	2249.99		22.19	0
22.21	0		22.2	2689.92		22.21	1370.89		22.21	0
22.23	0		22.22	2386.21		22.23	910.57		22.22	0
22.24	0		22.24	1481.25		22.24	1680.07		22.24	0
22.26	0		22.25	2313.43		22.26	2140.48		22.26	0
22.28	207.28		22.27	1112.97		22.28	3065.45		22.27	0
22.29	1653.12		22.29	1804.35		22.29	1866.81		22.29	0
22.31	934.21		22.3	1202.27		22.31	1514		22.31	0
22.33	1687.22		22.32	2073.87		22.33	1745.08		22.32	0
22.34	1267.35		22.34	1908.76		22.34	1876.45		22.34	0
22.36	1570.57		22.35	967.12		22.36	1665.08		22.36	0
22.38	2391.69		22.37	2080.26		22.38	1284.71		22.37	0
22.39	2043.86		22.39	2917.42		22.39	1786.63		22.39	0
22.41	730.17		22.4	1385.31		22.41	1712.44		22.41	351.36
22.43	0		22.42	1240.03		22.43	1512.45		22.42	293.35
22.44	1813.67		22.44	2494.3		22.44	1371.42		22.44	0
22.46	1106.61		22.45	1858.99		22.46	1250.6		22.46	243
22.48	2540.65		22.47	1510.07		22.48	1379.31		22.47	0
22.49	2895.03		22.49	2611.96		22.49	1317.92		22.49	708.16
22.51	1996.57		22.5	1982.18		22.51	1743.14		22.51	840.41
22.53	1150.9		22.52	921.48		22.53	2306.1		22.52	1073.45
22.54	2728.98		22.54	2548.73		22.54	1109.5		22.54	903.04
22.56	2099.38		22.55	1859.5		22.56	1327.36		22.56	1004.85
22.58	1305.94		22.57	1426.84		22.58	1518.12		22.57	1204.72
22.59	1601.89		22.59	2119.83		22.59	1867.91		22.59	916.64
22.61	1487.08		22.6	2116.33		22.61	2134.22		22.61	1298.15
22.63	1486.63		22.62	2366.58		22.63	2071.47		22.62	689.05
22.64	2113.9		22.64	1698.34		22.64	1761.65		22.64	0
22.66	1951		22.65	1350.52		22.66	1654.71		22.66	0
22.68	2769.97		22.67	1418.31		22.68	1512.78		22.67	0
22.69	3742.81		22.69	2073.85		22.69	2651.22		22.69	0
22.71	3547.71		22.7	1964.18		22.71	1478.57		22.71	0
22.73	2252.72		22.72	2837.16		22.73	2346.47		22.72	0
22.74	1344.91		22.74	1434.43		22.74	1323.93		22.74	0
22.76	1525.21		22.75	1658.9		22.76	1472.26		22.76	0
22.78	0		22.77	1309.85		22.78	1469.94		22.77	0
22.79	0		22.79	1601.77		22.79	1927.25		22.79	0
22.81	0		22.8	0		22.81	1685.25		22.81	0
22.83	0		22.82	0		22.83	1461.31		22.82	0
22.84	0		22.84	0		22.84	2103.65		22.84	0
22.86	0		22.85	0		22.86	1850.34		22.86	0
22.88	2189.09		22.87	0		22.88	1524.09		22.87	0
22.89	2053.39		22.89	0		22.89	1643.49		22.89	0
22.91	1936.14		22.9	0		22.91	2210.27		22.91	0
22.93	1921.9		22.92	0		22.93	2279		22.92	0
22.94	1676.31		22.94	0		22.94	1463.85		22.94	0
22.96	2324.54		22.95	0		22.96	1323.47		22.96	0
22.98	2963.67		22.97	0		22.98	1387.81		22.97	0
22.99	2128.22		22.99	0		22.99	2283.65		22.99	0
23.01	1943.82		23	0		23.01	1416.31		23.01	205.22
23.03	3288.16		23.02	0		23.03	1646.73		23.02	0
23.04	2229.88		23.04	0		23.04	1754.63		23.04	0
23.06	2383.84		23.05	0		23.06	1794.59		23.06	0
23.08	2036.77		23.07	0		23.08	1216.06		23.07	0
23.09	1980.17		23.09	0		23.09	1615.81		23.09	0
23.11	2607.26		23.1	0		23.11	1693.87		23.11	0
23.13	1264.93		23.12	0		23.13	1891.79		23.12	0
23.14	0		23.14	0		23.14	1330.5		23.14	0
23.16	0		23.15	0		23.16	1239.62		23.16	722.52
23.18	0		23.17	0		23.18	1180.51		23.17	767.07
23.19	0		23.19	0		23.19	1027.72		23.19	1006.97
23.21	0		23.2	0		23.21	1598.64		23.21	679.84
23.23	0		23.22	0		23.23	0		23.22	1175.03
23.24	0		23.24	0		23.24	0		23.24	877.12
23.26	1375.18		23.25	0		23.26	0		23.26	1012
23.28	0		23.27	0		23.28	0		23.27	1096.57
23.29	0		23.29	0		23.29	0		23.29	1483.48
23.31	0		23.3	0		23.31	0		23.31	853.28
23.33	0		23.32	0		23.33	0		23.32	680.74
23.34	0		23.34	0		23.34	0		23.34	2118.35
23.36	1244.12		23.35	0		23.36	0		23.36	934.25
23.38	794.91		23.37	0		23.38	0		23.37	2157.75
23.39	0		23.39	0		23.39	0		23.39	1294.3
23.41	0		23.4	0		23.41	0		23.41	931.17
23.43	0		23.42	0		23.43	0		23.42	763.26
23.44	253.95		23.44	0		23.44	0		23.44	970.76
23.46	977.29		23.45	0		23.46	0		23.46	1113.64
23.48	1072.16		23.47	0		23.48	0		23.47	815.3
23.49	941.92		23.49	0		23.49	0		23.49	1057
23.51	0		23.5	0		23.51	0		23.51	918.14
23.53	0		23.52	0		23.53	0		23.52	876.57
23.54	0		23.54	0		23.54	0		23.54	702.95
23.56	0		23.55	0		23.56	0		23.56	0
23.58	214.26		23.57	0		23.58	0		23.57	0
23.59	209.36		23.59	0		23.59	0		23.59	0
23.61	212.71		23.6	0		23.61	0		23.61	0
23.63	451.08		23.62	0		23.63	0		23.62	0
23.64	0		23.64	0		23.64	0		23.64	0
23.66	0		23.65	0		23.66	0		23.66	0
23.68	0		23.67	0		23.68	0		23.67	0
23.69	382.22		23.69	0		23.69	0		23.69	0
23.71	222.46		23.7	0		23.71	0		23.71	0
23.73	308.22		23.72	0		23.73	0		23.72	0
23.74	252.02		23.74	0		23.74	0		23.74	0
23.76	681.61		23.75	0		23.76	0		23.76	0
23.78	264.67		23.77	0		23.78	0		23.77	0
23.79	681.72		23.79	0		23.79	0		23.79	0
23.81	0		23.8	0		23.81	0		23.81	0
23.83	0		23.82	0		23.83	0		23.82	0
23.84	0		23.84	0		23.84	0		23.84	0
23.86	0		23.85	0		23.86	0		23.86	0
23.88	0		23.87	0		23.88	0		23.87	0
23.89	0		23.89	0		23.89	0		23.89	0
23.91	0		23.9	0		23.91	0		23.91	0
23.93	0		23.92	0		23.93	0		23.92	0
23.94	0		23.94	0		23.94	0		23.94	0
23.96	0		23.95	0		23.96	0		23.96	0
23.98	0		23.97	0		23.98	0		23.97	0
23.99	0		23.99	0		23.99	0		23.99	0
24.01	0		24	0		24.01	0		24.01	0
24.03	0		24.02	0		24.03	0		24.02	0
24.04	0		24.04	0		24.04	0		24.04	0
24.06	0		24.05	0		24.06	0		24.06	0
24.08	0		24.07	0		24.08	0		24.07	0
24.09	0		24.09	0		24.09	0		24.09	0
24.11	0		24.1	0		24.11	0		24.11	0
24.13	0		24.12	0		24.13	0		24.12	0
24.14	0		24.14	0		24.14	0		24.14	0
24.16	0		24.15	0		24.16	0		24.16	0
24.18	0		24.17	0		24.18	0		24.17	0
24.19	0		24.19	0		24.19	0		24.19	0
24.21	0		24.2	0		24.21	0		24.21	0
24.23	0		24.22	0		24.23	0		24.22	0
24.24	0		24.24	0		24.24	0		24.24	0
24.26	0		24.25	0		24.26	0		24.26	0
24.28	0		24.27	0		24.28	0		24.27	0
24.29	0		24.29	0		24.29	0		24.29	0
24.31	0		24.3	0		24.31	0		24.31	0
24.33	0		24.32	0		24.33	0		24.32	0
24.34	0		24.34	0		24.34	0		24.34	0
24.36	0		24.35	0		24.36	0		24.36	0
24.38	0		24.37	0		24.38	0		24.37	0
24.39	0		24.39	0		24.39	0		24.39	0
24.41	0		24.4	0		24.41	0		24.41	0
24.43	0		24.42	0		24.43	0		24.42	0
24.44	0		24.44	0		24.44	0		24.44	0
24.46	0		24.45	0		24.46	0		24.46	0
24.48	0		24.47	0		24.48	0		24.47	0
24.49	0		24.49	0		24.49	0		24.49	0
24.51	0		24.5	0		24.51	0		24.51	0
24.53	0		24.52	0		24.53	0		24.52	0
24.54	0		24.54	0		24.54	0		24.54	0
24.56	0		24.55	0		24.56	0		24.56	0
24.58	0		24.57	0		24.58	0		24.57	0
24.59	0		24.59	0		24.59	0		24.59	0
24.61	0		24.6	0		24.61	219.03		24.61	0
24.63	0		24.62	0		24.63	0		24.62	0
24.64	0		24.64	0		24.64	0		24.64	0
24.66	0		24.65	0		24.66	0		24.66	0
24.68	0		24.67	0		24.68	0		24.67	0
24.69	0		24.69	0		24.69	0		24.69	0
24.71	0		24.7	0		24.71	0		24.71	0
24.73	0		24.72	0		24.73	0		24.72	0
24.74	0		24.74	0		24.74	0		24.74	0
24.76	0		24.75	0		24.76	0		24.76	0
24.78	0		24.77	0		24.78	0		24.77	0
24.79	0		24.79	0		24.79	0		24.79	0
24.81	0		24.8	0		24.81	0		24.81	0
24.83	0		24.82	0		24.83	215.17		24.82	0
24.84	0		24.84	0		24.84	0		24.84	0
24.86	0		24.85	0		24.86	0		24.86	0
24.88	0		24.87	0		24.88	0		24.87	0
24.89	0		24.89	0		24.89	0		24.89	0
24.91	0		24.9	0		24.91	202.7		24.91	0
24.93	0		24.92	0		24.93	0		24.92	0
24.94	0		24.94	0		24.94	0		24.94	0
24.96	0		24.95	0		24.96	0		24.96	0
24.98	0		24.97	0		24.98	0		24.97	0
24.99	0		24.99	0		24.99	0		24.99	0
25.03	0		25.02	0		25.03	0		25.02	0

## Sheet: Figure S6b
AaPYKS			AaPYKS R134A			AaPYKS R134T			AaPYKS R134S
X	Y		X	Y		X	Y		X	Y
0.05	1369.88		0.05	1061.18		0.05	1605.63		0.05	1071.49
0.07	2215.03		0.07	1614.2		0.08	1558.4		0.07	1404.93
0.09	1331.01		0.09	1837.33		0.1	1565.46		0.1	1389.39
0.12	1295.45		0.12	1466.21		0.12	1337.76		0.12	1582.22
0.14	1218.81		0.14	1089.13		0.14	1635.45		0.14	964.54
0.16	1787.93		0.16	1779.46		0.17	1440.66		0.17	1353.62
0.18	1710.82		0.19	2206.48		0.19	1776.97		0.19	1122.37
0.21	1103.04		0.21	1654.72		0.21	1637.04		0.21	1492.4
0.23	1297.75		0.23	1337.66		0.24	1036.5		0.23	1256.58
0.25	1827.68		0.25	989.05		0.26	2373.79		0.26	1856.5
0.28	1942.88		0.28	2078.57		0.28	1678.39		0.28	1816.52
0.3	1778.17		0.3	2068.27		0.3	1237.37		0.3	1653.86
0.32	1789.05		0.32	1761.35		0.33	1449.95		0.32	1624.37
0.34	1147.32		0.35	1904.36		0.35	1429.69		0.35	1707.63
0.37	1189.84		0.37	1733.06		0.37	1636.07		0.37	1666.16
0.39	1799.17		0.39	1689.19		0.4	1130.13		0.39	1642.38
0.41	1223.68		0.41	2122.72		0.42	1902.36		0.42	1458.17
0.44	1599.84		0.44	1441.59		0.44	1627.69		0.44	1579.28
0.46	1737.45		0.46	930.42		0.46	1633.69		0.46	744.72
0.48	1697.36		0.48	1519.25		0.49	1223.48		0.48	1472.04
0.5	1332.29		0.5	1199.27		0.51	1738.38		0.51	1081.36
0.53	1206.37		0.53	1406.28		0.53	1550.54		0.53	860.56
0.55	1008.24		0.55	909.84		0.55	1521.36		0.55	1417.06
0.57	1237.89		0.57	1633.9		0.58	1090.99		0.57	1384.41
0.59	1425.11		0.6	1189.24		0.6	1171.08		0.6	1282.8
0.62	1206.16		0.62	1258.63		0.62	873.05		0.62	952.34
0.64	1707.45		0.64	1718.54		0.65	1343.11		0.64	1077.61
0.66	1681.4		0.66	1214.91		0.67	2093.43		0.67	1415.51
0.69	1525.73		0.69	1641.89		0.69	1530.69		0.69	1355.39
0.71	1078.58		0.71	1811.31		0.71	1139.25		0.71	1212.66
0.73	1343.77		0.73	1211.05		0.74	1372.82		0.73	1368.09
0.75	1505.61		0.75	1708.12		0.76	1450.5		0.76	999.33
0.78	2033.02		0.78	1858.39		0.78	1192.71		0.78	1016.92
0.8	1195.01		0.8	1386.58		0.8	1119.01		0.8	2089.26
0.82	2128.07		0.82	1236.06		0.83	1291.3		0.83	1204.13
0.84	1491.35		0.85	965.88		0.85	1332.31		0.85	784.56
0.87	1967.89		0.87	972.22		0.87	681		0.87	1564.38
0.89	1181.04		0.89	2023.41		0.9	1682.15		0.89	1315.02
0.91	1151.52		0.91	1325.02		0.92	1468.38		0.92	1143.81
0.94	1290.23		0.94	1649.07		0.94	1246.65		0.94	1436.4
0.96	1157.47		0.96	1686.89		0.96	1029.23		0.96	1829.16
0.98	1797.53		0.98	1077.29		0.99	1168.2		0.98	2018.31
1	1266.81		1.01	984.17		1.01	741		1.01	1268.83
1.03	1591.04		1.03	1471.79		1.03	1209.78		1.03	1515.38
1.05	1101.96		1.05	1289.3		1.06	997.22		1.05	1151.25
1.07	1268.54		1.07	1255.23		1.08	1312.96		1.08	1069.85
1.1	1562.04		1.1	1169.45		1.1	1134.89		1.1	1835.6
1.12	1156.76		1.12	1893.34		1.12	1332.46		1.12	1281.66
1.14	2136.27		1.14	1733.54		1.15	1811.37		1.14	1181.73
1.16	1268.17		1.16	1794.82		1.17	1599.66		1.17	1183.22
1.19	1087.75		1.19	1711.43		1.19	1512.64		1.19	1345.72
1.21	1916.97		1.21	1054.27		1.21	1347.77		1.21	1170.85
1.23	1284.2		1.23	1799		1.24	916.84		1.23	1423.28
1.25	1329.08		1.26	1246.63		1.26	1551.3		1.26	1285.72
1.28	1384.13		1.28	1295.75		1.28	1375.01		1.28	1003.62
1.3	1391.98		1.3	1441.4		1.31	737.35		1.3	1791.96
1.32	1523.97		1.32	1139.56		1.33	970.29		1.33	1046.09
1.35	1616.66		1.35	1588.63		1.35	1166.12		1.35	1017.09
1.37	1387.89		1.37	1637.46		1.37	1082.4		1.37	1059.59
1.39	1780.01		1.39	1318.07		1.4	1101.69		1.39	1562.62
1.41	1518.17		1.41	1059.7		1.42	1204.7		1.42	1037.08
1.44	1019.92		1.44	1379.55		1.44	1680.92		1.44	1264.01
1.46	2228.18		1.46	1174.02		1.46	1503.09		1.46	1166.53
1.48	1215.72		1.48	1234.41		1.49	1272.89		1.49	1115.28
1.5	1624.71		1.51	1871.42		1.51	1055.01		1.51	1016.79
1.53	811.53		1.53	1139.59		1.53	1373.76		1.53	1408.27
1.55	1495.55		1.55	1141.78		1.56	1416.69		1.55	693.67
1.57	1184.72		1.57	1122.56		1.58	1497.96		1.58	1130.07
1.6	1496.64		1.6	1135.43		1.6	1106.39		1.6	1183.71
1.62	1456.8		1.62	1769.81		1.62	1233.68		1.62	1466.4
1.64	958.58		1.64	1836.84		1.65	1072.57		1.64	1362.29
1.66	1654.86		1.67	1188.65		1.67	1700.23		1.67	1242.92
1.69	1427.04		1.69	1061.08		1.69	1573.65		1.69	1380.94
1.71	1436.94		1.71	820.9		1.72	890.04		1.71	1406.6
1.73	1156.52		1.73	760.07		1.74	1027.08		1.74	1451.83
1.76	687.83		1.76	1309.7		1.76	1258.43		1.76	1613.47
1.78	1662.33		1.78	1319.43		1.78	946.88		1.78	1277.41
1.8	1150.23		1.8	1238.45		1.81	1091.01		1.8	1284.35
1.82	1314.66		1.82	1359.09		1.83	755.25		1.83	1210.21
1.85	921.09		1.85	1562.04		1.85	1325.21		1.85	1373.81
1.87	1355.05		1.87	1302.88		1.87	1141.44		1.87	809.06
1.89	1079.84		1.89	740.65		1.9	1459.21		1.89	1853.58
1.91	935.05		1.92	1032.86		1.92	1581.86		1.92	839.51
1.94	1466.24		1.94	1661.91		1.94	837.1		1.94	1549
1.96	943.71		1.96	954.91		1.97	1188.74		1.96	1192.87
1.98	1386.17		1.98	1881.75		1.99	918.27		1.99	1837.37
2.01	1330.84		2.01	1504.75		2.01	1517.34		2.01	1116.06
2.03	1119.03		2.03	1301.01		2.03	1113.43		2.03	1190.19
2.05	1717.58		2.05	1169.57		2.06	1358.07		2.05	1067.4
2.07	1174.29		2.07	1066.62		2.08	1057.72		2.08	1080.78
2.1	1429.62		2.1	1625.25		2.1	1085.71		2.1	1472.34
2.12	1081.81		2.12	1333.97		2.12	1304.26		2.12	2081.59
2.14	1939.19		2.14	1645.9		2.15	2074.07		2.15	1212.56
2.16	2440.46		2.17	3265.38		2.17	4236.08		2.17	3377.49
2.19	4617.19		2.19	4593.83		2.19	4058.26		2.19	3206.69
2.21	4989.87		2.21	4394.76		2.22	3943.7		2.21	4170.75
2.23	4734.83		2.23	5207.13		2.24	4119.98		2.24	4419.48
2.26	4536.49		2.26	4406.2		2.26	4071.41		2.26	3510.37
2.28	5347.93		2.28	3412.14		2.28	3727.9		2.28	4386.88
2.3	3573.03		2.3	3255.94		2.31	3533.73		2.3	3770.88
2.32	3109.21		2.33	3052.17		2.33	3101.35		2.33	2816.67
2.35	3159.66		2.35	2241.77		2.35	2772.78		2.35	2861.64
2.37	2628.63		2.37	2331.63		2.38	2164.3		2.37	2406.73
2.39	1895.28		2.39	1804.33		2.4	1537.02		2.4	1239.73
2.42	1808.76		2.42	2150.64		2.42	1710.8		2.42	1305.49
2.44	800.27		2.44	904.79		2.44	1387.5		2.44	827.57
2.46	922.29		2.46	1038.37		2.47	1239.57		2.46	1142.24
2.48	870.72		2.48	631.22		2.49	951.5		2.49	499.31
2.51	550.74		2.51	496.47		2.51	241.46		2.51	820
2.53	898.65		2.53	441.37		2.53	326.68		2.53	673.3
2.55	495.78		2.55	0		2.56	659.61		2.55	291.14
2.57	395.29		2.58	511		2.58	307.55		2.58	687.61
2.6	481.57		2.6	363.61		2.6	307.13		2.6	317.74
2.62	220.64		2.62	400.03		2.63	286.73		2.62	0
2.64	262.49		2.64	219.91		2.65	0		2.65	361.67
2.67	0		2.67	0		2.67	241.23		2.67	219.93
2.69	0		2.69	0		2.69	0		2.69	0
2.71	0		2.71	0		2.72	0		2.71	0
2.73	0		2.73	0		2.74	0		2.74	0
2.76	0		2.76	0		2.76	0		2.76	0
2.78	0		2.78	0		2.78	0		2.78	0
2.8	0		2.8	0		2.81	0		2.81	0
2.82	623.53		2.83	948.73		2.83	1256.76		2.83	1155.36
2.85	1597.12		2.85	1487.04		2.85	1416.26		2.85	1744.29
2.87	1012.24		2.87	1044.58		2.88	977		2.87	1358.69
2.89	724.9		2.89	451.17		2.9	1110.47		2.9	1004.99
2.92	423.6		2.92	301.21		2.92	245.11		2.92	768.09
2.94	0		2.94	0		2.94	0		2.94	0
2.96	266.63		2.96	0		2.97	241.57		2.96	292.43
2.98	0		2.99	0		2.99	0		2.99	0
3.01	209.84		3.01	220.29		3.01	0		3.01	0
3.03	0		3.03	0		3.04	222.74		3.03	271.03
3.05	291.33		3.05	0		3.06	0		3.06	331.44
3.08	0		3.08	0		3.08	634.63		3.08	0
3.1	210.86		3.1	0		3.1	0		3.1	373.72
3.12	308.95		3.12	330.31		3.13	0		3.12	377.75
3.14	430.65		3.14	345.05		3.15	0		3.15	782.29
3.17	0		3.17	306.25		3.17	0		3.17	740.49
3.19	0		3.19	460.19		3.19	431.01		3.19	335.04
3.21	452.56		3.21	458.45		3.22	499.5		3.21	758.4
3.23	294.13		3.24	485.77		3.24	414.14		3.24	801.95
3.26	809.15		3.26	632.55		3.26	436.88		3.26	877.59
3.28	720.94		3.28	674.92		3.29	673.05		3.28	1137.34
3.3	3306.65		3.3	1326.03		3.31	1053.55		3.31	1193.16
3.33	27329		3.33	2436.1		3.33	2942.01		3.33	5347.44
3.35	86061.7		3.35	6852.32		3.35	6761.61		3.35	16057.8
3.37	95440		3.37	8167		3.38	7673.57		3.37	18524.6
3.39	58353.3		3.39	6486.34		3.4	4560.58		3.4	13680.5
3.42	28697.2		3.42	2522.63		3.42	2742.45		3.42	6397.32
3.44	13167.2		3.44	2228.55		3.44	2062.92		3.44	3826.15
3.46	5853.28		3.46	2171.53		3.47	1875.44		3.47	2459.53
3.48	4156.07		3.49	1897.5		3.49	2223.51		3.49	2541.35
3.51	2936		3.51	1892.03		3.51	1717.16		3.51	2415.93
3.53	1907.83		3.53	1352.79		3.54	1922.74		3.53	1317.11
3.55	1019.44		3.55	328.95		3.56	1215.87		3.56	581.42
3.58	1498.2		3.58	1480.09		3.58	1505.95		3.58	282.01
3.6	3274.29		3.6	1896.01		3.6	2917.66		3.6	2203.87
3.62	5346.36		3.62	3652.95		3.63	5810.62		3.62	5468.16
3.64	10321.5		3.65	7603.27		3.65	7115.02		3.65	8351.9
3.67	11298.5		3.67	8308.68		3.67	6276.11		3.67	8839.64
3.69	16148.9		3.69	13470.5		3.7	15935.9		3.69	15329.1
3.71	19630.6		3.71	21046.2		3.72	16640.1		3.72	13726.5
3.74	16788		3.74	12927.6		3.74	10834.5		3.74	9143.4
3.76	11506.1		3.76	8305.62		3.76	6881.29		3.76	6296.63
3.78	5193.41		3.78	6205.78		3.79	5216.54		3.78	4207.39
3.8	4765.36		3.8	4287.47		3.81	4920.6		3.81	2749.09
3.83	4563.87		3.83	3941.03		3.83	3358.02		3.83	2550.48
3.85	3522.7		3.85	3280.51		3.85	2522.42		3.85	2764.13
3.87	2723.8		3.87	2568.27		3.88	3134		3.87	2251.9
3.89	2713.4		3.9	2078.37		3.9	2096.9		3.9	2176.18
3.92	2260.04		3.92	3044.27		3.92	2712.72		3.92	2160.85
3.94	3690.06		3.94	2726.28		3.95	2793.7		3.94	2075.75
3.96	2487.33		3.96	2072.18		3.97	2870.71		3.97	2556.98
3.99	1858.11		3.99	2452.19		3.99	2353.8		3.99	1203.63
4.01	2235.64		4.01	1720.11		4.01	1906.77		4.01	2191.28
4.03	2062.94		4.03	2828.79		4.04	2337.68		4.03	2456.65
4.05	2352.11		4.06	2401.96		4.06	2834.55		4.06	2032.03
4.08	1778		4.08	1436.23		4.08	1724.74		4.08	2259.17
4.1	2519.02		4.1	2519.52		4.1	2938.97		4.1	2227.51
4.12	2922		4.12	1975.66		4.13	2444.97		4.13	2434.85
4.15	2862.01		4.15	1933.07		4.15	2210.74		4.15	2624.01
4.17	2680.17		4.17	2051.83		4.17	2382.66		4.17	2131.9
4.19	2040.93		4.19	3150.35		4.2	3057.89		4.19	2003.6
4.21	2432.75		4.21	2546.95		4.22	2332.52		4.22	2223.6
4.24	3764.69		4.24	2590.32		4.24	2713.77		4.24	2356.63
4.26	2209.4		4.26	2245.42		4.26	3596.75		4.26	2549.28
4.28	3459.16		4.28	4118.07		4.29	3955.73		4.28	3127.22
4.3	2745.86		4.31	3831.21		4.31	3309.48		4.31	2181.38
4.33	2481.21		4.33	2726.84		4.33	3326.47		4.33	2292.56
4.35	3210.28		4.35	2483.84		4.36	1997.34		4.35	2469.27
4.37	3006.11		4.37	2965.09		4.38	2648.03		4.38	5070.26
4.4	2462.21		4.4	4441.88		4.4	3083.32		4.4	20044
4.42	3166.58		4.42	3019.13		4.42	3654.5		4.42	17480.2
4.44	2470.63		4.44	3277.79		4.45	3347.96		4.44	8374.04
4.46	1949.81		4.46	3883.74		4.47	2942.51		4.47	4614.01
4.49	2154.14		4.49	2165.95		4.49	1654.93		4.49	2693.03
4.51	3673.49		4.51	1902.91		4.51	3162.4		4.51	2465.22
4.53	2637.02		4.53	3807.88		4.54	12999.6		4.54	1557.8
4.55	2605.68		4.56	12090.3		4.56	17789.3		4.56	1978.05
4.58	2153.04		4.58	18002		4.58	16788.4		4.58	1790.75
4.6	1529.85		4.6	14677.1		4.61	9290.88		4.6	1978.39
4.62	2819.75		4.62	10509.2		4.63	5193.44		4.63	1667.29
4.65	2085.31		4.65	5374.66		4.65	3629.15		4.65	2255.75
4.67	10463.5		4.67	3375.42		4.67	2929.6		4.67	1626.83
4.69	16279.1		4.69	3401.39		4.7	2271.98		4.69	2020.7
4.71	17353.8		4.72	2049.46		4.72	2069.27		4.72	1691.68
4.74	9735.64		4.74	1574.59		4.74	1907.23		4.74	1872.84
4.76	7620.83		4.76	2467.41		4.76	1974.88		4.76	1708.66
4.78	4804.05		4.78	2038.02		4.79	1909.76		4.79	2192.94
4.81	2744.91		4.81	1944.72		4.81	1236.66		4.81	1814.54
4.83	2760.01		4.83	1541.44		4.83	1854.63		4.83	1587.39
4.85	2079.02		4.85	2647.14		4.86	2553.55		4.85	1720.45
4.87	3231.8		4.87	2055.35		4.88	2124.76		4.88	2754.66
4.9	2894.01		4.9	2190.45		4.9	1880.64		4.9	2280.23
4.92	2898.88		4.92	1782.27		4.92	1878.51		4.92	1126.85
4.94	2369.51		4.94	1645.36		4.95	3128.92		4.94	1784.21
4.96	2888.32		4.97	1486.96		4.97	1280.54		4.97	2008.67
4.99	1945.15		4.99	1426.55		4.99	1050.37		4.99	1167.44
5.01	2275.15		5.01	2085.38		5.02	2917.4		5.01	1324.73
5.03	3074.57		5.03	1599.4		5.04	1905.03		5.04	2123.91
5.06	2652.14		5.06	1895.44		5.06	1203.62		5.06	2293.15
5.08	1987.01		5.08	1201.63		5.08	2039.53		5.08	1690.6
5.1	2427.32		5.1	1621.91		5.11	1854.16		5.1	1875.98
5.12	2042.02		5.12	1129.63		5.13	2295.82		5.13	2095.36
5.15	1430.74		5.15	1460.83		5.15	1501.68		5.15	1443.33
5.17	1432.33		5.17	1822.66		5.17	2109.15		5.17	1579
5.19	1711.82		5.19	1921.25		5.2	2300.5		5.2	2081.08
5.21	1975.35		5.22	1182.56		5.22	1524.21		5.22	2092.98
5.24	2569.8		5.24	1560.38		5.24	1478.03		5.24	2316.85
5.26	2214.66		5.26	2048.85		5.27	2358.4		5.26	1526
5.28	2108.85		5.28	1912.54		5.29	1167.44		5.29	1386.61
5.31	1696.62		5.31	2190.42		5.31	1725.51		5.31	1716.35
5.33	2157.85		5.33	2951.45		5.33	1879.65		5.33	1471.11
5.35	1760.52		5.35	1695.42		5.36	1629.19		5.35	1687.64
5.37	2324.35		5.38	1825.67		5.38	1427.19		5.38	1805.55
5.4	1679.13		5.4	1019.74		5.4	1184.71		5.4	2392.22
5.42	1999.45		5.42	1431.71		5.42	1812.09		5.42	2453.8
5.44	2221.7		5.44	592.44		5.45	1738.22		5.45	2597.5
5.47	1259.15		5.47	1871.48		5.47	2176.73		5.47	1639.72
5.49	1828.44		5.49	1744.28		5.49	1501.98		5.49	1077.64
5.51	1765.18		5.51	2132.75		5.52	1520.49		5.51	1213.47
5.53	1849.87		5.53	1955.77		5.54	1708.39		5.54	2154.47
5.56	1724.1		5.56	1491.46		5.56	1758.06		5.56	1799.01
5.58	2004.52		5.58	836.9		5.58	1971.05		5.58	1059.46
5.6	1496.18		5.6	2419.79		5.61	1370.68		5.6	1534.02
5.62	860.13		5.63	1351.72		5.63	2140.67		5.63	1928.3
5.65	1492.18		5.65	1170.91		5.65	1963.75		5.65	2004.48
5.67	1761.7		5.67	1207.9		5.68	1459.37		5.67	1650.07
5.69	1811.05		5.69	683.19		5.7	1778.79		5.7	1991.49
5.72	1684.75		5.72	1053.51		5.72	1900.08		5.72	1829.23
5.74	821.48		5.74	1185.38		5.74	1870.15		5.74	2072.37
5.76	1499.3		5.76	1437.44		5.77	1466.53		5.76	2005.12
5.78	1104.85		5.78	1004.84		5.79	1368.96		5.79	2618.14
5.81	1678.2		5.81	1608.03		5.81	1644.31		5.81	1826.97
5.83	1156.21		5.83	2094.72		5.83	2360.48		5.83	1295.43
5.85	1495.75		5.85	2014.44		5.86	1412.64		5.86	1246.96
5.87	822.37		5.88	1108.8		5.88	1565.01		5.88	1508.91
5.9	1025.8		5.9	2004.7		5.9	1389.86		5.9	1678.56
5.92	1436.56		5.92	1397.29		5.93	1376.59		5.92	2456.47
5.94	1583.94		5.94	1463.94		5.95	1789.35		5.95	1464.42
5.97	1161.15		5.97	1207.97		5.97	1576.04		5.97	1512.13
5.99	1301.03		5.99	1211.13		5.99	1747.09		5.99	1703.78
6.01	1684.43		6.01	1712.03		6.02	1035.01		6.01	2068.59
6.03	752.16		6.04	1679.96		6.04	1298.8		6.04	2107.71
6.06	1132.2		6.06	936.13		6.06	1791.5		6.06	1669.29
6.08	1762.59		6.08	1563.79		6.09	1301.52		6.08	1371.21
6.1	1711.75		6.1	1085.41		6.11	1274.15		6.11	1379.94
6.13	1207.87		6.13	934.45		6.13	1392.49		6.13	1739.86
6.15	1523.17		6.15	1236.27		6.15	1673.02		6.15	1605.16
6.17	1248.84		6.17	1687.5		6.18	1466.03		6.17	2340.49
6.19	1110.89		6.19	1664.6		6.2	1495.2		6.2	1883.27
6.22	1260.64		6.22	1449.11		6.22	1478.57		6.22	1747.27
6.24	1414.24		6.24	1282.9		6.24	1848.29		6.24	1857.36
6.26	1564.58		6.26	873.53		6.27	1050.07		6.26	1613.85
6.28	1491		6.29	1289.04		6.29	1935.05		6.29	1228.93
6.31	1370.9		6.31	722.8		6.31	1059.98		6.31	837.67
6.33	1433.21		6.33	1442.51		6.34	1857.34		6.33	1167.07
6.35	1195.2		6.35	1600.06		6.36	1026.87		6.36	1859.39
6.38	2047.16		6.38	1448.74		6.38	1003.43		6.38	1584.33
6.4	1363.31		6.4	993.95		6.4	1177.77		6.4	2184.75
6.42	1790.72		6.42	947.81		6.43	1640.54		6.42	1997.1
6.44	924.08		6.44	1785.97		6.45	1081.54		6.45	1640.45
6.47	1380.56		6.47	858.83		6.47	1605.8		6.47	636.16
6.49	1605.22		6.49	1488.11		6.49	1154.85		6.49	2232.03
6.51	1543.32		6.51	1222.28		6.52	1156.12		6.52	1113.56
6.53	1534.87		6.54	1390.13		6.54	1039.19		6.54	889.24
6.56	981.19		6.56	1439.2		6.56	892.79		6.56	1683.58
6.58	1376.86		6.58	1048.99		6.59	1070.93		6.58	1393.23
6.6	1614.17		6.6	1588.72		6.61	1218.92		6.61	1755.8
6.63	1077.58		6.63	1269.32		6.63	1105.93		6.63	1440.4
6.65	1614.24		6.65	921.39		6.65	931.02		6.65	1762.71
6.67	1113.68		6.67	1387.83		6.68	782.77		6.67	1542.34
6.69	1550.64		6.7	1856.94		6.7	1347.67		6.7	1202.66
6.72	1379.72		6.72	1290.14		6.72	1010.47		6.72	1603.16
6.74	1175.37		6.74	1147.47		6.75	1573.65		6.74	1094.39
6.76	825.21		6.76	1284.27		6.77	1929.84		6.77	915.81
6.79	875.73		6.79	998.84		6.79	1487.72		6.79	1286.38
6.81	1204.46		6.81	1037.38		6.81	1182.04		6.81	1787.4
6.83	875.93		6.83	1384.31		6.84	1437.67		6.83	1278.8
6.85	1506.08		6.85	1162.82		6.86	678.28		6.86	1649.5
6.88	1383.42		6.88	1706.05		6.88	1133.23		6.88	1171.72
6.9	1557.79		6.9	813.03		6.9	1251.5		6.9	1189.94
6.92	1721.96		6.92	1211.09		6.93	1769.88		6.92	1241.05
6.94	1445.33		6.95	1061.92		6.95	902.29		6.95	1486.61
6.97	956.52		6.97	1067.53		6.97	1323.32		6.97	778.49
6.99	1173.12		6.99	1521.83		7	925.84		6.99	1107.82
7.01	886.56		7.01	1051.47		7.02	1398.96		7.02	1243.6
7.04	839.66		7.04	997.15		7.04	1664.75		7.04	1207.83
7.06	733.57		7.06	822.6		7.06	1085.01		7.06	1099.48
7.08	1489.34		7.08	1212.56		7.09	1152.9		7.08	1335.31
7.1	1006.67		7.1	1634.06		7.11	1152.47		7.11	1381
7.13	1847.98		7.13	1173.26		7.13	1040.21		7.13	1288
7.15	1203.93		7.15	1577.18		7.15	1092.37		7.15	1287.42
7.17	1002.95		7.17	1691.27		7.18	873.45		7.18	1515.86
7.19	762.42		7.2	1367.27		7.2	616.82		7.2	807.33
7.22	774.37		7.22	1213.01		7.22	1423.15		7.22	1099.58
7.24	1495.34		7.24	1588.34		7.25	788.67		7.24	1582.71
7.26	892.67		7.26	900.04		7.27	1038.86		7.27	1367.61
7.29	685.45		7.29	1598.36		7.29	472.89		7.29	881.78
7.31	1025.21		7.31	868.26		7.31	900.86		7.31	906.64
7.33	864.07		7.33	1101.09		7.34	1204.62		7.33	1095.51
7.35	1034.29		7.36	2416.75		7.36	1155.72		7.36	1638.55
7.38	1289.14		7.38	1059.12		7.38	1481.81		7.38	1430.43
7.4	790.05		7.4	1096.05		7.41	1405.32		7.4	1200.31
7.42	1500.88		7.42	971.21		7.43	1063.08		7.43	1002.53
7.45	1207.4		7.45	1843.82		7.45	1187.44		7.45	985.41
7.47	560.44		7.47	1096.43		7.47	780.82		7.47	890.09
7.49	1516.09		7.49	930.92		7.5	1686.02		7.49	949.93
7.51	1352.09		7.51	956.94		7.52	850		7.52	1044.2
7.54	844.02		7.54	1008.48		7.54	794.35		7.54	1234.62
7.56	1006		7.56	1686.29		7.56	1149.76		7.56	1304.1
7.58	868.23		7.58	851.48		7.59	1040.93		7.58	972.1
7.6	1045.13		7.61	1291.55		7.61	1217.35		7.61	1089.1
7.63	1944.6		7.63	1152.49		7.63	882.23		7.63	1287.78
7.65	1854.41		7.65	1369.97		7.66	1171.86		7.65	1464.14
7.67	933.31		7.67	1221.76		7.68	746.68		7.68	1372.97
7.7	1292.02		7.7	1140		7.7	985.29		7.7	1899.67
7.72	1776.57		7.72	1152.2		7.72	856.03		7.72	1415.62
7.74	2156.6		7.74	1362.91		7.75	853.2		7.74	1253.77
7.76	1177.96		7.76	1146.91		7.77	1043.72		7.77	1313.95
7.79	978.54		7.79	1042.13		7.79	1473.8		7.79	929.07
7.81	1228.42		7.81	1409.07		7.81	566.07		7.81	1080.15
7.83	1567.22		7.83	848.43		7.84	1353.81		7.84	566.15
7.85	916.34		7.86	1029.62		7.86	1087.19		7.86	1603.18
7.88	1215.65		7.88	1407.59		7.88	974.77		7.88	1060.87
7.9	1842.86		7.9	653		7.91	1261.44		7.9	1784.9
7.92	1032.2		7.92	1258.41		7.93	1017.83		7.93	1188.79
7.95	2162.42		7.95	1317.71		7.95	1276.73		7.95	972.34
7.97	1785.42		7.97	2120.87		7.97	2019.77		7.97	933
7.99	1457.48		7.99	1483.81		8	1943.23		7.99	1184.38
8.01	1753.94		8.02	1155.19		8.02	1450.8		8.02	1369.73
8.04	1332.21		8.04	827.63		8.04	1014.49		8.04	1598.19
8.06	1247.33		8.06	1873.62		8.07	1437.62		8.06	574.45
8.08	1605.04		8.08	1115.14		8.09	765.42		8.09	2137.58
8.11	1075.02		8.11	1770.55		8.11	829.23		8.11	1408.41
8.13	1657.63		8.13	808.38		8.13	746.15		8.13	900.57
8.15	1507.61		8.15	403.61		8.16	1808.97		8.15	1202.66
8.17	1211.7		8.17	1505.7		8.18	1015.2		8.18	1288.23
8.2	1369.04		8.2	1096.98		8.2	1159.9		8.2	985.48
8.22	836.71		8.22	1898.94		8.22	798.14		8.22	1934.65
8.24	406.35		8.24	1105.52		8.25	1579.99		8.24	1148.22
8.26	722.25		8.27	1617.35		8.27	1614.28		8.27	1012.4
8.29	1093.6		8.29	1366.6		8.29	1403.08		8.29	1361.57
8.31	1251.92		8.31	621		8.32	1295.26		8.31	653.24
8.33	763.84		8.33	1058.55		8.34	697.49		8.34	1313.16
8.36	1471.89		8.36	1244.67		8.36	1725.44		8.36	1047.83
8.38	854.84		8.38	945.4		8.38	544.47		8.38	1159.34
8.4	1329.57		8.4	1196.23		8.41	1152.87		8.4	1042.79
8.42	1776.01		8.42	1150.71		8.43	1419.01		8.43	1028.84
8.45	782.45		8.45	1057.73		8.45	825.98		8.45	728.66
8.47	843.11		8.47	979.43		8.47	1058.42		8.47	1088.13
8.49	586.69		8.49	1148.64		8.5	950.87		8.5	706.89
8.51	889.77		8.52	1404.08		8.52	1101.75		8.52	667.25
8.54	1127.29		8.54	751.73		8.54	1114.51		8.54	1116.56
8.56	1188.62		8.56	599.78		8.57	784.77		8.56	776.32
8.58	951.41		8.58	759.65		8.59	1525.55		8.59	1193.22
8.61	684.17		8.61	595.5		8.61	1282.68		8.61	1087.99
8.63	710.75		8.63	548.22		8.63	1531.58		8.63	631.28
8.65	850.53		8.65	1133.14		8.66	1120.69		8.65	1112.53
8.67	447.04		8.68	855.21		8.68	1597.23		8.68	373.62
8.7	1411.42		8.7	1568.64		8.7	388.84		8.7	690.01
8.72	1181.85		8.72	648.38		8.73	1049.7		8.72	1274.7
8.74	1421.5		8.74	1447		8.75	1196.56		8.75	616.87
8.77	1170.94		8.77	1398.51		8.77	1381.82		8.77	531.67
8.79	1004.38		8.79	1329.75		8.79	1436.26		8.79	1290.74
8.81	2264.39		8.81	2188.85		8.82	1671.71		8.81	1793.52
8.83	1710.87		8.83	1906.51		8.84	1783.11		8.84	1723.64
8.86	1662.7		8.86	2051.71		8.86	1082.22		8.86	1438.22
8.88	1345.89		8.88	972.48		8.88	1191.61		8.88	1273.91
8.9	2597.19		8.9	1933.66		8.91	1866.57		8.9	1667.58
8.92	2001.16		8.93	1386.82		8.93	1759.92		8.93	2023.05
8.95	2325.92		8.95	2095.12		8.95	1914.41		8.95	1133.37
8.97	2162.5		8.97	1543.64		8.98	2223.62		8.97	1120.61
8.99	1240.91		8.99	949.31		9	1502.19		9	1607.82
9.02	1497.42		9.02	835.72		9.02	1924		9.02	2009.44
9.04	960.39		9.04	1918.88		9.04	1395.94		9.04	1943.83
9.06	695.78		9.06	1455.79		9.07	937.01		9.06	1540.84
9.08	1687.58		9.08	1031.9		9.09	1473.74		9.09	1685.43
9.11	1053.55		9.11	1108.95		9.11	1669.44		9.11	1089.39
9.13	1630.93		9.13	1488.63		9.13	1925.94		9.13	2399.34
9.15	1440.84		9.15	1146.3		9.16	1318.76		9.16	1434.21
9.17	342.14		9.18	1456.06		9.18	1677.49		9.18	909.01
9.2	1186.38		9.2	1952.52		9.2	1415.4		9.2	1386.68
9.22	1497.61		9.22	1301.03		9.23	1241.29		9.22	1317.58
9.24	1458.9		9.24	1008.12		9.25	1984.37		9.25	881.08
9.27	1630.22		9.27	1150.48		9.27	1239.72		9.27	802.01
9.29	1994.05		9.29	657.01		9.29	1537.9		9.29	1503.24
9.31	768.81		9.31	1339.6		9.32	1676.86		9.31	1374.7
9.33	1190.28		9.34	1265.12		9.34	2182.51		9.34	1176.55
9.36	1568.17		9.36	1111.52		9.36	1206.86		9.36	1096.69
9.38	643.12		9.38	927.1		9.39	1306.91		9.38	811.56
9.4	855.94		9.4	1107.76		9.41	1775.57		9.41	1470.33
9.43	955.03		9.43	1380.84		9.43	1630.89		9.43	1098.54
9.45	353.01		9.45	1150.73		9.45	1489.65		9.45	1018.24
9.47	984.62		9.47	1711.48		9.48	1246.61		9.47	1282.39
9.49	1056.92		9.49	609.17		9.5	1354.19		9.5	1127.02
9.52	1117.77		9.52	669.48		9.52	747.03		9.52	1247.8
9.54	1095.62		9.54	800.78		9.54	716.7		9.54	1324.89
9.56	1017.22		9.56	1025.29		9.57	1154.84		9.56	995.01
9.58	859.94		9.59	584.03		9.59	928.09		9.59	1233.33
9.61	1400.98		9.61	1036.11		9.61	858.35		9.61	804.44
9.63	1215.03		9.63	1042.48		9.64	886.76		9.63	847.75
9.65	1239.55		9.65	1262.45		9.66	1100.62		9.66	1083.75
9.68	761		9.68	722.94		9.68	1281.36		9.68	1590.87
9.7	1186.19		9.7	789.44		9.7	995		9.7	1211.97
9.72	1532.89		9.72	1061.71		9.73	850.44		9.72	1186.11
9.74	959.08		9.75	506.07		9.75	717.25		9.75	791.12
9.77	791.21		9.77	1267.7		9.77	1403.5		9.77	1170.18
9.79	1007.03		9.79	1305.53		9.79	914.04		9.79	860.68
9.81	975.83		9.81	914.06		9.82	1136.76		9.82	1086.67
9.84	1507.27		9.84	1278.16		9.84	1047.08		9.84	1282.02
9.86	1698.51		9.86	1379.3		9.86	1072.21		9.86	902.7
9.88	1451.24		9.88	1362		9.89	1223.84		9.88	1031.92
9.9	1223.92		9.9	1686.7		9.91	1184.41		9.91	1213.45
9.93	1694.18		9.93	999.43		9.93	937.28		9.93	1436.67
9.95	870.74		9.95	1027.94		9.95	598.95		9.95	1263.8
9.97	957.7		9.97	1425.28		9.98	1345.29		9.97	873.55
9.99	983.26		10	1418.48		10	1126.04		10	1648.86
10.02	1364.42		10.02	1373.17		10.02	945.89		10.02	1924.43
10.04	998.45		10.04	1704.27		10.05	780.8		10.04	1431.64
10.06	1741.55		10.06	1871.22		10.07	1370.64		10.07	687.17
10.09	1103.42		10.09	1765.08		10.09	1396.42		10.09	889.33
10.11	1544.62		10.11	1582.91		10.11	779.41		10.11	919.81
10.13	1228.83		10.13	794.63		10.14	1308.5		10.13	1140.13
10.15	1586.26		10.15	1670.33		10.16	1650.76		10.16	879.58
10.18	997.18		10.18	1393.77		10.18	1320.72		10.18	1173.17
10.2	1738.17		10.2	1621.34		10.2	1634.58		10.2	1033.36
10.22	1003.11		10.22	1390.03		10.23	1245.25		10.23	1113.05
10.24	924.15		10.25	1247.28		10.25	1005.1		10.25	1809.46
10.27	1260.9		10.27	1125.34		10.27	720.48		10.27	804.06
10.29	1025.43		10.29	1421.81		10.3	1587.9		10.29	1413.53
10.31	1366.27		10.31	1095.69		10.32	1033.1		10.32	914
10.34	973.72		10.34	1178.02		10.34	1294.68		10.34	1672.5
10.36	1145.14		10.36	1688.78		10.36	977.74		10.36	879.59
10.38	726.27		10.38	1529.92		10.39	1175.58		10.38	1646.89
10.4	970.03		10.41	1952.28		10.41	1441.85		10.41	879.37
10.43	1782.84		10.43	1449.44		10.43	878.44		10.43	1327.23
10.45	854.3		10.45	1242.56		10.45	937.2		10.45	1365.41
10.47	1726.78		10.47	1123.98		10.48	1340.28		10.48	1219.02
10.5	1193.58		10.5	1017.92		10.5	1167.67		10.5	1899.53
10.52	1030.59		10.52	790.34		10.52	1115.39		10.52	2226.78
10.54	1170.85		10.54	861.13		10.55	1086.5		10.54	1013.84
10.56	1400.17		10.56	1340.02		10.57	1063.94		10.57	1431.31
10.59	1245.27		10.59	1187.83		10.59	1155.93		10.59	777.22
10.61	1119.03		10.61	674.04		10.61	1206.3		10.61	1021.76
10.63	1171.16		10.63	1179.05		10.64	1204.43		10.63	1014.64
10.65	1888.14		10.66	1741.34		10.66	924.49		10.66	1149.53
10.68	1538.28		10.68	1262.24		10.68	1369.28		10.68	1563.43
10.7	1604.24		10.7	1483.89		10.71	918.89		10.7	1233.45
10.72	1109.39		10.72	1391.63		10.73	1417.13		10.73	1668.45
10.75	923.45		10.75	696.16		10.75	882.22		10.75	1844.38
10.77	1615.39		10.77	1426.85		10.77	1082.62		10.77	1322.94
10.79	928.12		10.79	1760.02		10.8	1246.54		10.79	1493.72
10.81	1070.22		10.81	779.35		10.82	1268.79		10.82	1694.56
10.84	775.07		10.84	1357.66		10.84	1348.54		10.84	631.3
10.86	1388.52		10.86	1180.08		10.86	1466.45		10.86	1218.87
10.88	1112.91		10.88	1642.47		10.89	861.85		10.89	1001.22
10.9	1116.17		10.91	1147.79		10.91	913.95		10.91	1235.59
10.93	832.96		10.93	1217.17		10.93	913.72		10.93	972.81
10.95	1492.63		10.95	1589.33		10.96	675.08		10.95	1179.23
10.97	1186.27		10.97	900.76		10.98	1010.56		10.98	1605.68
11	988.09		11	1328.91		11	1133.78		11	1023.66
11.02	1589.72		11.02	777.78		11.02	859.31		11.02	1261.98
11.04	1584.46		11.04	1019.81		11.05	1795.44		11.04	1632.79
11.06	1053.37		11.07	1387.3		11.07	1323.46		11.07	1040.66
11.09	1117.02		11.09	1308.27		11.09	870.85		11.09	1616.28
11.11	1562.14		11.11	1745.29		11.11	1056.23		11.11	1256.59
11.13	1003.34		11.13	1114.13		11.14	1018.37		11.14	1046.4
11.16	1221.49		11.16	1837.76		11.16	1230.18		11.16	745.19
11.18	1122.03		11.18	1692.17		11.18	990.8		11.18	1993.03
11.2	989.07		11.2	897.83		11.21	1036.03		11.2	1207.06
11.22	876.71		11.22	1344.9		11.23	734.21		11.23	1484.9
11.25	1372.14		11.25	900.51		11.25	1173.36		11.25	1157.56
11.27	852.63		11.27	1028.26		11.27	1289.74		11.27	890.89
11.29	888.12		11.29	950.19		11.3	1591.74		11.29	1057.58
11.31	2068.74		11.32	1467.67		11.32	1239.42		11.32	1664.79
11.34	1136.55		11.34	919.52		11.34	1061.06		11.34	1471.15
11.36	882.38		11.36	1316.05		11.37	1460.73		11.36	865.02
11.38	1554.15		11.38	914.93		11.39	1541.19		11.39	698.11
11.41	614.13		11.41	1335.5		11.41	953.76		11.41	935.09
11.43	1530		11.43	1597.92		11.43	1214.55		11.43	1260.26
11.45	1101.71		11.45	1236.66		11.46	1293.31		11.45	847.58
11.47	1035.32		11.47	835		11.48	1133.08		11.48	2474.47
11.5	1171.84		11.5	1014.24		11.5	1223.33		11.5	1040.02
11.52	1705.54		11.52	872.53		11.52	975.1		11.52	1170.45
11.54	923.3		11.54	1147.89		11.55	1032.2		11.55	1082.24
11.56	1461.66		11.57	1457.46		11.57	994.03		11.57	1231.22
11.59	1200.67		11.59	1018.85		11.59	1440.45		11.59	1045.68
11.61	1044.61		11.61	1014.05		11.62	892.58		11.61	847.35
11.63	1298.03		11.63	1177.86		11.64	970.37		11.64	1154.65
11.66	1360.34		11.66	1279.23		11.66	1204.97		11.66	1352.5
11.68	871.35		11.68	1164.14		11.68	1254.08		11.68	1677.57
11.7	934.49		11.7	1186.28		11.71	933.18		11.7	1537.67
11.72	976.95		11.73	969.08		11.73	1426.76		11.73	1489.44
11.75	1479.92		11.75	1521.17		11.75	941.5		11.75	658.33
11.77	1387.31		11.77	1776.43		11.77	1569.38		11.77	796.65
11.79	1502.94		11.79	1169.94		11.8	1361.89		11.8	1509.53
11.82	916.52		11.82	1008.37		11.82	1337.71		11.82	1618.75
11.84	1034.13		11.84	1385.01		11.84	890.43		11.84	1256.51
11.86	1619.78		11.86	697.74		11.87	1296.36		11.86	956.87
11.88	1284.86		11.88	1856.98		11.89	1177.49		11.89	1412.38
11.91	700.73		11.91	1286.71		11.91	1326.68		11.91	1297.42
11.93	1510.23		11.93	917.35		11.93	1058.43		11.93	1397.25
11.95	1293.44		11.95	767.39		11.96	1293.02		11.95	1348.58
11.97	1252		11.98	1415.55		11.98	953.04		11.98	999.88
12	1741.64		12	1484.33		12	1285.12		12	1641.56
12.02	1904.39		12.02	1412.62		12.03	1767.61		12.02	1702.03
12.04	494.68		12.04	1588.88		12.05	1197.59		12.05	1364.23
12.07	819.38		12.07	1141.22		12.07	1527.06		12.07	1053.1
12.09	1594.93		12.09	1118.35		12.09	1261.69		12.09	981.79
12.11	1149.8		12.11	1031.64		12.12	1004.32		12.11	1247.37
12.13	1113.64		12.13	1114.98		12.14	1439.32		12.14	1161.43
12.16	1182.47		12.16	959.28		12.16	1577.26		12.16	1400.44
12.18	1318.24		12.18	1402.57		12.18	865.99		12.18	1194.6
12.2	884.24		12.2	1061.76		12.21	877.7		12.21	2017.73
12.22	1255.79		12.23	1293.17		12.23	1951.65		12.23	1326.01
12.25	1262.24		12.25	1231.1		12.25	1026.49		12.25	1369.74
12.27	1138.08		12.27	1383.19		12.28	1641.09		12.27	1725.95
12.29	838.87		12.29	1554.86		12.3	1605.61		12.3	1449.04
12.32	1512.4		12.32	1482.13		12.32	1453.01		12.32	1714.07
12.34	1842.39		12.34	1618.34		12.34	1790.37		12.34	1178.71
12.36	834.78		12.36	1166.27		12.37	1245.88		12.36	1632.73
12.38	1269.17		12.39	1683.47		12.39	1308.69		12.39	1323.95
12.41	1143.03		12.41	1273.05		12.41	2070.11		12.41	1211.11
12.43	1377.76		12.43	1230.35		12.43	1571		12.43	1415.33
12.45	993.04		12.45	780.71		12.46	888.18		12.46	960.44
12.48	1190.56		12.48	951.1		12.48	974.02		12.48	1120.95
12.5	1029.36		12.5	1036.3		12.5	1100.23		12.5	919.98
12.52	1332.3		12.52	1263.6		12.53	795.47		12.52	782.71
12.54	1281.18		12.54	861.71		12.55	1781.84		12.55	728.74
12.57	1759.39		12.57	765.94		12.57	778.43		12.57	534.94
12.59	1006.77		12.59	651.11		12.59	1132.97		12.59	785.96
12.61	1642.14		12.61	900.64		12.62	925.67		12.61	668.81
12.63	928.52		12.64	1084.19		12.64	665.41		12.64	996.26
12.66	527.58		12.66	1198.89		12.66	831.72		12.66	1130.47
12.68	579.12		12.68	883.07		12.69	1390.13		12.68	979.78
12.7	559.89		12.7	945.61		12.71	731.18		12.71	638.85
12.73	775.96		12.73	1506.63		12.73	982.92		12.73	770.43
12.75	631.82		12.75	753.71		12.75	1205.51		12.75	768.38
12.77	951.11		12.77	500.6		12.78	775.8		12.77	899.97
12.79	596.11		12.79	872.56		12.8	782.77		12.8	642.88
12.82	758.34		12.82	894.58		12.82	447.23		12.82	453.57
12.84	1276.89		12.84	704.8		12.84	879.87		12.84	733.05
12.86	892.06		12.86	855.63		12.87	728.59		12.87	1078.33
12.88	745.35		12.89	533.65		12.89	713.12		12.89	427.44
12.91	746.12		12.91	508.22		12.91	1162.88		12.91	556.08
12.93	825.97		12.93	845.6		12.94	974.7		12.93	554.11
12.95	594.66		12.95	285.09		12.96	447.54		12.96	1084.61
12.98	291.16		12.98	422.28		12.98	544.19		12.98	494.05
13	970.56		13	665.18		13	813.37		13	491.57
13.02	653.88		13.02	897.17		13.03	782.67		13.02	694.32
13.04	618.92		13.05	610.32		13.05	997.22		13.05	281.65
13.07	278.69		13.07	659.16		13.07	245.39		13.07	363.49
13.09	783.12		13.09	477.29		13.1	265.79		13.09	801.53
13.11	299.33		13.11	844.29		13.12	676.95		13.12	328.9
13.14	644.1		13.14	686.51		13.14	323.35		13.14	203.16
13.16	901.11		13.16	780.05		13.16	1240.37		13.16	321.96
13.18	607.6		13.18	259.74		13.19	630.26		13.18	585.28
13.2	279.14		13.2	1015.54		13.21	506.16		13.21	536.6
13.23	536.31		13.23	579.4		13.23	714.31		13.23	0
13.25	0		13.25	367.07		13.25	515.73		13.25	692.9
13.27	547.42		13.27	353.02		13.28	758.05		13.27	0
13.29	326		13.3	256.46		13.3	573.37		13.3	289.13
13.32	588.75		13.32	508.56		13.32	705.5		13.32	483.74
13.34	266.53		13.34	617.51		13.35	643.58		13.34	278.33
13.36	616.12		13.36	990.51		13.37	245.23		13.37	223.01
13.39	0		13.39	751.12		13.39	258.5		13.39	461.79
13.41	676.06		13.41	587.38		13.41	344.35		13.41	250.47
13.43	0		13.43	730.49		13.44	296.51		13.43	306.37
13.45	651.73		13.45	548.95		13.46	313.51		13.46	456.23
13.48	221.53		13.48	346.57		13.48	392.47		13.48	694.95
13.5	461.61		13.5	561.98		13.5	316.23		13.5	280.57
13.52	263.48		13.52	342.8		13.53	0		13.53	299.37
13.54	0		13.55	1032.61		13.55	673.23		13.55	659.78
13.57	461.18		13.57	484.25		13.57	671.08		13.57	534.29
13.59	445.02		13.59	767.79		13.6	440.42		13.59	328.13
13.61	402.44		13.61	207.35		13.62	355.23		13.62	416.11
13.64	215.29		13.64	505.84		13.64	0		13.64	0
13.66	0		13.66	604.01		13.66	586.92		13.66	0
13.68	0		13.68	344.1		13.69	557.26		13.68	918.94
13.7	489.75		13.71	566.37		13.71	535.91		13.71	0
13.73	201.88		13.73	479.11		13.73	0		13.73	210.41
13.75	335.76		13.75	341.77		13.76	221.86		13.75	620.06
13.77	266.07		13.77	563.97		13.78	1073.83		13.78	0
13.8	1198.9		13.8	1031.77		13.8	1499.11		13.8	1110.43
13.82	1747.82		13.82	1213.77		13.82	1100.1		13.82	881.2
13.84	1317.14		13.84	1254.01		13.85	1319.16		13.84	802.88
13.86	1650.07		13.86	1006.77		13.87	1791.39		13.87	902.62
13.89	1477.29		13.89	1464.89		13.89	1158.6		13.89	1286.54
13.91	1147.05		13.91	2114.09		13.91	1524.89		13.91	1353.81
13.93	1207.26		13.93	1752.18		13.94	1219.4		13.93	1712.19
13.95	1776.54		13.96	2060.97		13.96	1639.47		13.96	1543.84
13.98	1878.25		13.98	2045.03		13.98	2268		13.98	1305.4
14	2584.02		14	2424.76		14.01	2401.9		14	1652.25
14.02	2660.65		14.02	3196.23		14.03	2463.97		14.03	2596.13
14.05	3645.45		14.05	3416.2		14.05	3552.8		14.05	2659.63
14.07	5062.24		14.07	4306.55		14.07	3652.64		14.07	3116.11
14.09	3791.76		14.09	4482.38		14.1	3735.68		14.09	3086.83
14.11	4219.67		14.11	3473.15		14.12	3594.49		14.12	3968.53
14.14	3831.01		14.14	4950.47		14.14	3347		14.14	4343.12
14.16	4542.15		14.16	3717.34		14.16	3679.44		14.16	3313.29
14.18	2708.83		14.18	2396.21		14.19	3046.28		14.19	2040.63
14.2	2219.9		14.21	1368.21		14.21	1338.51		14.21	1512.34
14.23	1840.92		14.23	1558.45		14.23	1630.98		14.23	1193.73
14.25	2038.44		14.25	1308.98		14.26	1577.35		14.25	1851.85
14.27	506.12		14.27	1031.78		14.28	631.96		14.28	606.7
14.3	836.76		14.3	675.68		14.3	973.54		14.3	232.14
14.32	267.8		14.32	531.28		14.32	696.62		14.32	590.56
14.34	458.18		14.34	527.88		14.35	596.14		14.34	429.22
14.36	1293.37		14.37	726.24		14.37	266.04		14.37	0
14.39	471.33		14.39	362.48		14.39	244.07		14.39	0
14.41	707.89		14.41	219.37		14.42	306.2		14.41	625.35
14.43	247		14.43	277.29		14.44	919.04		14.44	508.32
14.46	491.72		14.46	380.8		14.46	1543.34		14.46	383.47
14.48	1309.68		14.48	1264.94		14.48	1206.98		14.48	609.47
14.5	824.65		14.5	584.9		14.51	1050.43		14.5	1314.97
14.52	576.55		14.52	803.28		14.53	225.4		14.53	202.45
14.55	699.16		14.55	502.57		14.55	0		14.55	838.06
14.57	368.2		14.57	714.89		14.57	224.39		14.57	219.36
14.59	531.32		14.59	505.05		14.6	0		14.59	364.38
14.61	521.07		14.62	225.08		14.62	0		14.62	261.89
14.64	553.48		14.64	309.12		14.64	726.71		14.64	479.67
14.66	367.17		14.66	0		14.67	248.08		14.66	311.16
14.68	2054.86		14.68	1111.06		14.69	986.08		14.69	559.86
14.71	1457.6		14.71	781.29		14.71	1636.31		14.71	987
14.73	1210.86		14.73	1167.54		14.73	1324.17		14.73	885.75
14.75	1551.45		14.75	1187.56		14.76	1131.03		14.75	1192.22
14.77	514.96		14.77	879.7		14.78	849.58		14.78	986.28
14.8	771.42		14.8	1634.28		14.8	575.39		14.8	494.05
14.82	420.56		14.82	557.79		14.82	901.73		14.82	370.06
14.84	462.16		14.84	1080.31		14.85	963.29		14.85	552.95
14.86	388.7		14.87	425.78		14.87	278.47		14.87	237.1
14.89	502.65		14.89	346.54		14.89	624.14		14.89	539.61
14.91	922.15		14.91	296.72		14.92	1028.24		14.91	0
14.93	866.49		14.93	0		14.94	417.33		14.94	226.1
14.96	506.77		14.96	1026.29		14.96	625.47		14.96	955.68
14.98	387.84		14.98	839.37		14.98	476.85		14.98	207.24
15	532.16		15	1009.7		15.01	675.1		15	592.78
15.02	526.3		15.03	421.35		15.03	422.14		15.03	332.05
15.05	520.75		15.05	530.88		15.05	272.7		15.05	1053.55
15.07	268.26		15.07	374.92		15.08	0		15.07	0
15.09	230.18		15.09	326.02		15.1	290.15		15.1	531.44
15.12	447.69		15.12	315.29		15.12	0		15.12	0
15.14	0		15.14	0		15.14	0		15.14	0
15.16	0		15.16	0		15.17	0		15.16	0
15.18	0		15.18	0		15.19	0		15.19	0
15.21	0		15.21	0		15.21	0		15.21	0
15.23	0		15.23	0		15.23	0		15.23	0
15.25	363.06		15.25	0		15.26	0		15.25	341.56
15.27	336		15.28	365.63		15.28	0		15.28	0
15.3	732.52		15.3	1190.99		15.3	563.31		15.3	268.11
15.32	349.12		15.32	646.64		15.33	655.81		15.32	623.25
15.34	467.06		15.34	202.31		15.35	261		15.35	448.65
15.37	568.02		15.37	879.39		15.37	519.71		15.37	0
15.39	351.44		15.39	1187.27		15.39	698.26		15.39	0
15.41	207.84		15.41	0		15.42	778.9		15.41	265.7
15.43	0		15.43	791.21		15.44	254.43		15.44	441.16
15.46	230.14		15.46	329.84		15.46	258.45		15.46	925.33
15.48	318.11		15.48	490		15.48	317.48		15.48	598.06
15.5	640.13		15.5	808.45		15.51	240		15.51	883.87
15.52	567.27		15.53	361.39		15.53	483.82		15.53	811.02
15.55	448.25		15.55	311.39		15.55	949.74		15.55	525.91
15.57	228.44		15.57	496.47		15.58	639.23		15.57	763.13
15.59	0		15.59	256.35		15.6	744.73		15.6	327.69
15.62	662.82		15.62	440.13		15.62	219.92		15.62	343.1
15.64	574		15.64	390.42		15.64	304.39		15.64	859.15
15.66	517.62		15.66	353.04		15.67	622.57		15.66	643.69
15.68	375.38		15.69	556.52		15.69	530.49		15.69	311.78
15.71	313.67		15.71	536.98		15.71	385.64		15.71	538.23
15.73	275.33		15.73	314.64		15.74	710.44		15.73	357.88
15.75	454.77		15.75	355.45		15.76	495		15.76	499.32
15.78	270.13		15.78	394.38		15.78	412.08		15.78	258.79
15.8	840.77		15.8	1170.12		15.8	666.8		15.8	707.68
15.82	1103.8		15.82	1020.7		15.83	821.76		15.82	1308.44
15.84	1739.6		15.84	1225.86		15.85	2340.37		15.85	975.34
15.87	2230.77		15.87	2458.17		15.87	2868.27		15.87	1891.32
15.89	1733.85		15.89	2671.87		15.89	1655.6		15.89	1413.38
15.91	1280.47		15.91	1254.97		15.92	1528.43		15.91	1192.66
15.93	729.37		15.94	1271.37		15.94	833.8		15.94	845.45
15.96	874.47		15.96	1062.32		15.96	531.8		15.96	510.99
15.98	951.33		15.98	871.98		15.99	712.64		15.98	482.84
16	669.19		16	366.83		16.01	285.39		16.01	407.05
16.03	756.83		16.03	520.4		16.03	359.87		16.03	1058.79
16.05	738.76		16.05	394.59		16.05	779.88		16.05	749.68
16.07	518.58		16.07	841.09		16.08	537.64		16.07	236.56
16.09	433.21		16.1	586.56		16.1	411.46		16.1	245.03
16.12	1136.07		16.12	708.99		16.12	570.63		16.12	375.55
16.14	499.57		16.14	242		16.14	705.12		16.14	841.49
16.16	636.46		16.16	356.08		16.17	287.51		16.17	276.03
16.18	615.2		16.19	701.51		16.19	331.4		16.19	263.64
16.21	268.2		16.21	642.49		16.21	302.18		16.21	446.29
16.23	356.41		16.23	557.24		16.24	721.63		16.23	390.44
16.25	210.48		16.25	401.78		16.26	222.77		16.26	254.33
16.28	280.54		16.28	832.54		16.28	442.08		16.28	528.99
16.3	233		16.3	643.89		16.3	217.27		16.3	339.41
16.32	695.3		16.32	377		16.33	301.44		16.32	272.11
16.34	0		16.35	0		16.35	0		16.35	355.82
16.37	0		16.37	0		16.37	0		16.37	0
16.39	0		16.39	0		16.4	0		16.39	0
16.41	0		16.41	0		16.42	0		16.42	340.98
16.44	473.46		16.44	381.82		16.44	433		16.44	266.13
16.46	362.45		16.46	662.46		16.46	354.48		16.46	529.43
16.48	632.16		16.48	700.48		16.49	219.46		16.48	498.02
16.5	521.06		16.5	737.55		16.51	1072		16.51	417.92
16.53	792.81		16.53	703.24		16.53	1072.75		16.53	404.5
16.55	485.03		16.55	671.92		16.55	428.22		16.55	1077.3
16.57	907.5		16.57	477.51		16.58	463.31		16.58	633.32
16.59	1069.67		16.6	831.67		16.6	410.56		16.6	895.17
16.62	575.28		16.62	807.08		16.62	646.73		16.62	790.56
16.64	689.19		16.64	820.05		16.65	344.38		16.64	778.13
16.66	0		16.66	744.85		16.67	979.11		16.67	903.22
16.69	365.11		16.69	840.08		16.69	442.81		16.69	655.93
16.71	339.51		16.71	681.96		16.71	828.81		16.71	307.09
16.73	567.99		16.73	689.4		16.74	657.38		16.73	763.59
16.75	438.15		16.76	514.1		16.76	454.07		16.76	480.43
16.78	245.31		16.78	264.89		16.78	460.22		16.78	497.61
16.8	367.16		16.8	577.08		16.8	536.16		16.8	588
16.82	784.52		16.82	268		16.83	823.21		16.83	827.16
16.85	587.06		16.85	334.54		16.85	517.98		16.85	550.7
16.87	999.17		16.87	493.19		16.87	261.8		16.87	266.4
16.89	534.98		16.89	756.63		16.9	720.55		16.89	795.96
16.91	274.17		16.91	847.06		16.92	551.83		16.92	528.24
16.94	505.86		16.94	574.49		16.94	460.33		16.94	539.36
16.96	261.8		16.96	660.11		16.96	865.2		16.96	356.6
16.98	621.74		16.98	481.27		16.99	524.35		16.98	522.2
17	816.86		17.01	619.01		17.01	737.33		17.01	1029.79
17.03	635.79		17.03	1402.14		17.03	734.59		17.03	1408.17
17.05	1248.19		17.05	1354.04		17.06	1106.53		17.05	1014.75
17.07	1793.52		17.07	1384.53		17.08	1393.37		17.08	874.15
17.1	2106.19		17.1	1076.73		17.1	1851.04		17.1	1964.53
17.12	2367.53		17.12	2340.53		17.12	2084.12		17.12	1944.37
17.14	2108.78		17.14	1655.63		17.15	1844.19		17.14	2821.03
17.16	1838.14		17.16	1748.23		17.17	2775.13		17.17	2007.71
17.19	2609.16		17.19	1691.39		17.19	1708.03		17.19	2410.14
17.21	2078.75		17.21	1397.53		17.21	1464.05		17.21	1726.08
17.23	1239.09		17.23	1672.2		17.24	1482.38		17.24	1292.1
17.25	1322.79		17.26	1079.79		17.26	991.63		17.26	1186.85
17.28	744.85		17.28	1021.74		17.28	1786.62		17.28	876.66
17.3	971.69		17.3	1240.15		17.31	1003.03		17.3	803.09
17.32	1078.57		17.32	1521.67		17.33	1217.52		17.33	1448.89
17.35	718.08		17.35	700.19		17.35	490.01		17.35	907.14
17.37	555.15		17.37	953.56		17.37	1060.57		17.37	589
17.39	379.27		17.39	961.89		17.4	590.11		17.39	368.61
17.41	348.44		17.42	625		17.42	1152.66		17.42	853.47
17.44	374.8		17.44	644.05		17.44	555.85		17.44	705.22
17.46	813.14		17.46	611.19		17.46	260.4		17.46	697.76
17.48	554.01		17.48	952.21		17.49	752.38		17.49	382.05
17.51	898.4		17.51	1107.04		17.51	702.98		17.51	544.1
17.53	1161.53		17.53	697.54		17.53	804.52		17.53	886.43
17.55	985.16		17.55	658.76		17.56	454.4		17.55	575.3
17.57	1071.25		17.57	770.52		17.58	503.56		17.58	922.93
17.6	678.01		17.6	434.38		17.6	458.22		17.6	319.76
17.62	443.75		17.62	1446.29		17.62	705.98		17.62	1090.51
17.64	562.86		17.64	1143.04		17.65	844.91		17.64	314.02
17.66	291.31		17.67	948.15		17.67	434.98		17.67	575.4
17.69	550.37		17.69	855.06		17.69	596.31		17.69	608.54
17.71	926.92		17.71	903.26		17.72	689.59		17.71	360.49
17.73	528.11		17.73	549.36		17.74	710.88		17.74	211.21
17.76	560.27		17.76	474.03		17.76	883.9		17.76	718.64
17.78	475.62		17.78	1259.08		17.78	670.29		17.78	573.99
17.8	1257.57		17.8	383.61		17.81	986.56		17.8	1021.38
17.82	689.6		17.82	899.55		17.83	396.27		17.83	622.17
17.85	644.5		17.85	777.29		17.85	746.1		17.85	325.66
17.87	476.61		17.87	741.5		17.87	895.18		17.87	591.46
17.89	748.6		17.89	1036.45		17.9	404.69		17.9	892.46
17.91	916.66		17.92	424.89		17.92	889.77		17.92	720.72
17.94	423.19		17.94	716.06		17.94	502.17		17.94	896.64
17.96	760.1		17.96	872.3		17.97	1234.05		17.96	910.55
17.98	504.4		17.98	553.3		17.99	921.85		17.99	451.33
18.01	541.14		18.01	650		18.01	510.27		18.01	1085.11
18.03	1131.58		18.03	882.42		18.03	644.45		18.03	1185.94
18.05	736.92		18.05	673.52		18.06	263.97		18.05	465.65
18.07	1048.57		18.08	682.05		18.08	651.13		18.08	873.16
18.1	702.76		18.1	322.69		18.1	941.54		18.1	768.41
18.12	588.94		18.12	923.21		18.13	968.75		18.12	819.96
18.14	544.29		18.14	598.51		18.15	1064.83		18.15	918.23
18.17	538.3		18.17	855.16		18.17	640.52		18.17	486.28
18.19	636.74		18.19	866.68		18.19	1094.07		18.19	955.3
18.21	1330.91		18.21	705.04		18.22	776.52		18.21	1222.49
18.23	383.98		18.23	1028.46		18.24	577.21		18.24	674.34
18.26	1041.03		18.26	1857.86		18.26	742.53		18.26	933.8
18.28	635.54		18.28	834.32		18.28	842.2		18.28	1110.18
18.3	1198.4		18.3	459.6		18.31	1146.98		18.3	1476.65
18.32	1263.42		18.33	1060.14		18.33	1097.91		18.33	1266.67
18.35	1380.8		18.35	712.46		18.35	1434.88		18.35	1118.92
18.37	972.17		18.37	1518.04		18.38	1040.16		18.37	1015.69
18.39	1685.47		18.39	847.1		18.4	1718.22		18.4	919.87
18.42	1039.72		18.42	414.31		18.42	447.95		18.42	1000.72
18.44	1245		18.44	1049.3		18.44	714.08		18.44	991.02
18.46	835.79		18.46	1044.36		18.47	1159.65		18.46	904.4
18.48	1197.85		18.48	1079.18		18.49	1025.54		18.49	762.29
18.51	717.7		18.51	1107.48		18.51	1478.64		18.51	882.5
18.53	1321.54		18.53	1070.79		18.53	1221.49		18.53	861.81
18.55	756.32		18.55	983.09		18.56	1319.78		18.56	994.37
18.57	908.06		18.58	998.51		18.58	792.46		18.58	857.34
18.6	688.83		18.6	1347.8		18.6	967.84		18.6	1174.02
18.62	777.02		18.62	916.85		18.63	623.69		18.62	853.87
18.64	999.16		18.64	924.58		18.65	1121.54		18.65	932.69
18.67	1392.07		18.67	1330.89		18.67	1480.45		18.67	938.68
18.69	860.1		18.69	965.32		18.69	1721.45		18.69	1289.37
18.71	842.92		18.71	651.53		18.72	900.93		18.71	1457.9
18.73	1472.05		18.74	1016.5		18.74	1458.32		18.74	721
18.76	955.91		18.76	888.95		18.76	1235.73		18.76	483.47
18.78	1294.27		18.78	1456.27		18.79	1450.84		18.78	895.1
18.8	1354.25		18.8	1449.61		18.81	1392.1		18.81	1614.29
18.83	1014.1		18.83	1021.5		18.83	902.52		18.83	2050.02
18.85	1341.81		18.85	1820.01		18.85	885.08		18.85	1535.81
18.87	1387.34		18.87	1570.78		18.88	940.69		18.87	1280.54
18.89	1022.39		18.89	1189.5		18.9	1277.2		18.9	836.65
18.92	1331.19		18.92	1651.95		18.92	1132.84		18.92	906.97
18.94	1235.91		18.94	1310.52		18.94	1674.26		18.94	1639.68
18.96	932.32		18.96	1190.1		18.97	1122.22		18.96	1506.48
18.98	1130.43		18.99	1423.95		18.99	1105.62		18.99	1112.01
19.01	892.84		19.01	973.12		19.01	1145.11		19.01	964.95
19.03	1505.33		19.03	1594.89		19.04	522.41		19.03	916.31
19.05	1045.67		19.05	1142.04		19.06	858.4		19.06	939.75
19.08	1178.49		19.08	1222.68		19.08	1351.53		19.08	786.69
19.1	1556.48		19.1	1288.95		19.1	1163.56		19.1	1364.15
19.12	1575.45		19.12	1386.33		19.13	896.53		19.12	1624.37
19.14	1313.4		19.14	1643.05		19.15	734.14		19.15	1096.01
19.17	1006.97		19.17	1900.66		19.17	1740.62		19.17	1347.39
19.19	864.63		19.19	1568.82		19.19	1206.15		19.19	766.74
19.21	1644.2		19.21	1434.08		19.22	753.11		19.22	1123.56
19.23	1166.31		19.24	1465.37		19.24	917.61		19.24	1332.34
19.26	1277.21		19.26	1257.36		19.26	717.01		19.26	1012.48
19.28	1479.82		19.28	780.63		19.29	1397.89		19.28	1026.13
19.3	1286.32		19.3	1413.7		19.31	1401.97		19.31	1113.07
19.33	1219.37		19.33	1404.43		19.33	1139.63		19.33	1205.22
19.35	1396.28		19.35	1237.17		19.35	956.58		19.35	1064.82
19.37	1722.85		19.37	1486.56		19.38	1225		19.37	1097.49
19.39	1811.45		19.4	1512.13		19.4	1027.9		19.4	940.95
19.42	1161.24		19.42	1314.85		19.42	1383.09		19.42	1444.83
19.44	1729.57		19.44	1340.64		19.45	922.3		19.44	1261.76
19.46	1729.8		19.46	681.5		19.47	931.26		19.47	1398.04
19.49	1029.02		19.49	1442.78		19.49	1128.31		19.49	1430.71
19.51	1798.97		19.51	1658.2		19.51	1494.75		19.51	1525.45
19.53	1868.9		19.53	1487.38		19.54	1788.7		19.53	1429.26
19.55	1385.65		19.55	1430.37		19.56	1234.26		19.56	1193.12
19.58	1550.91		19.58	1205.56		19.58	1209.79		19.58	1231.04
19.6	1325.17		19.6	1553.72		19.6	2055.94		19.6	1319.38
19.62	1841.47		19.62	800.42		19.63	1361.81		19.62	981.27
19.64	1442.9		19.65	1576.17		19.65	1209.34		19.65	431.56
19.67	1059.47		19.67	1348.09		19.67	1775.54		19.67	1526.87
19.69	1429.4		19.69	1077.46		19.7	1385.33		19.69	1755.88
19.71	1545.78		19.71	1451.98		19.72	1000.42		19.72	1537.68
19.74	1587.6		19.74	1138.52		19.74	1155.28		19.74	1091.87
19.76	1778.99		19.76	989.49		19.76	1303.98		19.76	895.49
19.78	1036.35		19.78	874.24		19.79	1197.45		19.78	1815.02
19.8	1414.82		19.8	1740.94		19.81	1301.3		19.81	1294.87
19.83	2155.16		19.83	1001.69		19.83	1150.58		19.83	1877.56
19.85	1218.55		19.85	1416.49		19.85	742.77		19.85	1468.19
19.87	1121.6		19.87	1392.5		19.88	1266.73		19.88	1091.28
19.89	1327.29		19.9	888.65		19.9	1691.98		19.9	1018.96
19.92	1644.48		19.92	821.64		19.92	1482.6		19.92	1583.6
19.94	675.76		19.94	1105.43		19.95	1572.13		19.94	1355.43
19.96	1039.36		19.96	1523.58		19.97	1382.18		19.97	1345.15
19.99	1080.23		19.99	842.89		19.99	1246.31		19.99	961.35
20.01	1441.02		20.01	976.23		20.01	2121.58		20.01	1483.15
20.03	1114.3		20.03	1408.21		20.04	952.73		20.03	895.55
20.05	1219.8		20.06	1361.93		20.06	1155.02		20.06	1315.81
20.08	1743.31		20.08	1090.57		20.08	1290.68		20.08	1874.25
20.1	1804.99		20.1	1193.11		20.11	1602.47		20.1	1050.09
20.12	1182.99		20.12	1270.09		20.13	664.15		20.13	1504.76
20.15	1030.99		20.15	1533.6		20.15	1239.89		20.15	1092.01
20.17	2053.78		20.17	1304.41		20.17	1571.65		20.17	1491.82
20.19	1311		20.19	1811.29		20.2	1245.75		20.19	1646.89
20.21	1460		20.21	808.34		20.22	1425.73		20.22	734.36
20.24	1152.01		20.24	1654.52		20.24	1400.44		20.24	956.47
20.26	1327.49		20.26	973.44		20.26	1267.75		20.26	699.24
20.28	1447.26		20.28	1396.73		20.29	1722.51		20.28	1449.58
20.3	515.64		20.31	1515.89		20.31	1515.89		20.31	1335.98
20.33	1288.79		20.33	977.72		20.33	1386		20.33	1315.49
20.35	1420.74		20.35	1442.56		20.36	1415.56		20.35	1080.43
20.37	1606.25		20.37	1218.07		20.38	1365.83		20.38	812.61
20.4	1772.81		20.4	745.37		20.4	1356.02		20.4	968.07
20.42	1397.78		20.42	1970.24		20.42	1201.8		20.42	1282.57
20.44	1496.15		20.44	1990.92		20.45	1127.97		20.44	783.6
20.46	1734.48		20.46	1395.28		20.47	1447.88		20.47	1443.64
20.49	1558.79		20.49	920		20.49	1862.43		20.49	1028.83
20.51	1115.03		20.51	1727.06		20.51	1671.51		20.51	1494.04
20.53	1874.57		20.53	1707.59		20.54	463.14		20.54	1433.72
20.55	1509.85		20.56	1215.34		20.56	2454.64		20.56	1722.93
20.58	1316.59		20.58	679.28		20.58	1767.94		20.58	1619.07
20.6	1530.23		20.6	1702.27		20.61	2269.76		20.6	1790.48
20.62	1426.19		20.62	1435.58		20.63	801.16		20.63	1209.14
20.65	1535.44		20.65	1503.63		20.65	1773.97		20.65	1917.98
20.67	2413.73		20.67	1539.66		20.67	1245.22		20.67	1447.28
20.69	1321.95		20.69	1682.54		20.7	1788.8		20.69	2339.69
20.71	1158.03		20.72	1261.49		20.72	1715.59		20.72	1417.78
20.74	1674.05		20.74	1491.14		20.74	1892.25		20.74	1665.78
20.76	1821		20.76	2031.11		20.77	1611.69		20.76	1977.72
20.78	1529.03		20.78	1192.24		20.79	1527.12		20.79	1746.75
20.81	1305.36		20.81	2243.3		20.81	1437.2		20.81	2035.72
20.83	1936.55		20.83	1223.54		20.83	1339.12		20.83	1706.09
20.85	1512.13		20.85	1342.47		20.86	921.52		20.85	1163.52
20.87	1355.05		20.87	1188.85		20.88	1605.13		20.88	1377.06
20.9	1592.8		20.9	1939.84		20.9	1405.95		20.9	1649.35
20.92	1749.75		20.92	1667.59		20.92	1485.7		20.92	1565.91
20.94	1579.7		20.94	615.38		20.95	1013.3		20.94	1493.12
20.96	1385.68		20.97	1349.07		20.97	2042.9		20.97	2095.47
20.99	1543.11		20.99	1190.22		20.99	1961.84		20.99	1622.94
21.01	1258.07		21.01	937.3		21.02	1212.28		21.01	1354.36
21.03	1520.43		21.03	1749.56		21.04	869.07		21.04	1897.08
21.06	2477.23		21.06	1763.09		21.06	1314.25		21.06	1497.56
21.08	1080.79		21.08	1599.99		21.08	873.25		21.08	1286.51
21.1	1189.44		21.1	1765.94		21.11	1666.89		21.1	1137.45
21.12	1750.79		21.12	1975.02		21.13	1487.93		21.13	1419.13
21.15	1809.76		21.15	789.64		21.15	1491.52		21.15	1306.59
21.17	1544.11		21.17	1092.94		21.17	1598.38		21.17	1432.58
21.19	1698.18		21.19	1204.07		21.2	1193.51		21.2	1551.51
21.21	1572.02		21.22	2132.4		21.22	1340.56		21.22	1658.24
21.24	1278.96		21.24	1619.7		21.24	1631		21.24	1697.75
21.26	2172.96		21.26	1544.66		21.27	1324.75		21.26	1869.71
21.28	1303.37		21.28	1592.33		21.29	1807.84		21.29	1739.32
21.31	1922.16		21.31	1332.06		21.31	1455.99		21.31	1289.94
21.33	1261.11		21.33	1730.93		21.33	1480.73		21.33	1392.75
21.35	1422.2		21.35	1353.19		21.36	1296.41		21.35	2505.28
21.37	1442.46		21.38	1478.64		21.38	1064.86		21.38	932.94
21.4	1098.12		21.4	1612.86		21.4	1305.97		21.4	1713.7
21.42	1134.58		21.42	1225.53		21.43	1545.23		21.42	1250.39
21.44	2106.58		21.44	1594.96		21.45	1373.13		21.45	1463.98
21.47	1418.35		21.47	1593.84		21.47	1033.17		21.47	1376.92
21.49	1590.69		21.49	1150.16		21.49	1455.58		21.49	1330.39
21.51	1697.41		21.51	1655.46		21.52	1171.73		21.51	1575.13
21.53	1276.52		21.53	981.09		21.54	1729.49		21.54	1406.78
21.56	1113.66		21.56	1261.84		21.56	1252.06		21.56	1050.09
21.58	1183.68		21.58	1568.47		21.58	1344.93		21.58	1788.49
21.6	2502.23		21.6	1557.99		21.61	1115.55		21.6	1150.23
21.62	1233.94		21.63	1398.4		21.63	1374.26		21.63	1306.22
21.65	1746.32		21.65	1435.8		21.65	918.3		21.65	1871.08
21.67	947.53		21.67	1184.79		21.68	866.85		21.67	1960.86
21.69	1011.74		21.69	1318.88		21.7	1290.21		21.7	1982.35
21.72	991.17		21.72	871.63		21.72	1346.64		21.72	1969.48
21.74	966.34		21.74	1772.3		21.74	1022.36		21.74	1096.23
21.76	1277.28		21.76	1453.38		21.77	1841.42		21.76	995
21.78	1417.14		21.79	961.48		21.79	1366.93		21.79	1603.39
21.81	1294.55		21.81	1109.13		21.81	1787.23		21.81	1446.89
21.83	1111.51		21.83	2007.61		21.83	1403.5		21.83	1080.07
21.85	960.7		21.85	1713.43		21.86	1583.43		21.86	975.43
21.88	1278.32		21.88	1573.23		21.88	1088.33		21.88	1820.64
21.9	1601.65		21.9	904.39		21.9	1154.14		21.9	930.67
21.92	727.25		21.92	1031.44		21.93	1039.17		21.92	1164.37
21.94	1778.21		21.94	1329.72		21.95	1668.54		21.95	1539.63
21.97	1679.82		21.97	980.67		21.97	1574.68		21.97	1818.44
21.99	1219.77		21.99	1555.27		21.99	1282.96		21.99	1257.12
22.01	1523.42		22.01	1782.38		22.02	801.95		22.01	1175.31
22.03	1327.03		22.04	1330		22.04	1222.39		22.04	1088.62
22.06	1277.41		22.06	1304.83		22.06	1036.81		22.06	1263.83
22.08	1658.04		22.08	1605.54		22.09	808.39		22.08	1043.26
22.1	1524.21		22.1	998.32		22.11	615.24		22.11	1655.07
22.13	1253.4		22.13	1840.42		22.13	979.99		22.13	998.07
22.15	1312.34		22.15	1655.99		22.15	1120.87		22.15	1173.7
22.17	864.91		22.17	1452.65		22.18	1245.76		22.17	1279.03
22.19	969.31		22.19	1429.96		22.2	1212.27		22.2	1172.67
22.22	1135.72		22.22	952.97		22.22	1220.01		22.22	1665.42
22.24	1491.08		22.24	1092.4		22.24	825.59		22.24	1698.83
22.26	1170.2		22.26	1928.38		22.27	985.74		22.27	1980.72
22.28	1061.15		22.29	1362.1		22.29	1519.52		22.29	1816.77
22.31	1807.41		22.31	1770.68		22.31	1284.88		22.31	1429.6
22.33	1467.51		22.33	1314.77		22.34	1631.93		22.33	1527.27
22.35	1344.33		22.35	1165.61		22.36	1346.8		22.36	2142.8
22.38	1429.64		22.38	1707.99		22.38	1579.63		22.38	1607.5
22.4	1702.02		22.4	1786.98		22.4	1603.84		22.4	2850.79
22.42	1767.67		22.42	2194.27		22.43	1110.67		22.42	1879.58
22.44	1911.17		22.45	2083.31		22.45	2169.26		22.45	2094.93
22.47	1485.3		22.47	1709.21		22.47	1816.82		22.47	2194.04
22.49	1328.16		22.49	1423.8		22.49	1799.76		22.49	2170.85
22.51	2252.83		22.51	1676.36		22.52	2844.01		22.52	2384.68
22.54	2403.65		22.54	1623.4		22.54	2618.57		22.54	2414.89
22.56	2546.72		22.56	2134.98		22.56	2482.98		22.56	2286.6
22.58	2005.94		22.58	1979.32		22.59	1604.63		22.58	2082.41
22.6	1567.82		22.6	2053.2		22.61	1699.22		22.61	2320.91
22.63	1696.01		22.63	1993.52		22.63	2903.57		22.63	1976.61
22.65	2206.38		22.65	2792.12		22.65	2143.84		22.65	2308.78
22.67	1896.66		22.67	2129.83		22.68	1451.24		22.67	1999.2
22.69	1516.39		22.7	2561.64		22.7	1916.67		22.7	1623.75
22.72	2697.05		22.72	1788.89		22.72	2032.61		22.72	2380.23
22.74	1463.88		22.74	1829.09		22.75	2103.97		22.74	2111.58
22.76	2526.04		22.76	1489.61		22.77	1624.33		22.77	2430.99
22.79	1727.69		22.79	1670.78		22.79	1875.69		22.79	1947.78
22.81	1641.62		22.81	1958.8		22.81	1063.2		22.81	1991.82
22.83	1429.54		22.83	1305.95		22.84	1500.54		22.83	2113.45
22.85	1408.02		22.85	1727.23		22.86	1581.65		22.86	1296.76
22.88	1092.24		22.88	2320.09		22.88	1705.95		22.88	1456.43
22.9	1422.29		22.9	1463.39		22.9	2176.53		22.9	1506.06
22.92	1439.51		22.92	1396.11		22.93	1068.48		22.93	1711.11
22.94	1150.15		22.95	1148.77		22.95	1618.15		22.95	1098.84
22.97	1155.81		22.97	772.06		22.97	1053.34		22.97	1400.34
22.99	1271.73		22.99	928.72		23	379.01		22.99	1003.05
23.01	735.3		23.01	728.8		23.02	979.19		23.02	1195.89
23.04	1261.87		23.04	1117.05		23.04	813.45		23.04	1800.12
23.06	1237.89		23.06	2014.72		23.06	939.41		23.06	918.65
23.08	1113.71		23.08	1948.39		23.09	1492.39		23.08	1475.01
23.1	1144.17		23.11	1510.58		23.11	964.85		23.11	997.42
23.13	837.31		23.13	1676.01		23.13	1332.93		23.13	953.32
23.15	941.9		23.15	1037.62		23.15	1235.59		23.15	999.08
23.17	949.01		23.17	1386.38		23.18	1348.43		23.18	1705.66
23.2	694.57		23.2	1198.59		23.2	1210.44		23.2	1905.45
23.22	1450.81		23.22	817.57		23.22	1118.79		23.22	889.07
23.24	1084.93		23.24	1411.06		23.25	1040.6		23.24	1853.36
23.26	1471.76		23.26	717.82		23.27	1162.28		23.27	881.57
23.29	1220.36		23.29	628.5		23.29	2040.91		23.29	967.72
23.31	502.55		23.31	640		23.31	997.09		23.31	1165.19
23.33	968.24		23.33	1494.46		23.34	1164.87		23.33	1390.87
23.35	688.06		23.36	1054.28		23.36	999.87		23.36	1464.75
23.38	673.01		23.38	1107.02		23.38	1118.1		23.38	1513.28
23.4	690.02		23.4	891.24		23.41	848.81		23.4	1195.06
23.42	738		23.42	803.38		23.43	783.26		23.43	898.39
23.45	218.08		23.45	1050.27		23.45	1146.73		23.45	870.81
23.47	579.19		23.47	1175.85		23.47	736.94		23.47	717.05
23.49	431.08		23.49	900.99		23.5	659.72		23.49	524.58
23.51	427.98		23.51	670.02		23.52	653.33		23.52	246.78
23.54	568.95		23.54	820.07		23.54	1122.86		23.54	1273.26
23.56	873.6		23.56	763.24		23.56	382		23.56	898.56
23.58	355.92		23.58	941.66		23.59	622.74		23.59	599.19
23.6	751.61		23.61	454.79		23.61	752.88		23.61	597.36
23.63	591.9		23.63	470		23.63	755.99		23.63	827.31
23.65	674.59		23.65	1364.55		23.66	845.77		23.65	452.24
23.67	613.54		23.67	702		23.68	750.64		23.68	376.72
23.7	740.27		23.7	1138.95		23.7	340.39		23.7	1131.34
23.72	617.48		23.72	967.98		23.72	694.22		23.72	699.52
23.74	1025.19		23.74	1058.77		23.75	1384.79		23.74	731.28
23.76	1970.04		23.77	1022.97		23.77	1168.92		23.77	1010.25
23.79	1610.71		23.79	1266.35		23.79	850.88		23.79	1251.71
23.81	1051.36		23.81	1289.01		23.81	1139.82		23.81	991.44
23.83	1198.07		23.83	1503.33		23.84	999.78		23.84	697.1
23.86	614.45		23.86	519.02		23.86	899.47		23.86	785.24
23.88	878.91		23.88	673.92		23.88	714.67		23.88	348.8
23.9	650.84		23.9	986.51		23.91	1073.17		23.9	263.22
23.92	707.51		23.92	311.13		23.93	653.77		23.93	413.67
23.95	270.61		23.95	318.56		23.95	320.19		23.95	601.23
23.97	498.67		23.97	343.8		23.97	219		23.97	953.77
23.99	397.93		23.99	583.5		24	209.56		23.99	255.07
24.01	237.01		24.02	210		24.02	375.97		24.02	0
24.04	358.38		24.04	247.89		24.04	794.94		24.04	354.87
24.06	235.83		24.06	457.54		24.07	1279.45		24.06	329.47
24.08	0		24.08	348.36		24.09	569.27		24.09	617.57
24.11	230.33		24.11	362.3		24.11	0		24.11	235.01
24.13	445.15		24.13	611		24.13	244.35		24.13	269.85
24.15	261.24		24.15	0		24.16	0		24.15	509.89
24.17	0		24.17	0		24.18	565.88		24.18	291.02
24.2	0		24.2	0		24.2	237.41		24.2	0
24.22	212.86		24.22	231.23		24.22	0		24.22	0
24.24	228.6		24.24	0		24.25	0		24.25	667.1
24.26	0		24.27	295.54		24.27	0		24.27	307.93
24.29	205.33		24.29	211.78		24.29	361.99		24.29	0
24.31	0		24.31	0		24.32	219.45		24.31	612.38
24.33	523.52		24.33	0		24.34	569.87		24.34	0
24.36	232.23		24.36	0		24.36	427.17		24.36	0
24.38	268.23		24.38	0		24.38	590.63		24.38	621.76
24.4	711.79		24.4	226.18		24.41	516.7		24.4	470.82
24.42	256.67		24.43	478.23		24.43	616.48		24.43	322.63
24.45	0		24.45	341.09		24.45	341.02		24.45	561.46
24.47	0		24.47	0		24.47	0		24.47	0
24.49	0		24.49	0		24.5	0		24.5	205
24.52	0		24.52	0		24.52	300.86		24.52	0
24.54	0		24.54	461.2		24.54	390.32		24.54	744.29
24.56	0		24.56	204.24		24.57	0		24.56	0
24.58	0		24.58	0		24.59	0		24.59	0
24.61	0		24.61	330.89		24.61	0		24.61	0
24.63	0		24.63	0		24.63	0		24.63	0
24.65	0		24.65	0		24.66	769.47		24.65	215.68
24.67	0		24.68	0		24.68	247.57		24.68	0
24.7	0		24.7	0		24.7	0		24.7	792.88
24.72	0		24.72	222.94		24.73	0		24.72	307.26
24.74	224.43		24.74	0		24.75	0		24.75	524.76
24.77	0		24.77	0		24.77	463.67		24.77	712.92
24.79	0		24.79	0		24.79	0		24.79	261.74
24.81	0		24.81	202.85		24.82	238.27		24.81	0
24.83	0		24.83	310.56		24.84	255.47		24.84	255.13
24.86	0		24.86	0		24.86	0		24.86	0
24.88	218.17		24.88	0		24.88	0		24.88	591.08
24.9	0		24.9	0		24.91	323.94		24.91	216.45
24.92	230.24		24.93	0		24.93	0		24.93	271.2
24.95	260.12		24.95	0		24.95	426.35		24.95	0
24.97	0		24.97	207.32		24.98	213.27		24.97	0
24.99	0		24.99	0		25	200.27		25	0
25.04	0		25.04	314.49		25.04	207.49		25.04	0

## Sheet: Figure S6c
AaPYKS			AaPYKS S340L			AaPYKS S340G			AaPYKS S340V
X	Y		X	Y		X	Y		X	Y
0.0404	257		0.0738	372		0.0735	420		0.0737	402
0.0563	294		0.0896	409		0.0893	424		0.0895	436
0.0721	344		0.1055	427		0.1052	429		0.1053	421
0.0879	372		0.1213	446		0.121	434		0.1212	419
0.1037	389		0.1371	447		0.1368	432		0.137	413
0.1195	397		0.1529	430		0.1526	417		0.1528	408
0.1354	397		0.1687	407		0.1685	411		0.1686	404
0.1512	390		0.1846	394		0.1843	420		0.1845	400
0.167	388		0.2004	389		0.2001	437		0.2003	396
0.1828	389		0.2162	392		0.2159	438		0.2161	396
0.1987	395		0.232	403		0.2317	424		0.2319	398
0.2145	399		0.2479	419		0.2476	410		0.2477	407
0.2303	408		0.2637	422		0.2634	408		0.2636	420
0.2461	418		0.2795	408		0.2792	411		0.2794	435
0.2619	426		0.2953	388		0.295	418		0.2952	446
0.2778	432		0.3111	380		0.3109	424		0.311	444
0.2936	433		0.327	385		0.3267	428		0.3269	433
0.3094	428		0.3428	394		0.3425	430		0.3427	422
0.3252	420		0.3586	404		0.3583	431		0.3585	422
0.3411	417		0.3744	411		0.3741	430		0.3743	430
0.3569	418		0.3903	414		0.39	425		0.3901	432
0.3727	421		0.4061	414		0.4058	417		0.406	420
0.3885	416		0.4219	410		0.4216	415		0.4218	405
0.4043	411		0.4377	406		0.4374	420		0.4376	402
0.4202	405		0.4535	406		0.4533	423		0.4534	411
0.436	401		0.4694	406		0.4691	416		0.4693	416
0.4518	406		0.4852	404		0.4849	403		0.4851	409
0.4676	420		0.501	407		0.5007	396		0.5009	404
0.4835	434		0.5168	418		0.5165	399		0.5167	410
0.4993	437		0.5327	431		0.5324	406		0.5325	422
0.5151	428		0.5485	432		0.5482	408		0.5484	427
0.5309	420		0.5643	426		0.564	409		0.5642	426
0.5467	427		0.5801	420		0.5798	411		0.58	420
0.5626	440		0.5959	420		0.5957	418		0.5958	417
0.5784	449		0.6118	418		0.6115	427		0.6117	419
0.5942	445		0.6276	420		0.6273	433		0.6275	428
0.61	434		0.6434	422		0.6431	427		0.6433	438
0.6259	428		0.6592	427		0.659	413		0.6591	443
0.6417	431		0.6751	432		0.6748	405		0.6749	436
0.6575	434		0.6909	432		0.6906	408		0.6908	428
0.6733	430		0.7067	421		0.7064	421		0.7066	425
0.6892	424		0.7225	403		0.7222	425		0.7224	429
0.705	420		0.7383	395		0.7381	426		0.7382	431
0.7208	427		0.7542	399		0.7539	426		0.7541	428
0.7366	433		0.77	414		0.7697	427		0.7699	417
0.7524	432		0.7858	423		0.7855	428		0.7857	414
0.7683	423		0.8016	424		0.8014	435		0.8015	423
0.7841	416		0.8175	417		0.8172	449		0.8174	438
0.7999	411		0.8333	408		0.833	462		0.8332	443
0.8157	407		0.8491	408		0.8488	463		0.849	434
0.8316	405		0.8649	418		0.8646	451		0.8648	416
0.8474	406		0.8807	430		0.8805	435		0.8806	406
0.8632	409		0.8966	434		0.8963	426		0.8965	406
0.879	417		0.9124	436		0.9121	424		0.9123	415
0.8948	424		0.9282	433		0.9279	429		0.9281	426
0.9107	427		0.944	430		0.9438	431		0.9439	432
0.9265	423		0.9599	421		0.9596	427		0.9598	433
0.9423	414		0.9757	417		0.9754	416		0.9756	429
0.9581	403		0.9915	416		0.9912	407		0.9914	421
0.974	402		1.0073	419		1.007	402		1.0072	414
0.9898	405		1.0232	422		1.0229	400		1.023	416
1.0056	413		1.039	428		1.0387	405		1.0389	429
1.0214	419		1.0548	433		1.0545	411		1.0547	439
1.0372	424		1.0706	436		1.0703	412		1.0705	444
1.0531	423		1.0864	433		1.0862	404		1.0863	440
1.0689	419		1.1023	426		1.102	397		1.1022	431
1.0847	406		1.1181	418		1.1178	397		1.118	423
1.1005	398		1.1339	414		1.1336	404		1.1338	420
1.1164	400		1.1497	414		1.1494	410		1.1496	430
1.1322	411		1.1656	417		1.1653	412		1.1654	445
1.148	425		1.1814	418		1.1811	411		1.1813	452
1.1638	428		1.1972	425		1.1969	409		1.1971	447
1.1796	426		1.213	433		1.2127	405		1.2129	441
1.1955	421		1.2288	439		1.2286	403		1.2287	443
1.2113	422		1.2447	433		1.2444	405		1.2446	445
1.2271	422		1.2605	423		1.2602	408		1.2604	436
1.2429	420		1.2763	413		1.276	413		1.2762	425
1.2588	411		1.2921	409		1.2918	412		1.292	423
1.2746	407		1.308	410		1.3077	409		1.3078	432
1.2904	405		1.3238	416		1.3235	408		1.3237	435
1.3062	403		1.3396	426		1.3393	416		1.3395	433
1.322	391		1.3554	433		1.3551	426		1.3553	432
1.3379	377		1.3712	434		1.371	428		1.3711	438
1.3537	370		1.3871	426		1.3868	422		1.387	438
1.3695	382		1.4029	418		1.4026	421		1.4028	436
1.3853	399		1.4187	418		1.4184	426		1.4186	434
1.4012	405		1.4345	423		1.4342	430		1.4344	434
1.417	402		1.4504	424		1.4501	429		1.4502	428
1.4328	402		1.4662	419		1.4659	425		1.4661	416
1.4486	402		1.482	417		1.4817	424		1.4819	406
1.4644	401		1.4978	419		1.4975	422		1.4977	406
1.4803	399		1.5136	425		1.5134	418		1.5135	410
1.4961	398		1.5295	424		1.5292	413		1.5294	413
1.5119	400		1.5453	424		1.545	413		1.5452	412
1.5277	399		1.5611	426		1.5608	421		1.561	415
1.5436	397		1.5769	430		1.5767	432		1.5768	420
1.5594	396		1.5928	428		1.5925	439		1.5926	424
1.5752	400		1.6086	420		1.6083	437		1.6085	430
1.591	403		1.6244	412		1.6241	429		1.6243	438
1.6068	405		1.6402	415		1.6399	420		1.6401	444
1.6227	403		1.656	421		1.6558	418		1.6559	442
1.6385	397		1.6719	425		1.6716	421		1.6718	436
1.6543	389		1.6877	421		1.6874	425		1.6876	438
1.6701	379		1.7035	421		1.7032	429		1.7034	438
1.686	359		1.7193	424		1.7191	430		1.7192	426
1.7018	338		1.7352	433		1.7349	431		1.7351	414
1.7176	318		1.751	444		1.7507	432		1.7509	409
1.7334	305		1.7668	448		1.7665	433		1.7667	415
1.7493	291		1.7826	440		1.7823	432		1.7825	428
1.7651	283		1.7984	418		1.7982	426		1.7983	438
1.7809	273		1.8143	397		1.814	414		1.8142	449
1.7967	264		1.8301	379		1.8298	402		1.83	451
1.8125	250		1.8459	368		1.8456	387		1.8458	435
1.8284	236		1.8617	359		1.8615	371		1.8616	406
1.8442	227		1.8776	352		1.8773	354		1.8775	381
1.86	223		1.8934	338		1.8931	333		1.8933	363
1.8758	221		1.9092	320		1.9089	313		1.9091	353
1.8917	219		1.925	303		1.9247	297		1.9249	336
1.9075	216		1.9408	293		1.9406	292		1.9407	322
1.9233	214		1.9567	286		1.9564	294		1.9566	316
1.9391	213		1.9725	279		1.9722	292		1.9724	315
1.9549	212		1.9883	269		1.988	278		1.9882	311
1.9708	213		2.0041	264		2.0039	261		2.004	300
1.9866	212		2.02	261		2.0197	251		2.0199	288
2.0024	209		2.0358	259		2.0355	247		2.0357	277
2.0182	206		2.0516	252		2.0513	244		2.0515	266
2.0341	205		2.0674	241		2.0671	236		2.0673	255
2.0499	206		2.0833	231		2.083	229		2.0831	249
2.0657	206		2.0991	223		2.0988	226		2.099	246
2.0815	206		2.1149	222		2.1146	226		2.1148	246
2.0973	208		2.1307	228		2.1304	225		2.1306	246
2.1132	208		2.1465	232		2.1463	221		2.1464	244
2.129	206		2.1624	234		2.1621	216		2.1623	243
2.1448	203		2.1782	232		2.1779	216		2.1781	239
2.1606	201		2.194	227		2.1937	218		2.1939	238
2.1765	202		2.2098	221		2.2095	222		2.2097	240
2.1923	203		2.2257	218		2.2254	220		2.2255	239
2.2081	206		2.2415	218		2.2412	215		2.2414	232
2.2239	206		2.2573	222		2.257	211		2.2572	224
2.2397	204		2.2731	222		2.2728	208		2.273	221
2.2556	201		2.2889	222		2.2887	204		2.2888	222
2.2714	197		2.3048	223		2.3045	202		2.3047	224
2.2872	192		2.3206	222		2.3203	201		2.3205	223
2.303	190		2.3364	216		2.3361	202		2.3363	221
2.3189	189		2.3522	208		2.3519	201		2.3521	217
2.3347	190		2.3681	203		2.3678	199		2.3679	213
2.3505	191		2.3839	203		2.3836	199		2.3838	209
2.3663	194		2.3997	202		2.3994	202		2.3996	206
2.3821	195		2.4155	200		2.4152	205		2.4154	202
2.398	195		2.4313	198		2.4311	207		2.4312	202
2.4138	193		2.4472	200		2.4469	208		2.4471	207
2.4296	193		2.463	204		2.4627	206		2.4629	214
2.4454	192		2.4788	209		2.4785	204		2.4787	217
2.4613	190		2.4946	209		2.4944	204		2.4945	213
2.4771	188		2.5105	208		2.5102	206		2.5103	209
2.4929	186		2.5263	206		2.526	209		2.5262	209
2.5087	188		2.5421	205		2.5418	210		2.542	213
2.5245	189		2.5579	204		2.5576	208		2.5578	215
2.5404	189		2.5737	204		2.5735	207		2.5736	214
2.5562	187		2.5896	202		2.5893	210		2.5895	212
2.572	183		2.6054	201		2.6051	214		2.6053	213
2.5878	179		2.6212	200		2.6209	218		2.6211	216
2.6037	180		2.637	202		2.6368	216		2.6369	219
2.6195	185		2.6529	206		2.6526	213		2.6527	220
2.6353	191		2.6687	211		2.6684	215		2.6686	221
2.6511	193		2.6845	217		2.6842	222		2.6844	221
2.6669	188		2.7003	219		2.7	229		2.7002	220
2.6828	184		2.7161	217		2.7159	228		2.716	225
2.6986	183		2.732	215		2.7317	225		2.7319	233
2.7144	184		2.7478	218		2.7475	221		2.7477	243
2.7302	185		2.7636	221		2.7633	220		2.7635	247
2.7461	184		2.7794	218		2.7792	220		2.7793	244
2.7619	185		2.7953	209		2.795	219		2.7952	233
2.7777	185		2.8111	201		2.8108	214		2.811	219
2.7935	186		2.8269	198		2.8266	202		2.8268	205
2.8094	184		2.8427	199		2.8424	191		2.8426	197
2.8252	183		2.8585	198		2.8583	187		2.8584	195
2.841	183		2.8744	196		2.8741	191		2.8743	195
2.8568	187		2.8902	195		2.8899	200		2.8901	195
2.8726	197		2.906	199		2.9057	213		2.9059	200
2.8885	208		2.9218	206		2.9216	225		2.9217	214
2.9043	212		2.9377	210		2.9374	231		2.9376	231
2.9201	207		2.9535	209		2.9532	228		2.9534	240
2.9359	200		2.9693	204		2.969	220		2.9692	233
2.9518	198		2.9851	201		2.9848	213		2.985	219
2.9676	202		3.001	198		3.0007	206		3.0008	207
2.9834	203		3.0168	198		3.0165	202		3.0167	203
2.9992	200		3.0326	199		3.0323	202		3.0325	202
3.015	195		3.0484	201		3.0481	204		3.0483	201
3.0309	189		3.0642	202		3.064	203		3.0641	198
3.0467	185		3.0801	201		3.0798	198		3.08	197
3.0625	186		3.0959	198		3.0956	192		3.0958	197
3.0783	188		3.1117	195		3.1114	191		3.1116	198
3.0942	189		3.1275	191		3.1272	194		3.1274	201
3.11	190		3.1434	187		3.1431	199		3.1432	203
3.1258	192		3.1592	185		3.1589	203		3.1591	206
3.1416	199		3.175	185		3.1747	204		3.1749	206
3.1574	210		3.1908	189		3.1905	203		3.1907	206
3.1733	223		3.2066	195		3.2064	203		3.2065	207
3.1891	235		3.2225	203		3.2222	204		3.2224	211
3.2049	246		3.2383	211		3.238	207		3.2382	217
3.2207	260		3.2541	218		3.2538	211		3.254	222
3.2366	282		3.2699	220		3.2696	216		3.2698	223
3.2524	311		3.2858	222		3.2855	225		3.2856	224
3.2682	346		3.3016	223		3.3013	235		3.3015	226
3.284	394		3.3174	224		3.3171	241		3.3173	232
3.2998	459		3.3332	223		3.3329	242		3.3331	237
3.3157	568		3.349	224		3.3488	240		3.3489	238
3.3315	886		3.3649	224		3.3646	236		3.3648	239
3.3473	3440		3.3807	226		3.3804	234		3.3806	241
3.3631	13894		3.3965	229		3.3962	231		3.3964	247
3.379	55434		3.4123	237		3.412	230		3.4122	257
3.3948	121344		3.4282	248		3.4279	237		3.428	269
3.4106	178744		3.444	270		3.4437	301		3.4439	304
3.4264	187726		3.4598	412		3.4595	797		3.4597	596
3.4422	152264		3.4756	1013		3.4753	3121		3.4755	1873
3.4581	101965		3.4914	2493		3.4912	9331		3.4913	5218
3.4739	67445		3.5073	4846		3.507	19907		3.5072	11048
3.4897	44310		3.5231	7318		3.5228	32076		3.523	18415
3.5055	28262		3.5389	8785		3.5386	40437		3.5388	24814
3.5214	17276		3.5547	8776		3.5545	41714		3.5546	27579
3.5372	10225		3.5706	9145		3.5703	42444		3.5704	26498
3.553	6289		3.5864	11231		3.5861	46658		3.5863	27563
3.5688	4381		3.6022	13718		3.6019	50738		3.6021	32392
3.5846	3466		3.618	13743		3.6177	46266		3.6179	36755
3.6005	2956		3.6338	10677		3.6336	33443		3.6337	33742
3.6163	2612		3.6497	6610		3.6494	19451		3.6496	24353
3.6321	2320		3.6655	4005		3.6652	11698		3.6654	14419
3.6479	2063		3.6813	2860		3.681	8075		3.6812	9166
3.6638	1860		3.6971	2235		3.6969	5998		3.697	6599
3.6796	1710		3.713	1822		3.7127	4637		3.7129	5077
3.6954	1598		3.7288	1548		3.7285	3699		3.7287	4050
3.7112	1520		3.7446	1377		3.7443	3027		3.7445	3291
3.7271	1454		3.7604	1302		3.7601	2599		3.7603	2739
3.7429	1382		3.7762	1365		3.776	2420		3.7761	2412
3.7587	1284		3.7921	1607		3.7918	2524		3.792	2382
3.7745	1212		3.8079	1966		3.8076	2885		3.8078	2618
3.7903	1282		3.8237	2347		3.8234	3338		3.8236	3017
3.8062	1539		3.8395	2605		3.8393	3660		3.8394	3375
3.822	1926		3.8554	2673		3.8551	3743		3.8553	3543
3.8378	2283		3.8712	2562		3.8709	3638		3.8711	3553
3.8536	2497		3.887	2366		3.8867	3471		3.8869	3479
3.8695	2551		3.9028	2178		3.9025	3302		3.9027	3377
3.8853	2543		3.9187	2045		3.9184	3141		3.9185	3227
3.9011	2532		3.9345	1944		3.9342	2988		3.9344	3038
3.9169	2565		3.9503	1855		3.95	2845		3.9502	2870
3.9327	2623		3.9661	1787		3.9658	2674		3.966	2746
3.9486	2666		3.9819	1737		3.9817	2498		3.9818	2631
3.9644	2681		3.9978	1701		3.9975	2362		3.9977	2499
3.9802	2665		4.0136	1666		4.0133	2290		4.0135	2367
3.996	2634		4.0294	1620		4.0291	2243		4.0293	2254
4.0119	2619		4.0452	1566		4.0449	2195		4.0451	2183
4.0277	2616		4.0611	1527		4.0608	2143		4.0609	2151
4.0435	2617		4.0769	1535		4.0766	2104		4.0768	2142
4.0593	2602		4.0927	1579		4.0924	2070		4.0926	2154
4.0751	2582		4.1085	1627		4.1082	2038		4.1084	2161
4.091	2581		4.1243	1658		4.1241	2026		4.1242	2157
4.1068	2638		4.1402	1685		4.1399	2041		4.1401	2124
4.1226	2691		4.156	1715		4.1557	2061		4.1559	2084
4.1384	2715		4.1718	1741		4.1715	2066		4.1717	2037
4.1543	2693		4.1876	1776		4.1873	2050		4.1875	2020
4.1701	2742		4.2035	1904		4.2032	2028		4.2033	2016
4.1859	3001		4.2193	2257		4.219	2029		4.2192	2028
4.2017	3520		4.2351	2887		4.2348	2130		4.235	2092
4.2175	4209		4.2509	3666		4.2506	2420		4.2508	2330
4.2334	4852		4.2667	4323		4.2665	2963		4.2666	2860
4.2492	5251		4.2826	4616		4.2823	3718		4.2825	3676
4.265	5311		4.2984	4495		4.2981	4473		4.2983	4524
4.2808	5073		4.3142	4099		4.3139	4957		4.3141	5059
4.2967	4608		4.33	3599		4.3297	5003		4.3299	5112
4.3125	4085		4.3459	3130		4.3456	4702		4.3457	4782
4.3283	3596		4.3617	2732		4.3614	4235		4.3616	4288
4.3441	3212		4.3775	2431		4.3772	3793		4.3774	3796
4.3599	2918		4.3933	2249		4.393	3428		4.3932	3397
4.3758	2702		4.4091	2200		4.4089	3197		4.409	3140
4.3916	2551		4.425	2257		4.4247	3092		4.4249	3023
4.4074	2463		4.4408	2355		4.4405	3088		4.4407	2993
4.4232	2436		4.4566	2411		4.4563	3080		4.4565	2985
4.4391	2489		4.4724	2389		4.4722	2987		4.4723	2951
4.4549	2609		4.4883	2260		4.488	2792		4.4881	2842
4.4707	2716		4.5041	2054		4.5038	2525		4.504	2652
4.4865	2757		4.5199	1835		4.5196	2259		4.5198	2416
4.5023	2702		4.5357	1655		4.5354	2029		4.5356	2184
4.5182	2599		4.5515	1515		4.5513	1853		4.5514	1976
4.534	2459		4.5674	1389		4.5671	1717		4.5673	1787
4.5498	2308		4.5832	1269		4.5829	1611		4.5831	1625
4.5656	2136		4.599	1187		4.5987	1522		4.5989	1516
4.5815	1980		4.6148	1130		4.6146	1448		4.6147	1459
4.5973	1841		4.6307	1071		4.6304	1401		4.6305	1417
4.6131	1748		4.6465	995		4.6462	1365		4.6464	1363
4.6289	1685		4.6623	927		4.662	1343		4.6622	1306
4.6448	1641		4.6781	893		4.6778	1314		4.678	1270
4.6606	1611		4.6939	897		4.6937	1292		4.6938	1258
4.6764	1590		4.7098	906		4.7095	1267		4.7097	1243
4.6922	1558		4.7256	905		4.7253	1250		4.7255	1225
4.708	1513		4.7414	891		4.7411	1238		4.7413	1219
4.7239	1460		4.7572	877		4.757	1244		4.7571	1221
4.7397	1422		4.7731	863		4.7728	1243		4.773	1205
4.7555	1401		4.7889	845		4.7886	1236		4.7888	1168
4.7713	1384		4.8047	825		4.8044	1213		4.8046	1145
4.7872	1366		4.8205	813		4.8202	1195		4.8204	1140
4.803	1366		4.8363	813		4.8361	1183		4.8362	1147
4.8188	1360		4.8522	825		4.8519	1174		4.8521	1144
4.8346	1361		4.868	830		4.8677	1162		4.8679	1142
4.8504	1336		4.8838	821		4.8835	1148		4.8837	1143
4.8663	1320		4.8996	793		4.8994	1130		4.8995	1141
4.8821	1319		4.9155	768		4.9152	1110		4.9154	1134
4.8979	1349		4.9313	766		4.931	1092		4.9312	1124
4.9137	1355		4.9471	786		4.9468	1080		4.947	1121
4.9296	1328		4.9629	806		4.9626	1091		4.9628	1116
4.9454	1274		4.9788	813		4.9785	1123		4.9786	1121
4.9612	1248		4.9946	806		4.9943	1163		4.9945	1126
4.977	1251		5.0104	796		5.0101	1187		5.0103	1139
4.9928	1263		5.0262	781		5.0259	1190		5.0261	1144
5.0087	1263		5.042	766		5.0418	1177		5.0419	1146
5.0245	1238		5.0579	761		5.0576	1156		5.0578	1139
5.0403	1207		5.0737	768		5.0734	1135		5.0736	1132
5.0561	1191		5.0895	778		5.0892	1118		5.0894	1121
5.072	1199		5.1053	782		5.105	1104		5.1052	1103
5.0878	1216		5.1212	769		5.1209	1084		5.121	1075
5.1036	1219		5.137	750		5.1367	1063		5.1369	1053
5.1194	1204		5.1528	733		5.1525	1054		5.1527	1046
5.1352	1185		5.1686	730		5.1683	1050		5.1685	1050
5.1511	1183		5.1844	733		5.1842	1048		5.1843	1047
5.1669	1194		5.2003	738		5.2	1046		5.2002	1044
5.1827	1216		5.2161	744		5.2158	1056		5.216	1046
5.1985	1243		5.2319	756		5.2316	1065		5.2318	1058
5.2144	1262		5.2477	770		5.2474	1072		5.2476	1067
5.2302	1260		5.2636	777		5.2633	1070		5.2634	1067
5.246	1235		5.2794	777		5.2791	1083		5.2793	1061
5.2618	1203		5.2952	769		5.2949	1092		5.2951	1046
5.2776	1187		5.311	758		5.3107	1093		5.3109	1018
5.2935	1188		5.3268	743		5.3266	1082		5.3267	985
5.3093	1189		5.3427	737		5.3424	1065		5.3426	971
5.3251	1186		5.3585	737		5.3582	1058		5.3584	970
5.3409	1190		5.3743	742		5.374	1062		5.3742	973
5.3568	1191		5.3901	738		5.3898	1073		5.39	974
5.3726	1187		5.406	743		5.4057	1074		5.4058	978
5.3884	1175		5.4218	766		5.4215	1075		5.4217	986
5.4042	1176		5.4376	809		5.4373	1081		5.4375	1007
5.42	1183		5.4534	860		5.4531	1106		5.4533	1030
5.4359	1207		5.4692	903		5.469	1129		5.4691	1052
5.4517	1238		5.4851	941		5.4848	1162		5.485	1072
5.4675	1276		5.5009	962		5.5006	1204		5.5008	1101
5.4833	1309		5.5167	979		5.5164	1244		5.5166	1150
5.4992	1332		5.5325	997		5.5323	1263		5.5324	1202
5.515	1347		5.5484	993		5.5481	1264		5.5482	1233
5.5308	1353		5.5642	948		5.5639	1247		5.5641	1221
5.5466	1354		5.58	875		5.5797	1224		5.5799	1183
5.5625	1338		5.5958	810		5.5955	1207		5.5957	1134
5.5783	1317		5.6116	774		5.6114	1203		5.6115	1095
5.5941	1287		5.6275	771		5.6272	1219		5.6274	1064
5.6099	1250		5.6433	773		5.643	1223		5.6432	1032
5.6257	1211		5.6591	779		5.6588	1197		5.659	996
5.6416	1167		5.6749	766		5.6747	1150		5.6748	969
5.6574	1137		5.6908	742		5.6905	1104		5.6907	966
5.6732	1130		5.7066	721		5.7063	1069		5.7065	972
5.689	1142		5.7224	713		5.7221	1050		5.7223	983
5.7049	1155		5.7382	712		5.7379	1029		5.7381	988
5.7207	1174		5.754	708		5.7538	1002		5.7539	995
5.7365	1179		5.7699	697		5.7696	970		5.7698	994
5.7523	1169		5.7857	688		5.7854	948		5.7856	982
5.7681	1135		5.8015	682		5.8012	941		5.8014	953
5.784	1098		5.8173	679		5.8171	955		5.8172	925
5.7998	1092		5.8332	683		5.8329	978		5.8331	912
5.8156	1115		5.849	694		5.8487	1005		5.8489	917
5.8314	1145		5.8648	702		5.8645	1028		5.8647	932
5.8473	1162		5.8806	698		5.8803	1043		5.8805	946
5.8631	1163		5.8965	689		5.8962	1036		5.8963	957
5.8789	1150		5.9123	693		5.912	1023		5.9122	973
5.8947	1143		5.9281	701		5.9278	1013		5.928	989
5.9105	1146		5.9439	699		5.9436	1008		5.9438	993
5.9264	1166		5.9597	690		5.9595	1003		5.9596	982
5.9422	1173		5.9756	689		5.9753	999		5.9755	961
5.958	1160		5.9914	694		5.9911	994		5.9913	944
5.9738	1132		6.0072	697		6.0069	999		6.0071	943
5.9897	1130		6.023	698		6.0227	997		6.0229	953
6.0055	1149		6.0389	703		6.0386	993		6.0387	954
6.0213	1175		6.0547	719		6.0544	986		6.0546	934
6.0371	1170		6.0705	736		6.0702	983		6.0704	912
6.0529	1147		6.0863	751		6.086	977		6.0862	909
6.0688	1117		6.1021	753		6.1019	966		6.102	938
6.0846	1101		6.118	735		6.1177	948		6.1179	965
6.1004	1103		6.1338	705		6.1335	937		6.1337	972
6.1162	1118		6.1496	689		6.1493	943		6.1495	951
6.1321	1131		6.1654	692		6.1651	948		6.1653	928
6.1479	1124		6.1813	703		6.181	938		6.1811	903
6.1637	1104		6.1971	711		6.1968	928		6.197	881
6.1795	1095		6.2129	721		6.2126	938		6.2128	861
6.1953	1116		6.2287	718		6.2284	957		6.2286	859
6.2112	1141		6.2445	704		6.2443	958		6.2444	872
6.227	1152		6.2604	687		6.2601	929		6.2603	895
6.2428	1140		6.2762	677		6.2759	904		6.2761	913
6.2586	1119		6.292	671		6.2917	911		6.2919	923
6.2745	1102		6.3078	669		6.3075	940		6.3077	924
6.2903	1100		6.3237	677		6.3234	951		6.3235	922
6.3061	1106		6.3395	701		6.3392	935		6.3394	928
6.3219	1096		6.3553	716		6.355	905		6.3552	926
6.3377	1071		6.3711	707		6.3708	899		6.371	915
6.3536	1052		6.3869	694		6.3867	906		6.3868	909
6.3694	1064		6.4028	690		6.4025	920		6.4027	915
6.3852	1082		6.4186	689		6.4183	922		6.4185	923
6.401	1094		6.4344	683		6.4341	921		6.4343	911
6.4169	1095		6.4502	684		6.45	920		6.4501	885
6.4327	1095		6.4661	709		6.4658	925		6.4659	870
6.4485	1084		6.4819	738		6.4816	924		6.4818	874
6.4643	1064		6.4977	742		6.4974	928		6.4976	890
6.4801	1038		6.5135	729		6.5132	933		6.5134	909
6.496	1034		6.5293	715		6.5291	949		6.5292	923
6.5118	1049		6.5452	708		6.5449	958		6.5451	937
6.5276	1072		6.561	697		6.5607	959		6.5609	952
6.5434	1078		6.5768	675		6.5765	952		6.5767	951
6.5593	1068		6.5926	660		6.5924	948		6.5925	932
6.5751	1052		6.6085	661		6.6082	953		6.6084	903
6.5909	1051		6.6243	670		6.624	959		6.6242	881
6.6067	1057		6.6401	678		6.6398	969		6.64	869
6.6226	1067		6.6559	688		6.6556	966		6.6558	861
6.6384	1071		6.6717	693		6.6715	962		6.6716	871
6.6542	1059		6.6876	702		6.6873	941		6.6875	895
6.67	1048		6.7034	705		6.7031	923		6.7033	915
6.6858	1045		6.7192	702		6.7189	903		6.7191	907
6.7017	1076		6.735	696		6.7348	907		6.7349	884
6.7175	1119		6.7509	689		6.7506	927		6.7508	871
6.7333	1145		6.7667	684		6.7664	952		6.7666	878
6.7491	1129		6.7825	678		6.7822	957		6.7824	889
6.765	1095		6.7983	674		6.798	944		6.7982	895
6.7808	1062		6.8141	665		6.8139	924		6.814	893
6.7966	1046		6.83	666		6.8297	908		6.8299	887
6.8124	1031		6.8458	667		6.8455	903		6.8457	875
6.8282	1020		6.8616	674		6.8613	901		6.8615	862
6.8441	1028		6.8774	689		6.8772	906		6.8773	857
6.8599	1052		6.8933	705		6.893	907		6.8932	864
6.8757	1070		6.9091	710		6.9088	901		6.909	868
6.8915	1080		6.9249	701		6.9246	889		6.9248	868
6.9074	1081		6.9407	683		6.9404	879		6.9406	860
6.9232	1077		6.9566	665		6.9563	868		6.9564	851
6.939	1064		6.9724	655		6.9721	864		6.9723	843
6.9548	1047		6.9882	655		6.9879	870		6.9881	840
6.9706	1042		7.004	673		7.0037	886		7.0039	839
6.9865	1046		7.0198	690		7.0196	902		7.0197	841
7.0023	1056		7.0357	686		7.0354	905		7.0356	841
7.0181	1057		7.0515	666		7.0512	904		7.0514	843
7.0339	1053		7.0673	648		7.067	916		7.0672	854
7.0498	1043		7.0831	647		7.0828	926		7.083	875
7.0656	1046		7.099	653		7.0987	929		7.0988	893
7.0814	1054		7.1148	660		7.1145	932		7.1147	904
7.0972	1069		7.1306	660		7.1303	942		7.1305	903
7.113	1066		7.1464	656		7.1461	954		7.1463	893
7.1289	1045		7.1622	648		7.162	948		7.1621	879
7.1447	1028		7.1781	642		7.1778	929		7.178	862
7.1605	1034		7.1939	643		7.1936	917		7.1938	850
7.1763	1059		7.2097	645		7.2094	919		7.2096	852
7.1922	1082		7.2255	649		7.2252	920		7.2254	863
7.208	1085		7.2414	664		7.2411	910		7.2412	867
7.2238	1074		7.2572	690		7.2569	886		7.2571	869
7.2396	1068		7.273	713		7.2727	861		7.2729	872
7.2554	1071		7.2888	716		7.2885	855		7.2887	875
7.2713	1077		7.3046	705		7.3044	866		7.3045	870
7.2871	1079		7.3205	692		7.3202	892		7.3204	866
7.3029	1075		7.3363	684		7.336	915		7.3362	865
7.3187	1076		7.3521	678		7.3518	930		7.352	863
7.3346	1083		7.3679	680		7.3677	929		7.3678	849
7.3504	1095		7.3838	688		7.3835	917		7.3836	834
7.3662	1099		7.3996	695		7.3993	908		7.3995	829
7.382	1093		7.4154	692		7.4151	910		7.4153	838
7.3978	1083		7.4312	678		7.4309	921		7.4311	848
7.4137	1072		7.447	665		7.4468	919		7.4469	851
7.4295	1074		7.4629	655		7.4626	903		7.4628	853
7.4453	1074		7.4787	646		7.4784	882		7.4786	856
7.4611	1068		7.4945	633		7.4942	879		7.4944	863
7.477	1056		7.5103	621		7.5101	882		7.5102	881
7.4928	1054		7.5262	613		7.5259	878		7.526	895
7.5086	1057		7.542	623		7.5417	863		7.5419	896
7.5244	1064		7.5578	656		7.5575	856		7.5577	889
7.5403	1066		7.5736	693		7.5733	865		7.5735	874
7.5561	1059		7.5894	713		7.5892	872		7.5893	858
7.5719	1044		7.6053	700		7.605	867		7.6052	848
7.5877	1023		7.6211	680		7.6208	863		7.621	841
7.6035	1015		7.6369	677		7.6366	876		7.6368	840
7.6194	1019		7.6527	687		7.6525	892		7.6526	836
7.6352	1028		7.6686	683		7.6683	891		7.6685	826
7.651	1018		7.6844	681		7.6841	874		7.6843	815
7.6668	1006		7.7002	680		7.6999	860		7.7001	805
7.6827	1011		7.716	693		7.7157	859		7.7159	798
7.6985	1038		7.7318	697		7.7316	862		7.7317	797
7.7143	1052		7.7477	691		7.7474	871		7.7476	803
7.7301	1034		7.7635	684		7.7632	884		7.7634	813
7.7459	1000		7.7793	694		7.779	894		7.7792	817
7.7618	980		7.7951	704		7.7949	889		7.795	810
7.7776	984		7.811	709		7.8107	875		7.8109	803
7.7934	989		7.8268	697		7.8265	868		7.8267	798
7.8092	991		7.8426	682		7.8423	867		7.8425	801
7.8251	992		7.8584	675		7.8581	861		7.8583	800
7.8409	1004		7.8743	669		7.874	846		7.8741	800
7.8567	1018		7.8901	659		7.8898	841		7.89	794
7.8725	1027		7.9059	651		7.9056	847		7.9058	791
7.8883	1027		7.9217	655		7.9214	851		7.9216	784
7.9042	1023		7.9375	661		7.9373	849		7.9374	791
7.92	1025		7.9534	663		7.9531	852		7.9533	807
7.9358	1031		7.9692	652		7.9689	857		7.9691	830
7.9516	1034		7.985	641		7.9847	857		7.9849	845
7.9675	1027		8.0008	632		8.0005	838		8.0007	844
7.9833	1010		8.0167	625		8.0164	822		8.0165	832
7.9991	987		8.0325	625		8.0322	823		8.0324	823
8.0149	967		8.0483	640		8.048	828		8.0482	822
8.0307	975		8.0641	656		8.0638	823		8.064	821
8.0466	1000		8.0799	656		8.0797	816		8.0798	820
8.0624	1025		8.0958	646		8.0955	820		8.0957	814
8.0782	1026		8.1116	634		8.1113	837		8.1115	814
8.094	1011		8.1274	630		8.1271	852		8.1273	821
8.1099	991		8.1432	631		8.1429	857		8.1431	821
8.1257	986		8.1591	632		8.1588	863		8.1589	808
8.1415	983		8.1749	636		8.1746	862		8.1748	785
8.1573	984		8.1907	642		8.1904	847		8.1906	764
8.1731	983		8.2065	643		8.2062	824		8.2064	770
8.189	982		8.2223	646		8.2221	823		8.2222	796
8.2048	976		8.2382	653		8.2379	838		8.2381	809
8.2206	986		8.254	668		8.2537	846		8.2539	801
8.2364	995		8.2698	682		8.2695	833		8.2697	784
8.2523	1000		8.2856	688		8.2854	828		8.2855	781
8.2681	991		8.3015	683		8.3012	833		8.3013	788
8.2839	987		8.3173	677		8.317	841		8.3172	786
8.2997	996		8.3331	667		8.3328	832		8.333	768
8.3155	1013		8.3489	653		8.3486	831		8.3488	762
8.3314	1004		8.3647	631		8.3645	838		8.3646	764
8.3472	983		8.3806	615		8.3803	841		8.3805	782
8.363	966		8.3964	612		8.3961	825		8.3963	787
8.3788	964		8.4122	617		8.4119	813		8.4121	781
8.3947	962		8.428	635		8.4278	817		8.4279	764
8.4105	946		8.4439	659		8.4436	824		8.4437	756
8.4263	923		8.4597	672		8.4594	819		8.4596	748
8.4421	908		8.4755	667		8.4752	806		8.4754	751
8.4579	913		8.4913	658		8.491	802		8.4912	755
8.4738	933		8.5071	648		8.5069	816		8.507	770
8.4896	959		8.523	646		8.5227	832		8.5229	787
8.5054	974		8.5388	643		8.5385	837		8.5387	798
8.5212	973		8.5546	638		8.5543	820		8.5545	795
8.5371	959		8.5704	625		8.5702	793		8.5703	777
8.5529	956		8.5863	608		8.586	769		8.5862	761
8.5687	962		8.6021	604		8.6018	765		8.602	760
8.5845	971		8.6179	621		8.6176	782		8.6178	768
8.6004	976		8.6337	640		8.6334	805		8.6336	769
8.6162	976		8.6495	634		8.6493	819		8.6494	763
8.632	977		8.6654	621		8.6651	817		8.6653	755
8.6478	979		8.6812	619		8.6809	813		8.6811	760
8.6636	972		8.697	629		8.6967	809		8.6969	766
8.6795	957		8.7128	629		8.7126	821		8.7127	770
8.6953	938		8.7287	614		8.7284	832		8.7286	771
8.7111	934		8.7445	596		8.7442	843		8.7444	766
8.7269	942		8.7603	594		8.76	840		8.7602	760
8.7428	952		8.7761	609		8.7758	837		8.776	758
8.7586	951		8.792	635		8.7917	830		8.7918	762
8.7744	955		8.8078	655		8.8075	820		8.8077	771
8.7902	954		8.8236	659		8.8233	800		8.8235	778
8.806	943		8.8394	643		8.8391	779		8.8393	774
8.8219	917		8.8552	631		8.855	767		8.8551	768
8.8377	906		8.8711	633		8.8708	763		8.871	760
8.8535	918		8.8869	639		8.8866	766		8.8868	753
8.8693	940		8.9027	631		8.9024	766		8.9026	752
8.8852	947		8.9185	615		8.9182	765		8.9184	748
8.901	952		8.9344	608		8.9341	771		8.9342	736
8.9168	961		8.9502	611		8.9499	783		8.9501	727
8.9326	969		8.966	616		8.9657	789		8.9659	724
8.9484	979		8.9818	618		8.9815	785		8.9817	726
8.9643	990		8.9976	628		8.9974	774		8.9975	721
8.9801	999		9.0135	646		9.0132	765		9.0134	717
8.9959	988		9.0293	661		9.029	754		9.0292	720
9.0117	957		9.0451	662		9.0448	748		9.045	732
9.0276	924		9.0609	655		9.0606	756		9.0608	739
9.0434	921		9.0768	646		9.0765	771		9.0766	748
9.0592	937		9.0926	637		9.0923	776		9.0925	759
9.075	951		9.1084	633		9.1081	767		9.1083	767
9.0908	941		9.1242	635		9.1239	751		9.1241	761
9.1067	913		9.14	641		9.1398	750		9.1399	747
9.1225	887		9.1559	637		9.1556	746		9.1558	736
9.1383	880		9.1717	622		9.1714	745		9.1716	734
9.1541	898		9.1875	602		9.1872	745		9.1874	737
9.17	915		9.2033	602		9.203	755		9.2032	737
9.1858	917		9.2192	610		9.2189	759		9.219	738
9.2016	901		9.235	624		9.2347	754		9.2349	735
9.2174	880		9.2508	632		9.2505	746		9.2507	727
9.2332	874		9.2666	636		9.2663	750		9.2665	717
9.2491	889		9.2824	631		9.2822	759		9.2823	712
9.2649	911		9.2983	625		9.298	758		9.2982	717
9.2807	925		9.3141	615		9.3138	743		9.314	717
9.2965	919		9.3299	607		9.3296	727		9.3298	704
9.3124	905		9.3457	603		9.3455	719		9.3456	687
9.3282	904		9.3616	605		9.3613	714		9.3614	680
9.344	919		9.3774	613		9.3771	703		9.3773	679
9.3598	936		9.3932	618		9.3929	687		9.3931	681
9.3756	943		9.409	622		9.4087	675		9.4089	670
9.3915	942		9.4248	612		9.4246	679		9.4247	670
9.4073	922		9.4407	593		9.4404	689		9.4406	682
9.4231	898		9.4565	570		9.4562	693		9.4564	696
9.4389	865		9.4723	557		9.472	690		9.4722	686
9.4548	850		9.4881	565		9.4879	688		9.488	671
9.4706	852		9.504	584		9.5037	695		9.5038	657
9.4864	881		9.5198	599		9.5195	705		9.5197	660
9.5022	900		9.5356	601		9.5353	708		9.5355	663
9.5181	900		9.5514	600		9.5511	702		9.5513	660
9.5339	873		9.5672	606		9.567	692		9.5671	651
9.5497	839		9.5831	614		9.5828	682		9.583	645
9.5655	819		9.5989	608		9.5986	679		9.5988	646
9.5813	827		9.6147	584		9.6144	679		9.6146	661
9.5972	857		9.6305	560		9.6303	677		9.6304	674
9.613	872		9.6464	546		9.6461	673		9.6463	676
9.6288	869		9.6622	545		9.6619	667		9.6621	667
9.6446	849		9.678	548		9.6777	661		9.6779	650
9.6605	837		9.6938	555		9.6935	652		9.6937	631
9.6763	830		9.7097	558		9.7094	638		9.7095	618
9.6921	823		9.7255	565		9.7252	622		9.7254	615
9.7079	816		9.7413	569		9.741	616		9.7412	624
9.7237	817		9.7571	568		9.7568	611		9.757	629
9.7396	824		9.7729	560		9.7727	611		9.7728	623
9.7554	832		9.7888	552		9.7885	617		9.7887	609
9.7712	844		9.8046	548		9.8043	628		9.8045	592
9.787	853		9.8204	546		9.8201	644		9.8203	589
9.8029	859		9.8362	539		9.8359	653		9.8361	595
9.8187	856		9.8521	532		9.8518	655		9.8519	601
9.8345	841		9.8679	532		9.8676	650		9.8678	600
9.8503	819		9.8837	538		9.8834	637		9.8836	606
9.8661	802		9.8995	547		9.8992	614		9.8994	615
9.882	803		9.9153	548		9.9151	595		9.9152	617
9.8978	803		9.9312	539		9.9309	585		9.9311	605
9.9136	797		9.947	523		9.9467	584		9.9469	594
9.9294	776		9.9628	515		9.9625	594		9.9627	587
9.9453	759		9.9786	517		9.9783	603		9.9785	574
9.9611	750		9.9945	522		9.9942	606		9.9943	561
9.9769	752		10.0103	522		10.01	596		10.0102	562
9.9927	752		10.0261	521		10.0258	584		10.026	582
10.0085	759		10.0419	528		10.0416	575		10.0418	589
10.0244	762		10.0577	538		10.0575	568		10.0576	572
10.0402	761		10.0736	544		10.0733	557		10.0735	552
10.056	749		10.0894	537		10.0891	546		10.0893	546
10.0718	720		10.1052	528		10.1049	544		10.1051	555
10.0877	689		10.121	524		10.1207	552		10.1209	562
10.1035	668		10.1369	526		10.1366	565		10.1367	562
10.1193	665		10.1527	528		10.1524	574		10.1526	555
10.1351	664		10.1685	534		10.1682	583		10.1684	551
10.1509	661		10.1843	534		10.184	594		10.1842	549
10.1668	659		10.2001	536		10.1999	601		10.2	552
10.1826	672		10.216	529		10.2157	598		10.2159	550
10.1984	676		10.2318	527		10.2315	589		10.2317	546
10.2142	664		10.2476	531		10.2473	580		10.2475	546
10.2301	637		10.2634	532		10.2632	578		10.2633	546
10.2459	616		10.2793	519		10.279	575		10.2791	540
10.2617	617		10.2951	505		10.2948	566		10.295	532
10.2775	631		10.3109	503		10.3106	552		10.3108	536
10.2933	641		10.3267	512		10.3264	545		10.3266	547
10.3092	644		10.3425	520		10.3423	537		10.3424	555
10.325	634		10.3584	525		10.3581	538		10.3583	545
10.3408	625		10.3742	535		10.3739	538		10.3741	528
10.3566	621		10.39	541		10.3897	553		10.3899	521
10.3725	621		10.4058	538		10.4056	571		10.4057	532
10.3883	621		10.4217	530		10.4214	580		10.4215	548
10.4041	618		10.4375	527		10.4372	567		10.4374	555
10.4199	604		10.4533	529		10.453	553		10.4532	546
10.4358	592		10.4691	531		10.4688	543		10.469	534
10.4516	586		10.4849	528		10.4847	543		10.4848	529
10.4674	583		10.5008	527		10.5005	536		10.5007	530
10.4832	574		10.5166	528		10.5163	529		10.5165	532
10.499	563		10.5324	526		10.5321	526		10.5323	525
10.5149	563		10.5482	526		10.548	533		10.5481	518
10.5307	570		10.5641	525		10.5638	541		10.564	519
10.5465	578		10.5799	521		10.5796	546		10.5798	530
10.5623	578		10.5957	512		10.5954	548		10.5956	533
10.5782	587		10.6115	510		10.6112	553		10.6114	527
10.594	594		10.6273	512		10.6271	565		10.6272	514
10.6098	592		10.6432	515		10.6429	574		10.6431	512
10.6256	579		10.659	506		10.6587	574		10.6589	513
10.6414	571		10.6748	490		10.6745	559		10.6747	520
10.6573	572		10.6906	472		10.6904	539		10.6905	525
10.6731	581		10.7065	463		10.7062	516		10.7064	529
10.6889	576		10.7223	466		10.722	509		10.7222	525
10.7047	554		10.7381	482		10.7378	518		10.738	523
10.7206	542		10.7539	500		10.7536	535		10.7538	521
10.7364	549		10.7698	515		10.7695	539		10.7696	524
10.7522	573		10.7856	522		10.7853	535		10.7855	526
10.768	584		10.8014	516		10.8011	534		10.8013	532
10.7838	572		10.8172	508		10.8169	549		10.8171	536
10.7997	548		10.833	506		10.8328	568		10.8329	541
10.8155	531		10.8489	516		10.8486	574		10.8488	541
10.8313	521		10.8647	532		10.8644	567		10.8646	538
10.8471	511		10.8805	535		10.8802	555		10.8804	532
10.863	504		10.8963	525		10.896	557		10.8962	530
10.8788	501		10.9122	515		10.9119	569		10.912	536
10.8946	509		10.928	513		10.9277	579		10.9279	546
10.9104	522		10.9438	518		10.9435	582		10.9437	550
10.9262	533		10.9596	525		10.9593	572		10.9595	546
10.9421	538		10.9754	525		10.9752	553		10.9753	549
10.9579	543		10.9913	526		10.991	532		10.9912	550
10.9737	540		11.0071	529		11.0068	515		11.007	551
10.9895	536		11.0229	529		11.0226	509		11.0228	543
11.0054	536		11.0387	520		11.0384	511		11.0386	532
11.0212	543		11.0546	510		11.0543	518		11.0544	523
11.037	553		11.0704	510		11.0701	530		11.0703	508
11.0528	556		11.0862	520		11.0859	541		11.0861	502
11.0686	546		11.102	526		11.1017	546		11.1019	510
11.0845	532		11.1178	522		11.1176	539		11.1177	533
11.1003	527		11.1337	510		11.1334	526		11.1336	539
11.1161	536		11.1495	504		11.1492	518		11.1494	527
11.1319	543		11.1653	501		11.165	520		11.1652	504
11.1478	538		11.1811	503		11.1808	516		11.181	504
11.1636	525		11.197	505		11.1967	517		11.1968	517
11.1794	511		11.2128	506		11.2125	517		11.2127	528
11.1952	505		11.2286	502		11.2283	525		11.2285	523
11.211	501		11.2444	500		11.2441	523		11.2443	512
11.2269	501		11.2602	492		11.26	509		11.2601	510
11.2427	497		11.2761	490		11.2758	491		11.276	521
11.2585	491		11.2919	493		11.2916	494		11.2918	530
11.2743	488		11.3077	502		11.3074	500		11.3076	534
11.2902	489		11.3235	502		11.3233	507		11.3234	532
11.306	488		11.3394	494		11.3391	508		11.3392	532
11.3218	487		11.3552	489		11.3549	511		11.3551	534
11.3376	494		11.371	498		11.3707	512		11.3709	532
11.3534	504		11.3868	512		11.3865	513		11.3867	523
11.3693	512		11.4026	509		11.4024	508		11.4025	513
11.3851	513		11.4185	494		11.4182	508		11.4184	505
11.4009	517		11.4343	480		11.434	505		11.4342	504
11.4167	521		11.4501	482		11.4498	501		11.45	509
11.4326	522		11.4659	495		11.4657	500		11.4658	514
11.4484	510		11.4818	512		11.4815	497		11.4817	517
11.4642	494		11.4976	522		11.4973	497		11.4975	514
11.48	483		11.5134	516		11.5131	496		11.5133	507
11.4959	479		11.5292	499		11.5289	504		11.5291	509
11.5117	488		11.545	479		11.5448	512		11.5449	519
11.5275	498		11.5609	469		11.5606	515		11.5608	536
11.5433	511		11.5767	478		11.5764	508		11.5766	547
11.5591	518		11.5925	497		11.5922	506		11.5924	545
11.575	518		11.6083	515		11.6081	510		11.6082	533
11.5908	508		11.6242	519		11.6239	521		11.6241	525
11.6066	502		11.64	509		11.6397	529		11.6399	523
11.6224	496		11.6558	492		11.6555	534		11.6557	523
11.6383	492		11.6716	476		11.6713	538		11.6715	525
11.6541	489		11.6875	461		11.6872	544		11.6873	523
11.6699	492		11.7033	462		11.703	543		11.7032	521
11.6857	497		11.7191	476		11.7188	537		11.719	518
11.7015	503		11.7349	495		11.7346	528		11.7348	521
11.7174	508		11.7507	505		11.7505	524		11.7506	525
11.7332	509		11.7666	503		11.7663	526		11.7665	531
11.749	502		11.7824	489		11.7821	530		11.7823	527
11.7648	489		11.7982	477		11.7979	528		11.7981	511
11.7807	480		11.814	470		11.8137	520		11.8139	493
11.7965	484		11.8299	479		11.8296	505		11.8297	492
11.8123	492		11.8457	499		11.8454	494		11.8456	506
11.8281	498		11.8615	515		11.8612	496		11.8614	516
11.8439	509		11.8773	519		11.877	505		11.8772	508
11.8598	522		11.8931	508		11.8929	516		11.893	493
11.8756	526		11.909	493		11.9087	524		11.9089	488
11.8914	511		11.9248	481		11.9245	521		11.9247	504
11.9072	493		11.9406	478		11.9403	511		11.9405	522
11.9231	480		11.9564	479		11.9561	506		11.9563	532
11.9389	478		11.9723	490		11.972	515		11.9721	535
11.9547	477		11.9881	501		11.9878	531		11.988	532
11.9705	483		12.0039	504		12.0036	533		12.0038	523
11.9863	488		12.0197	493		12.0194	520		12.0196	506
12.0022	495		12.0355	476		12.0353	508		12.0354	493
12.018	495		12.0514	470		12.0511	509		12.0513	483
12.0338	497		12.0672	489		12.0669	515		12.0671	482
12.0496	495		12.083	508		12.0827	518		12.0829	476
12.0655	494		12.0988	507		12.0985	514		12.0987	475
12.0813	485		12.1147	489		12.1144	509		12.1145	474
12.0971	480		12.1305	478		12.1302	507		12.1304	475
12.1129	482		12.1463	482		12.146	512		12.1462	481
12.1287	488		12.1621	494		12.1618	517		12.162	506
12.1446	486		12.1779	496		12.1777	518		12.1778	541
12.1604	491		12.1938	487		12.1935	517		12.1937	561
12.1762	504		12.2096	485		12.2093	518		12.2095	557
12.192	518		12.2254	496		12.2251	520		12.2253	539
12.2079	513		12.2412	512		12.241	519		12.2411	528
12.2237	490		12.2571	511		12.2568	516		12.2569	525
12.2395	468		12.2729	500		12.2726	518		12.2728	531
12.2553	463		12.2887	497		12.2884	527		12.2886	534
12.2711	469		12.3045	511		12.3042	530		12.3044	534
12.287	484		12.3203	517		12.3201	521		12.3202	526
12.3028	495		12.3362	508		12.3359	507		12.3361	513
12.3186	494		12.352	490		12.3517	503		12.3519	505
12.3344	483		12.3678	484		12.3675	508		12.3677	503
12.3503	475		12.3836	486		12.3834	514		12.3835	503
12.3661	476		12.3995	491		12.3992	510		12.3994	507
12.3819	482		12.4153	499		12.415	503		12.4152	510
12.3977	482		12.4311	511		12.4308	494		12.431	510
12.4136	481		12.4469	518		12.4466	492		12.4468	511
12.4294	481		12.4627	520		12.4625	494		12.4626	514
12.4452	484		12.4786	517		12.4783	498		12.4785	511
12.461	489		12.4944	508		12.4941	493		12.4943	504
12.4768	501		12.5102	499		12.5099	490		12.5101	497
12.4927	517		12.526	495		12.5258	494		12.5259	504
12.5085	522		12.5419	498		12.5416	511		12.5418	519
12.5243	506		12.5577	510		12.5574	524		12.5576	536
12.5401	487		12.5735	519		12.5732	532		12.5734	534
12.556	482		12.5893	522		12.589	531		12.5892	529
12.5718	497		12.6051	530		12.6049	533		12.605	521
12.5876	517		12.621	541		12.6207	536		12.6209	521
12.6034	521		12.6368	542		12.6365	543		12.6367	519
12.6192	503		12.6526	527		12.6523	549		12.6525	519
12.6351	482		12.6684	512		12.6682	553		12.6683	519
12.6509	473		12.6843	513		12.684	555		12.6842	527
12.6667	483		12.7001	531		12.6998	557		12.7	536
12.6825	496		12.7159	544		12.7156	557		12.7158	545
12.6984	498		12.7317	543		12.7314	550		12.7316	548
12.7142	490		12.7476	537		12.7473	539		12.7474	544
12.73	483		12.7634	530		12.7631	531		12.7633	539
12.7458	485		12.7792	520		12.7789	528		12.7791	532
12.7616	501		12.795	505		12.7947	527		12.7949	528
12.7775	514		12.8108	493		12.8106	518		12.8107	525
12.7933	519		12.8267	493		12.8264	512		12.8266	527
12.8091	520		12.8425	507		12.8422	517		12.8424	535
12.8249	520		12.8583	525		12.858	531		12.8582	537
12.8408	521		12.8741	533		12.8738	540		12.874	533
12.8566	524		12.89	534		12.8897	544		12.8898	531
12.8724	528		12.9058	534		12.9055	542		12.9057	544
12.8882	527		12.9216	541		12.9213	541		12.9215	558
12.904	520		12.9374	551		12.9371	542		12.9373	566
12.9199	506		12.9532	564		12.953	544		12.9531	558
12.9357	502		12.9691	571		12.9688	542		12.969	558
12.9515	502		12.9849	569		12.9846	544		12.9848	560
12.9673	508		13.0007	564		13.0004	545		13.0006	560
12.9832	511		13.0165	566		13.0162	554		13.0164	555
12.999	511		13.0324	576		13.0321	557		13.0322	563
13.0148	511		13.0482	587		13.0479	559		13.0481	570
13.0306	512		13.064	592		13.0637	560		13.0639	573
13.0464	516		13.0798	593		13.0795	568		13.0797	567
13.0623	516		13.0956	595		13.0954	573		13.0955	570
13.0781	522		13.1115	590		13.1112	573		13.1114	586
13.0939	533		13.1273	580		13.127	571		13.1272	592
13.1097	546		13.1431	578		13.1428	568		13.143	588
13.1256	543		13.1589	584		13.1587	570		13.1588	584
13.1414	531		13.1748	589		13.1745	577		13.1746	593
13.1572	518		13.1906	590		13.1903	594		13.1905	597
13.173	511		13.2064	589		13.2061	605		13.2063	583
13.1888	513		13.2222	584		13.2219	602		13.2221	558
13.2047	525		13.238	575		13.2378	586		13.2379	550
13.2205	539		13.2539	566		13.2536	574		13.2538	559
13.2363	543		13.2697	559		13.2694	574		13.2696	572
13.2521	540		13.2855	563		13.2852	575		13.2854	574
13.268	538		13.3013	568		13.3011	571		13.3012	566
13.2838	536		13.3172	576		13.3169	565		13.317	556
13.2996	527		13.333	577		13.3327	567		13.3329	556
13.3154	517		13.3488	573		13.3485	569		13.3487	563
13.3312	519		13.3646	564		13.3643	571		13.3645	580
13.3471	530		13.3804	567		13.3802	576		13.3803	588
13.3629	536		13.3963	572		13.396	587		13.3962	590
13.3787	529		13.4121	576		13.4118	601		13.412	582
13.3945	521		13.4279	570		13.4276	604		13.4278	579
13.4104	523		13.4437	559		13.4435	597		13.4436	589
13.4262	528		13.4596	547		13.4593	578		13.4595	605
13.442	529		13.4754	540		13.4751	560		13.4753	615
13.4578	527		13.4912	541		13.4909	551		13.4911	611
13.4737	533		13.507	553		13.5067	556		13.5069	606
13.4895	543		13.5228	567		13.5226	563		13.5227	601
13.5053	544		13.5387	568		13.5384	564		13.5386	603
13.5211	526		13.5545	556		13.5542	559		13.5544	597
13.5369	508		13.5703	544		13.57	565		13.5702	588
13.5528	500		13.5861	543		13.5859	583		13.586	581
13.5686	505		13.602	546		13.6017	592		13.6019	575
13.5844	511		13.6178	543		13.6175	584		13.6177	568
13.6002	513		13.6336	538		13.6333	569		13.6335	555
13.6161	516		13.6494	536		13.6491	567		13.6493	542
13.6319	520		13.6653	538		13.665	580		13.6651	537
13.6477	532		13.6811	545		13.6808	595		13.681	544
13.6635	537		13.6969	554		13.6966	594		13.6968	554
13.6793	538		13.7127	567		13.7124	581		13.7126	560
13.6952	530		13.7285	570		13.7283	566		13.7284	554
13.711	527		13.7444	567		13.7441	555		13.7443	539
13.7268	522		13.7602	556		13.7599	548		13.7601	533
13.7426	518		13.776	551		13.7757	548		13.7759	541
13.7585	502		13.7918	549		13.7915	550		13.7917	557
13.7743	490		13.8077	561		13.8074	547		13.8075	562
13.7901	490		13.8235	565		13.8232	538		13.8234	553
13.8059	497		13.8393	558		13.839	532		13.8392	542
13.8217	496		13.8551	540		13.8548	539		13.855	545
13.8376	485		13.8709	537		13.8707	557		13.8708	563
13.8534	475		13.8868	544		13.8865	569		13.8867	574
13.8692	476		13.9026	547		13.9023	577		13.9025	566
13.885	484		13.9184	536		13.9181	576		13.9183	549
13.9009	497		13.9342	524		13.9339	569		13.9341	540
13.9167	506		13.9501	524		13.9498	556		13.9499	539
13.9325	508		13.9659	529		13.9656	552		13.9658	535
13.9483	500		13.9817	528		13.9814	554		13.9816	528
13.9641	493		13.9975	513		13.9972	557		13.9974	520
13.98	493		14.0133	504		14.0131	553		14.0132	515
13.9958	497		14.0292	502		14.0289	553		14.0291	517
14.0116	493		14.045	519		14.0447	558		14.0449	528
14.0274	480		14.0608	535		14.0605	557		14.0607	540
14.0433	470		14.0766	543		14.0763	544		14.0765	546
14.0591	476		14.0925	539		14.0922	529		14.0923	540
14.0749	494		14.1083	532		14.108	528		14.1082	524
14.0907	514		14.1241	524		14.1238	544		14.124	514
14.1065	522		14.1399	516		14.1396	560		14.1398	517
14.1224	519		14.1557	512		14.1555	570		14.1556	532
14.1382	512		14.1716	511		14.1713	569		14.1715	548
14.154	506		14.1874	517		14.1871	555		14.1873	559
14.1698	496		14.2032	519		14.2029	538		14.2031	557
14.1857	488		14.219	523		14.2188	527		14.2189	544
14.2015	483		14.2349	529		14.2346	524		14.2347	525
14.2173	482		14.2507	541		14.2504	524		14.2506	512
14.2331	480		14.2665	542		14.2662	521		14.2664	513
14.2489	478		14.2823	526		14.282	520		14.2822	522
14.2648	481		14.2981	507		14.2979	530		14.298	528
14.2806	489		14.314	499		14.3137	548		14.3139	532
14.2964	492		14.3298	506		14.3295	563		14.3297	542
14.3122	495		14.3456	510		14.3453	565		14.3455	548
14.3281	502		14.3614	514		14.3612	557		14.3613	547
14.3439	516		14.3773	519		14.377	544		14.3771	537
14.3597	530		14.3931	529		14.3928	538		14.393	534
14.3755	532		14.4089	529		14.4086	540		14.4088	533
14.3914	520		14.4247	518		14.4244	549		14.4246	537
14.4072	505		14.4405	509		14.4403	559		14.4404	537
14.423	500		14.4564	517		14.4561	575		14.4563	548
14.4388	514		14.4722	551		14.4719	593		14.4721	575
14.4546	535		14.488	600		14.4877	635		14.4879	624
14.4705	564		14.5038	664		14.5036	693		14.5037	687
14.4863	624		14.5197	735		14.5194	768		14.5196	766
14.5021	722		14.5355	813		14.5352	843		14.5354	842
14.5179	831		14.5513	875		14.551	912		14.5512	903
14.5338	929		14.5671	921		14.5668	958		14.567	948
14.5496	1011		14.583	950		14.5827	991		14.5828	996
14.5654	1085		14.5988	975		14.5985	1010		14.5987	1052
14.5812	1144		14.6146	1008		14.6143	1050		14.6145	1102
14.597	1182		14.6304	1064		14.6301	1104		14.6303	1150
14.6129	1227		14.6462	1131		14.646	1171		14.6461	1190
14.6287	1286		14.6621	1215		14.6618	1249		14.662	1237
14.6445	1381		14.6779	1336		14.6776	1352		14.6778	1289
14.6603	1514		14.6937	1508		14.6934	1467		14.6936	1381
14.6762	1691		14.7095	1725		14.7092	1598		14.7094	1507
14.692	1881		14.7254	1958		14.7251	1757		14.7252	1681
14.7078	2080		14.7412	2175		14.7409	1969		14.7411	1863
14.7236	2286		14.757	2388		14.7567	2233		14.7569	2095
14.7394	2550		14.7728	2591		14.7725	2492		14.7727	2346
14.7553	2846		14.7886	2725		14.7884	2680		14.7885	2576
14.7711	3139		14.8045	2706		14.8042	2712		14.8044	2665
14.7869	3295		14.8203	2497		14.82	2575		14.8202	2584
14.8027	3234		14.8361	2162		14.8358	2303		14.836	2338
14.8186	2929		14.8519	1810		14.8516	1983		14.8518	2035
14.8344	2502		14.8678	1500		14.8675	1668		14.8676	1721
14.8502	2061		14.8836	1242		14.8833	1397		14.8835	1440
14.866	1699		14.8994	1046		14.8991	1180		14.8993	1192
14.8818	1405		14.9152	902		14.9149	1016		14.9151	994
14.8977	1185		14.931	811		14.9308	891		14.9309	848
14.9135	1032		14.9469	751		14.9466	796		14.9468	761
14.9293	931		14.9627	714		14.9624	727		14.9626	718
14.9451	869		14.9785	686		14.9782	685		14.9784	701
14.961	832		14.9943	657		14.994	666		14.9942	687
14.9768	809		15.0102	628		15.0099	659		15.01	668
14.9926	789		15.026	611		15.0257	649		15.0259	650
15.0084	754		15.0418	602		15.0415	631		15.0417	638
15.0242	710		15.0576	590		15.0573	615		15.0575	632
15.0401	683		15.0734	573		15.0732	609		15.0733	627
15.0559	677		15.0893	545		15.089	600		15.0892	619
15.0717	672		15.1051	524		15.1048	586		15.105	602
15.0875	662		15.1209	520		15.1206	574		15.1208	575
15.1034	643		15.1367	535		15.1365	574		15.1366	548
15.1192	628		15.1526	557		15.1523	584		15.1524	540
15.135	629		15.1684	574		15.1681	600		15.1683	552
15.1508	647		15.1842	573		15.1839	609		15.1841	567
15.1666	678		15.2	558		15.1997	605		15.1999	573
15.1825	694		15.2158	540		15.2156	594		15.2157	567
15.1983	682		15.2317	531		15.2314	587		15.2316	564
15.2141	656		15.2475	525		15.2472	584		15.2474	565
15.2299	654		15.2633	513		15.263	566		15.2632	569
15.2458	665		15.2791	500		15.2789	543		15.279	570
15.2616	674		15.295	494		15.2947	524		15.2948	565
15.2774	655		15.3108	496		15.3105	520		15.3107	556
15.2932	633		15.3266	495		15.3263	514		15.3265	546
15.3091	619		15.3424	492		15.3421	506		15.3423	539
15.3249	647		15.3582	487		15.358	488		15.3581	528
15.3407	700		15.3741	478		15.3738	473		15.374	518
15.3565	779		15.3899	477		15.3896	462		15.3898	506
15.3723	857		15.4057	492		15.4054	461		15.4056	506
15.3882	930		15.4215	519		15.4213	470		15.4214	515
15.404	986		15.4374	550		15.4371	489		15.4373	530
15.4198	1024		15.4532	580		15.4529	513		15.4531	547
15.4356	1060		15.469	602		15.4687	549		15.4689	565
15.4515	1104		15.4848	624		15.4845	596		15.4847	585
15.4673	1135		15.5006	642		15.5004	635		15.5005	613
15.4831	1124		15.5165	660		15.5162	660		15.5164	643
15.4989	1072		15.5323	663		15.532	661		15.5322	667
15.5147	1009		15.5481	645		15.5478	643		15.548	672
15.5306	952		15.5639	601		15.5637	610		15.5638	650
15.5464	877		15.5798	563		15.5795	576		15.5797	614
15.5622	783		15.5956	533		15.5953	546		15.5955	574
15.578	697		15.6114	519		15.6111	536		15.6113	543
15.5939	659		15.6272	504		15.6269	530		15.6271	527
15.6097	658		15.6431	498		15.6428	516		15.6429	516
15.6255	675		15.6589	490		15.6586	489		15.6588	502
15.6413	678		15.6747	484		15.6744	462		15.6746	484
15.6571	675		15.6905	464		15.6902	450		15.6904	475
15.673	666		15.7063	446		15.7061	452		15.7062	483
15.6888	665		15.7222	437		15.7219	463		15.7221	506
15.7046	669		15.738	447		15.7377	474		15.7379	523
15.7204	669		15.7538	466		15.7535	487		15.7537	524
15.7363	660		15.7696	487		15.7693	503		15.7695	507
15.7521	637		15.7855	515		15.7852	514		15.7853	489
15.7679	619		15.8013	561		15.801	520		15.8012	495
15.7837	616		15.8171	631		15.8168	542		15.817	544
15.7995	653		15.8329	706		15.8326	595		15.8328	628
15.8154	735		15.8487	762		15.8485	665		15.8486	707
15.8312	848		15.8646	761		15.8643	709		15.8645	739
15.847	937		15.8804	714		15.8801	703		15.8803	718
15.8628	957		15.8962	646		15.8959	662		15.8961	663
15.8787	895		15.912	614		15.9117	623		15.9119	614
15.8945	807		15.9279	622		15.9276	622		15.9277	608
15.9103	757		15.9437	663		15.9434	661		15.9436	650
15.9261	768		15.9595	700		15.9592	708		15.9594	709
15.9419	822		15.9753	726		15.975	735		15.9752	743
15.9578	886		15.9911	717		15.9909	728		15.991	732
15.9736	921		16.007	675		16.0067	692		16.0069	697
15.9894	918		16.0228	608		16.0225	638		16.0227	650
16.0052	869		16.0386	544		16.0383	572		16.0385	592
16.0211	784		16.0544	489		16.0541	504		16.0543	528
16.0369	692		16.0703	444		16.07	452		16.0701	485
16.0527	604		16.0861	410		16.0858	420		16.086	459
16.0685	538		16.1019	395		16.1016	410		16.1018	451
16.0843	506		16.1177	402		16.1174	417		16.1176	448
16.1002	507		16.1335	425		16.1333	435		16.1334	460
16.116	519		16.1494	451		16.1491	454		16.1493	478
16.1318	523		16.1652	471		16.1649	477		16.1651	497
16.1476	518		16.181	482		16.1807	498		16.1809	497
16.1635	521		16.1968	490		16.1966	509		16.1967	489
16.1793	538		16.2127	497		16.2124	502		16.2125	478
16.1951	566		16.2285	503		16.2282	490		16.2284	481
16.2109	588		16.2443	500		16.244	488		16.2442	499
16.2267	594		16.2601	491		16.2598	508		16.26	522
16.2426	576		16.2759	488		16.2757	534		16.2758	539
16.2584	550		16.2918	499		16.2915	549		16.2917	545
16.2742	535		16.3076	513		16.3073	546		16.3075	541
16.29	544		16.3234	522		16.3231	529		16.3233	529
16.3059	564		16.3392	520		16.339	515		16.3391	524
16.3217	577		16.3551	510		16.3548	515		16.355	526
16.3375	563		16.3709	500		16.3706	530		16.3708	530
16.3533	540		16.3867	489		16.3864	538		16.3866	535
16.3692	527		16.4025	489		16.4022	543		16.4024	541
16.385	531		16.4183	501		16.4181	544		16.4182	544
16.4008	540		16.4342	523		16.4339	547		16.4341	541
16.4166	547		16.45	542		16.4497	546		16.4499	538
16.4324	555		16.4658	551		16.4655	541		16.4657	544
16.4483	572		16.4816	544		16.4814	535		16.4815	562
16.4641	585		16.4975	531		16.4972	535		16.4974	581
16.4799	586		16.5133	525		16.513	542		16.5132	590
16.4957	584		16.5291	522		16.5288	551		16.529	582
16.5116	580		16.5449	521		16.5446	561		16.5448	562
16.5274	575		16.5608	517		16.5605	561		16.5606	542
16.5432	562		16.5766	521		16.5763	553		16.5765	535
16.559	553		16.5924	532		16.5921	551		16.5923	540
16.5748	553		16.6082	554		16.6079	554		16.6081	555
16.5907	567		16.624	585		16.6238	569		16.6239	577
16.6065	590		16.6399	619		16.6396	595		16.6398	609
16.6223	619		16.6557	641		16.6554	630		16.6556	634
16.6381	643		16.6715	647		16.6712	656		16.6714	647
16.654	656		16.6873	642		16.687	667		16.6872	648
16.6698	652		16.7032	623		16.7029	653		16.703	641
16.6856	640		16.719	594		16.7187	635		16.7189	613
16.7014	627		16.7348	562		16.7345	615		16.7347	582
16.7172	615		16.7506	540		16.7503	597		16.7505	551
16.7331	599		16.7664	536		16.7662	575		16.7663	541
16.7489	577		16.7823	540		16.782	561		16.7822	541
16.7647	554		16.7981	551		16.7978	556		16.798	548
16.7805	538		16.8139	553		16.8136	552		16.8138	547
16.7964	525		16.8297	539		16.8294	536		16.8296	546
16.8122	517		16.8456	516		16.8453	515		16.8454	535
16.828	514		16.8614	502		16.8611	502		16.8613	532
16.8438	523		16.8772	511		16.8769	507		16.8771	537
16.8596	535		16.893	555		16.8927	541		16.8929	553
16.8755	550		16.9088	642		16.9086	597		16.9087	594
16.8913	586		16.9247	771		16.9244	687		16.9246	680
16.9071	669		16.9405	952		16.9402	821		16.9404	816
16.9229	808		16.9563	1154		16.956	993		16.9562	991
16.9388	1002		16.9721	1326		16.9718	1171		16.972	1163
16.9546	1232		16.988	1409		16.9877	1301		16.9878	1284
16.9704	1449		17.0038	1388		17.0035	1336		17.0037	1317
16.9862	1601		17.0196	1295		17.0193	1287		17.0195	1265
17.002	1621		17.0354	1171		17.0351	1174		17.0353	1156
17.0179	1520		17.0512	1035		17.051	1043		17.0511	1039
17.0337	1344		17.0671	909		17.0668	929		17.067	934
17.0495	1175		17.0829	804		17.0826	832		17.0828	835
17.0653	1031		17.0987	701		17.0984	724		17.0986	733
17.0812	917		17.1145	584		17.1143	604		17.1144	615
17.097	788		17.1304	456		17.1301	478		17.1302	489
17.1128	652		17.1462	348		17.1459	376		17.1461	380
17.1286	514		17.162	283		17.1617	306		17.1619	303
17.1444	404		17.1778	253		17.1775	264		17.1777	260
17.1603	327		17.1936	244		17.1934	241		17.1935	244
17.1761	288		17.2095	244		17.2092	229		17.2094	239
17.1919	271		17.2253	246		17.225	225		17.2252	238
17.2077	269		17.2411	245		17.2408	230		17.241	241
17.2236	271		17.2569	243		17.2567	239		17.2568	248
17.2394	273		17.2728	246		17.2725	249		17.2727	258
17.2552	275		17.2886	254		17.2883	260		17.2885	269
17.271	280		17.3044	270		17.3041	275		17.3043	279
17.2869	292		17.3202	286		17.3199	292		17.3201	287
17.3027	307		17.336	303		17.3358	306		17.3359	301
17.3185	323		17.3519	320		17.3516	317		17.3518	319
17.3343	337		17.3677	342		17.3674	334		17.3676	345
17.3501	350		17.3835	365		17.3832	357		17.3834	370
17.366	367		17.3993	384		17.3991	380		17.3992	398
17.3818	387		17.4152	403		17.4149	400		17.4151	417
17.3976	406		17.431	420		17.4307	419		17.4309	433
17.4134	422		17.4468	430		17.4465	439		17.4467	443
17.4293	434		17.4626	434		17.4623	456		17.4625	455
17.4451	441		17.4784	436		17.4782	458		17.4783	464
17.4609	446		17.4943	437		17.494	453		17.4942	466
17.4767	446		17.5101	437		17.5098	446		17.51	457
17.4925	449		17.5259	435		17.5256	448		17.5258	451
17.5084	458		17.5417	433		17.5415	458		17.5416	456
17.5242	469		17.5576	433		17.5573	467		17.5575	470
17.54	478		17.5734	440		17.5731	470		17.5733	477
17.5558	477		17.5892	452		17.5889	469		17.5891	470
17.5717	474		17.605	466		17.6047	473		17.6049	458
17.5875	473		17.6209	470		17.6206	487		17.6207	458
17.6033	477		17.6367	466		17.6364	502		17.6366	470
17.6191	478		17.6525	460		17.6522	504		17.6524	480
17.6349	479		17.6683	457		17.668	492		17.6682	479
17.6508	476		17.6841	459		17.6839	476		17.684	465
17.6666	481		17.7	464		17.6997	466		17.6999	449
17.6824	488		17.7158	470		17.7155	465		17.7157	442
17.6982	491		17.7316	472		17.7313	470		17.7315	446
17.7141	486		17.7474	469		17.7471	472		17.7473	454
17.7299	484		17.7633	465		17.763	464		17.7631	457
17.7457	483		17.7791	471		17.7788	459		17.779	456
17.7615	485		17.7949	481		17.7946	469		17.7948	463
17.7773	486		17.8107	484		17.8104	481		17.8106	479
17.7932	498		17.8265	476		17.8263	481		17.8264	492
17.809	513		17.8424	467		17.8421	467		17.8423	493
17.8248	520		17.8582	463		17.8579	456		17.8581	485
17.8406	513		17.874	463		17.8737	454		17.8739	476
17.8565	502		17.8898	462		17.8895	463		17.8897	466
17.8723	490		17.9057	463		17.9054	471		17.9055	458
17.8881	486		17.9215	464		17.9212	477		17.9214	463
17.9039	485		17.9373	473		17.937	480		17.9372	479
17.9197	495		17.9531	479		17.9528	485		17.953	489
17.9356	499		17.9689	484		17.9687	490		17.9688	483
17.9514	494		17.9848	483		17.9845	495		17.9847	470
17.9672	478		18.0006	477		18.0003	500		18.0005	472
17.983	471		18.0164	469		18.0161	513		18.0163	490
17.9989	471		18.0322	461		18.032	521		18.0321	514
18.0147	476		18.0481	452		18.0478	511		18.0479	522
18.0305	478		18.0639	445		18.0636	491		18.0638	513
18.0463	481		18.0797	450		18.0794	474		18.0796	497
18.0621	480		18.0955	458		18.0952	467		18.0954	486
18.078	476		18.1113	470		18.1111	464		18.1112	480
18.0938	471		18.1272	468		18.1269	460		18.1271	474
18.1096	467		18.143	460		18.1427	457		18.1429	471
18.1254	467		18.1588	453		18.1585	460		18.1587	477
18.1413	474		18.1746	458		18.1744	470		18.1745	487
18.1571	488		18.1905	461		18.1902	483		18.1903	486
18.1729	504		18.2063	455		18.206	487		18.2062	480
18.1887	506		18.2221	441		18.2218	479		18.222	476
18.2045	495		18.2379	432		18.2376	467		18.2378	474
18.2204	483		18.2537	437		18.2535	462		18.2536	473
18.2362	480		18.2696	447		18.2693	462		18.2695	471
18.252	478		18.2854	452		18.2851	464		18.2853	467
18.2678	478		18.3012	454		18.3009	467		18.3011	458
18.2837	479		18.317	456		18.3168	472		18.3169	454
18.2995	485		18.3329	460		18.3326	475		18.3328	457
18.3153	487		18.3487	455		18.3484	477		18.3486	461
18.3311	481		18.3645	446		18.3642	481		18.3644	459
18.347	466		18.3803	443		18.38	485		18.3802	455
18.3628	449		18.3961	454		18.3959	485		18.396	458
18.3786	445		18.412	472		18.4117	481		18.4119	467
18.3944	455		18.4278	482		18.4275	478		18.4277	475
18.4102	468		18.4436	480		18.4433	476		18.4435	479
18.4261	470		18.4594	467		18.4592	477		18.4593	482
18.4419	468		18.4753	453		18.475	477		18.4752	479
18.4577	470		18.4911	447		18.4908	479		18.491	471
18.4735	481		18.5069	447		18.5066	477		18.5068	469
18.4894	490		18.5227	445		18.5224	475		18.5226	472
18.5052	487		18.5386	446		18.5383	474		18.5384	485
18.521	474		18.5544	452		18.5541	476		18.5543	490
18.5368	463		18.5702	467		18.5699	474		18.5701	479
18.5526	458		18.586	479		18.5857	470		18.5859	463
18.5685	463		18.6018	481		18.6016	472		18.6017	458
18.5843	465		18.6177	472		18.6174	482		18.6176	459
18.6001	465		18.6335	457		18.6332	490		18.6334	461
18.6159	460		18.6493	440		18.649	478		18.6492	457
18.6318	455		18.6651	427		18.6648	456		18.665	448
18.6476	448		18.681	413		18.6807	438		18.6808	439
18.6634	444		18.6968	397		18.6965	424		18.6967	424
18.6792	437		18.7126	378		18.7123	410		18.7125	407
18.695	425		18.7284	364		18.7281	397		18.7283	387
18.7109	407		18.7442	367		18.744	385		18.7441	371
18.7267	396		18.7601	376		18.7598	377		18.76	361
18.7425	391		18.7759	383		18.7756	373		18.7758	364
18.7583	389		18.7917	380		18.7914	375		18.7916	375
18.7742	385		18.8075	376		18.8072	384		18.8074	389
18.79	382		18.8234	376		18.8231	394		18.8232	400
18.8058	380		18.8392	386		18.8389	400		18.8391	407
18.8216	385		18.855	393		18.8547	405		18.8549	411
18.8374	393		18.8708	402		18.8705	413		18.8707	412
18.8533	406		18.8866	411		18.8864	425		18.8865	413
18.8691	416		18.9025	422		18.9022	443		18.9024	417
18.8849	425		18.9183	430		18.918	453		18.9182	429
18.9007	443		18.9341	435		18.9338	451		18.934	441
18.9166	467		18.9499	439		18.9496	437		18.9498	451
18.9324	480		18.9658	446		18.9655	430		18.9656	455
18.9482	469		18.9816	449		18.9813	432		18.9815	456
18.964	447		18.9974	441		18.9971	438		18.9973	461
18.9798	437		19.0132	432		19.0129	442		19.0131	469
18.9957	443		19.029	433		19.0288	444		19.0289	475
19.0115	449		19.0449	446		19.0446	452		19.0448	471
19.0273	449		19.0607	461		19.0604	460		19.0606	456
19.0431	445		19.0765	466		19.0762	464		19.0764	440
19.059	446		19.0923	467		19.0921	463		19.0922	439
19.0748	452		19.1082	474		19.1079	462		19.108	450
19.0906	457		19.124	485		19.1237	460		19.1239	467
19.1064	461		19.1398	491		19.1395	461		19.1397	472
19.1222	458		19.1556	486		19.1553	471		19.1555	471
19.1381	455		19.1714	473		19.1712	486		19.1713	464
19.1539	465		19.1873	465		19.187	500		19.1872	462
19.1697	488		19.2031	463		19.2028	501		19.203	459
19.1855	505		19.2189	466		19.2186	496		19.2188	465
19.2014	502		19.2347	468		19.2345	493		19.2346	472
19.2172	488		19.2506	471		19.2503	487		19.2505	480
19.233	481		19.2664	473		19.2661	475		19.2663	477
19.2488	486		19.2822	478		19.2819	463		19.2821	475
19.2647	484		19.298	474		19.2977	459		19.2979	472
19.2805	474		19.3138	471		19.3136	465		19.3137	476
19.2963	462		19.3297	462		19.3294	465		19.3296	476
19.3121	456		19.3455	457		19.3452	455		19.3454	477
19.3279	453		19.3613	451		19.361	444		19.3612	468
19.3438	448		19.3771	454		19.3769	447		19.377	458
19.3596	446		19.393	458		19.3927	463		19.3929	445
19.3754	445		19.4088	461		19.4085	478		19.4087	439
19.3912	449		19.4246	454		19.4243	479		19.4245	434
19.4071	450		19.4404	439		19.4401	472		19.4403	437
19.4229	448		19.4563	426		19.456	467		19.4561	444
19.4387	445		19.4721	417		19.4718	462		19.472	460
19.4545	451		19.4879	421		19.4876	454		19.4878	476
19.4703	464		19.5037	432		19.5034	443		19.5036	491
19.4862	484		19.5195	446		19.5193	442		19.5194	495
19.502	493		19.5354	455		19.5351	452		19.5353	485
19.5178	490		19.5512	459		19.5509	465		19.5511	462
19.5336	473		19.567	453		19.5667	473		19.5669	440
19.5495	458		19.5828	445		19.5825	471		19.5827	433
19.5653	449		19.5987	441		19.5984	464		19.5985	434
19.5811	448		19.6145	441		19.6142	457		19.6144	437
19.5969	444		19.6303	443		19.63	458		19.6302	439
19.6127	439		19.6461	447		19.6458	453		19.646	442
19.6286	431		19.6619	453		19.6617	447		19.6618	448
19.6444	430		19.6778	459		19.6775	438		19.6777	458
19.6602	429		19.6936	462		19.6933	435		19.6935	466
19.676	433		19.7094	455		19.7091	428		19.7093	468
19.6919	430		19.7252	448		19.7249	426		19.7251	462
19.7077	434		19.7411	443		19.7408	429		19.7409	453
19.7235	440		19.7569	443		19.7566	440		19.7568	452
19.7393	453		19.7727	448		19.7724	444		19.7726	455
19.7551	461		19.7885	455		19.7882	439		19.7884	458
19.771	463		19.8043	459		19.8041	428		19.8042	458
19.7868	460		19.8202	462		19.8199	426		19.8201	458
19.8026	455		19.836	460		19.8357	432		19.8359	458
19.8184	449		19.8518	458		19.8515	442		19.8517	456
19.8343	443		19.8676	456		19.8673	452		19.8675	449
19.8501	443		19.8835	451		19.8832	457		19.8833	446
19.8659	444		19.8993	452		19.899	459		19.8992	453
19.8817	446		19.9151	460		19.9148	465		19.915	463
19.8975	439		19.9309	466		19.9306	466		19.9308	468
19.9134	436		19.9467	459		19.9465	464		19.9466	465
19.9292	428		19.9626	439		19.9623	450		19.9625	459
19.945	418		19.9784	418		19.9781	437		19.9783	451
19.9608	410		19.9942	409		19.9939	437		19.9941	446
19.9767	417		20.01	407		20.0098	452		20.0099	449
19.9925	429		20.0259	412		20.0256	466		20.0257	464
20.0083	443		20.0417	427		20.0414	475		20.0416	471
20.0241	445		20.0575	444		20.0572	472		20.0574	461
20.0399	448		20.0733	458		20.073	463		20.0732	446
20.0558	449		20.0891	462		20.0889	449		20.089	437
20.0716	451		20.105	451		20.1047	438		20.1049	437
20.0874	448		20.1208	432		20.1205	436		20.1207	435
20.1032	446		20.1366	423		20.1363	441		20.1365	430
20.1191	442		20.1524	429		20.1522	452		20.1523	436
20.1349	443		20.1683	436		20.168	465		20.1681	445
20.1507	442		20.1841	436		20.1838	473		20.184	452
20.1665	441		20.1999	429		20.1996	467		20.1998	450
20.1824	442		20.2157	431		20.2154	452		20.2156	450
20.1982	449		20.2315	437		20.2313	434		20.2314	454
20.214	453		20.2474	441		20.2471	424		20.2473	458
20.2298	449		20.2632	436		20.2629	422		20.2631	456
20.2456	435		20.279	432		20.2787	424		20.2789	452
20.2615	424		20.2948	433		20.2946	426		20.2947	447
20.2773	422		20.3107	436		20.3104	430		20.3106	443
20.2931	428		20.3265	434		20.3262	436		20.3264	443
20.3089	439		20.3423	427		20.342	446		20.3422	446
20.3248	446		20.3581	423		20.3578	455		20.358	451
20.3406	451		20.3739	428		20.3737	455		20.3738	456
20.3564	446		20.3898	441		20.3895	449		20.3897	454
20.3722	438		20.4056	449		20.4053	440		20.4055	451
20.388	427		20.4214	450		20.4211	440		20.4213	449
20.4039	425		20.4372	444		20.437	442		20.4371	447
20.4197	430		20.4531	431		20.4528	446		20.453	442
20.4355	439		20.4689	423		20.4686	445		20.4688	433
20.4513	442		20.4847	424		20.4844	448		20.4846	429
20.4672	441		20.5005	435		20.5002	450		20.5004	432
20.483	439		20.5164	444		20.5161	454		20.5162	438
20.4988	436		20.5322	450		20.5319	451		20.5321	438
20.5146	431		20.548	445		20.5477	443		20.5479	428
20.5304	420		20.5638	437		20.5635	433		20.5637	416
20.5463	404		20.5796	425		20.5794	439		20.5795	412
20.5621	398		20.5955	421		20.5952	451		20.5954	421
20.5779	403		20.6113	428		20.611	467		20.6112	439
20.5937	417		20.6271	442		20.6268	467		20.627	453
20.6096	422		20.6429	454		20.6426	459		20.6428	459
20.6254	418		20.6588	453		20.6585	446		20.6586	466
20.6412	415		20.6746	447		20.6743	440		20.6745	472
20.657	424		20.6904	437		20.6901	437		20.6903	472
20.6728	431		20.7062	435		20.7059	436		20.7061	463
20.6887	434		20.722	436		20.7218	441		20.7219	449
20.7045	430		20.7379	442		20.7376	449		20.7378	435
20.7203	430		20.7537	445		20.7534	457		20.7536	423
20.7361	429		20.7695	446		20.7692	460		20.7694	419
20.752	425		20.7853	441		20.785	462		20.7852	427
20.7678	421		20.8012	431		20.8009	465		20.801	437
20.7836	425		20.817	422		20.8167	469		20.8169	445
20.7994	432		20.8328	424		20.8325	473		20.8327	447
20.8152	438		20.8486	436		20.8483	474		20.8485	450
20.8311	433		20.8644	444		20.8642	474		20.8643	448
20.8469	422		20.8803	439		20.88	472		20.8802	446
20.8627	417		20.8961	429		20.8958	467		20.896	443
20.8785	429		20.9119	428		20.9116	457		20.9118	443
20.8944	446		20.9277	436		20.9274	450		20.9276	444
20.9102	461		20.9436	438		20.9433	449		20.9434	448
20.926	462		20.9594	434		20.9591	455		20.9593	453
20.9418	455		20.9752	427		20.9749	459		20.9751	461
20.9576	442		20.991	420		20.9907	457		20.9909	463
20.9735	438		21.0068	418		21.0066	451		21.0067	460
20.9893	438		21.0227	422		21.0224	448		21.0226	449
21.0051	447		21.0385	430		21.0382	449		21.0384	440
21.0209	456		21.0543	440		21.054	446		21.0542	436
21.0368	458		21.0701	446		21.0699	437		21.07	441
21.0526	454		21.086	447		21.0857	428		21.0858	448
21.0684	445		21.1018	444		21.1015	424		21.1017	449
21.0842	434		21.1176	438		21.1173	426		21.1175	445
21.1	424		21.1334	439		21.1331	430		21.1333	435
21.1159	420		21.1492	451		21.149	437		21.1491	427
21.1317	422		21.1651	464		21.1648	439		21.165	424
21.1475	431		21.1809	467		21.1806	438		21.1808	433
21.1633	436		21.1967	460		21.1964	436		21.1966	445
21.1792	435		21.2125	458		21.2123	439		21.2124	452
21.195	430		21.2284	462		21.2281	435		21.2283	453
21.2108	432		21.2442	464		21.2439	424		21.2441	451
21.2266	439		21.26	448		21.2597	407		21.2599	451
21.2425	445		21.2758	424		21.2755	403		21.2757	448
21.2583	447		21.2916	405		21.2914	408		21.2915	448
21.2741	446		21.3075	399		21.3072	415		21.3074	449
21.2899	442		21.3233	400		21.323	417		21.3232	452
21.3057	437		21.3391	409		21.3388	419		21.339	452
21.3216	435		21.3549	422		21.3547	422		21.3548	448
21.3374	436		21.3708	430		21.3705	430		21.3707	445
21.3532	439		21.3866	427		21.3863	439		21.3865	451
21.369	441		21.4024	418		21.4021	444		21.4023	461
21.3849	443		21.4182	423		21.4179	446		21.4181	465
21.4007	446		21.4341	438		21.4338	445		21.4339	458
21.4165	445		21.4499	454		21.4496	451		21.4498	446
21.4323	441		21.4657	456		21.4654	450		21.4656	441
21.4481	435		21.4815	452		21.4812	447		21.4814	442
21.464	431		21.4973	447		21.4971	441		21.4972	436
21.4798	439		21.5132	448		21.5129	446		21.5131	428
21.4956	447		21.529	447		21.5287	456		21.5289	433
21.5114	443		21.5448	448		21.5445	473		21.5447	455
21.5273	428		21.5606	456		21.5603	484		21.5605	476
21.5431	424		21.5765	468		21.5762	490		21.5763	482
21.5589	430		21.5923	483		21.592	486		21.5922	476
21.5747	439		21.6081	487		21.6078	478		21.608	475
21.5905	434		21.6239	482		21.6236	472		21.6238	480
21.6064	430		21.6397	468		21.6395	468		21.6396	484
21.6222	437		21.6556	452		21.6553	463		21.6555	478
21.638	453		21.6714	437		21.6711	455		21.6713	469
21.6538	466		21.6872	431		21.6869	450		21.6871	463
21.6697	471		21.703	429		21.7027	443		21.7029	462
21.6855	466		21.7189	431		21.7186	432		21.7187	458
21.7013	454		21.7347	430		21.7344	423		21.7346	450
21.7171	447		21.7505	425		21.7502	425		21.7504	436
21.7329	441		21.7663	420		21.766	436		21.7662	429
21.7488	432		21.7821	416		21.7819	446		21.782	426
21.7646	425		21.798	412		21.7977	449		21.7979	430
21.7804	429		21.8138	410		21.8135	444		21.8137	439
21.7962	436		21.8296	412		21.8293	437		21.8295	448
21.8121	437		21.8454	416		21.8451	432		21.8453	450
21.8279	433		21.8613	424		21.861	429		21.8611	445
21.8437	431		21.8771	429		21.8768	422		21.877	441
21.8595	432		21.8929	435		21.8926	416		21.8928	443
21.8753	430		21.9087	436		21.9084	415		21.9086	445
21.8912	430		21.9245	433		21.9243	426		21.9244	437
21.907	435		21.9404	423		21.9401	442		21.9403	423
21.9228	437		21.9562	416		21.9559	455		21.9561	413
21.9386	434		21.972	422		21.9717	453		21.9719	409
21.9545	432		21.9878	438		21.9876	442		21.9877	408
21.9703	434		22.0037	445		22.0034	427		22.0035	409
21.9861	438		22.0195	437		22.0192	417		22.0194	422
22.0019	434		22.0353	425		22.035	412		22.0352	439
22.0177	426		22.0511	420		22.0508	413		22.051	450
22.0336	417		22.0669	421		22.0667	411		22.0668	447
22.0494	411		22.0828	420		22.0825	406		22.0827	438
22.0652	407		22.0986	419		22.0983	398		22.0985	432
22.081	411		22.1144	421		22.1141	394		22.1143	433
22.0969	419		22.1302	423		22.13	406		22.1301	430
22.1127	430		22.1461	423		22.1458	421		22.146	417
22.1285	436		22.1619	418		22.1616	429		22.1618	398
22.1443	429		22.1777	407		22.1774	428		22.1776	392
22.1602	418		22.1935	397		22.1932	421		22.1934	404
22.176	411		22.2093	396		22.2091	417		22.2092	422
22.1918	411		22.2252	400		22.2249	420		22.2251	431
22.2076	409		22.241	407		22.2407	427		22.2409	432
22.2234	407		22.2568	413		22.2565	428		22.2567	427
22.2393	402		22.2726	421		22.2724	427		22.2725	424
22.2551	406		22.2885	432		22.2882	420		22.2884	427
22.2709	410		22.3043	441		22.304	419		22.3042	439
22.2867	416		22.3201	446		22.3198	419		22.32	447
22.3026	422		22.3359	445		22.3356	420		22.3358	450
22.3184	435		22.3517	437		22.3515	422		22.3516	447
22.3342	439		22.3676	419		22.3673	429		22.3675	445
22.35	433		22.3834	405		22.3831	437		22.3833	443
22.3658	416		22.3992	398		22.3989	449		22.3991	431
22.3817	407		22.415	401		22.4148	463		22.4149	419
22.3975	412		22.4309	410		22.4306	469		22.4308	424
22.4133	423		22.4467	416		22.4464	459		22.4466	436
22.4291	428		22.4625	420		22.4622	436		22.4624	439
22.445	425		22.4783	424		22.478	422		22.4782	433
22.4608	422		22.4942	424		22.4939	421		22.494	425
22.4766	430		22.51	424		22.5097	432		22.5099	425
22.4924	443		22.5258	418		22.5255	438		22.5257	423
22.5082	453		22.5416	411		22.5413	439		22.5415	419
22.5241	454		22.5574	410		22.5572	431		22.5573	415
22.5399	450		22.5733	418		22.573	423		22.5732	415
22.5557	443		22.5891	427		22.5888	418		22.589	409
22.5715	438		22.6049	433		22.6046	421		22.6048	407
22.5874	430		22.6207	433		22.6204	429		22.6206	413
22.6032	428		22.6366	436		22.6363	435		22.6364	422
22.619	429		22.6524	441		22.6521	434		22.6523	419
22.6348	436		22.6682	444		22.6679	430		22.6681	414
22.6506	441		22.684	439		22.6837	427		22.6839	422
22.6665	445		22.6998	434		22.6996	427		22.6997	441
22.6823	453		22.7157	432		22.7154	430		22.7156	450
22.6981	466		22.7315	434		22.7312	424		22.7314	442
22.7139	485		22.7473	440		22.747	414		22.7472	432
22.7298	501		22.7631	446		22.7628	408		22.763	435
22.7456	512		22.779	452		22.7787	420		22.7788	447
22.7614	520		22.7948	454		22.7945	450		22.7947	459
22.7772	541		22.8106	454		22.8103	482		22.8105	466
22.793	563		22.8264	465		22.8261	496		22.8263	469
22.8089	579		22.8422	484		22.842	502		22.8421	473
22.8247	579		22.8581	506		22.8578	509		22.858	489
22.8405	581		22.8739	516		22.8736	523		22.8738	528
22.8563	602		22.8897	525		22.8894	536		22.8896	575
22.8722	630		22.9055	536		22.9053	555		22.9054	611
22.888	644		22.9214	552		22.9211	579		22.9212	622
22.9038	641		22.9372	558		22.9369	605		22.9371	613
22.9196	634		22.953	557		22.9527	622		22.9529	605
22.9354	633		22.9688	563		22.9685	626		22.9687	614
22.9513	641		22.9846	580		22.9844	626		22.9845	629
22.9671	655		23.0005	594		23.0002	630		23.0004	635
22.9829	676		23.0163	597		23.016	634		23.0162	632
22.9987	696		23.0321	597		23.0318	633		23.032	625
23.0146	711		23.0479	601		23.0477	629		23.0478	627
23.0304	714		23.0638	608		23.0635	622		23.0636	636
23.0462	706		23.0796	603		23.0793	616		23.0795	650
23.062	693		23.0954	595		23.0951	611		23.0953	666
23.0778	690		23.1112	589		23.1109	614		23.1111	670
23.0937	701		23.127	589		23.1268	627		23.1269	658
23.1095	709		23.1429	586		23.1426	639		23.1428	638
23.1253	711		23.1587	588		23.1584	642		23.1586	627
23.1411	697		23.1745	597		23.1742	636		23.1744	631
23.157	680		23.1903	618		23.1901	621		23.1902	645
23.1728	661		23.2062	633		23.2059	617		23.2061	652
23.1886	658		23.222	635		23.2217	634		23.2219	647
23.2044	678		23.2378	624		23.2375	656		23.2377	640
23.2203	705		23.2536	604		23.2533	662		23.2535	639
23.2361	710		23.2694	584		23.2692	653		23.2693	657
23.2519	696		23.2853	578		23.285	642		23.2852	667
23.2677	683		23.3011	584		23.3008	639		23.301	664
23.2835	679		23.3169	588		23.3166	640		23.3168	646
23.2994	688		23.3327	584		23.3325	633		23.3326	637
23.3152	697		23.3486	577		23.3483	630		23.3485	640
23.331	712		23.3644	576		23.3641	628		23.3643	646
23.3468	730		23.3802	587		23.3799	631		23.3801	645
23.3627	746		23.396	604		23.3957	638		23.3959	651
23.3785	761		23.4119	618		23.4116	649		23.4117	664
23.3943	771		23.4277	621		23.4274	656		23.4276	678
23.4101	773		23.4435	617		23.4432	664		23.4434	683
23.4259	772		23.4593	625		23.459	671		23.4592	682
23.4418	775		23.4751	645		23.4749	670		23.475	677
23.4576	778		23.491	653		23.4907	662		23.4909	666
23.4734	776		23.5068	632		23.5065	654		23.5067	644
23.4892	761		23.5226	602		23.5223	648		23.5225	626
23.5051	754		23.5384	590		23.5381	635		23.5383	629
23.5209	777		23.5543	598		23.554	628		23.5541	650
23.5367	847		23.5701	618		23.5698	633		23.57	667
23.5525	965		23.5859	634		23.5856	658		23.5858	668
23.5683	1113		23.6017	654		23.6014	679		23.6016	661
23.5842	1248		23.6175	671		23.6173	686		23.6174	658
23.6	1337		23.6334	676		23.6331	674		23.6333	652
23.6158	1405		23.6492	673		23.6489	656		23.6491	637
23.6316	1461		23.665	673		23.6647	640		23.6649	625
23.6475	1497		23.6808	683		23.6805	635		23.6807	630
23.6633	1496		23.6967	696		23.6964	641		23.6965	641
23.6791	1490		23.7125	700		23.7122	646		23.7124	637
23.6949	1511		23.7283	687		23.728	638		23.7282	610
23.7107	1567		23.7441	670		23.7438	624		23.744	581
23.7266	1607		23.7599	656		23.7597	618		23.7598	567
23.7424	1627		23.7758	645		23.7755	615		23.7757	577
23.7582	1625		23.7916	639		23.7913	599		23.7915	597
23.774	1603		23.8074	633		23.8071	575		23.8073	617
23.7899	1557		23.8232	623		23.8229	564		23.8231	621
23.8057	1515		23.8391	617		23.8388	576		23.8389	604
23.8215	1485		23.8549	620		23.8546	589		23.8548	575
23.8373	1482		23.8707	629		23.8704	589		23.8706	555
23.8531	1495		23.8865	631		23.8862	585		23.8864	550
23.869	1510		23.9023	618		23.9021	592		23.9022	549
23.8848	1521		23.9182	592		23.9179	590		23.9181	544
23.9006	1513		23.934	564		23.9337	572		23.9339	539
23.9164	1505		23.9498	545		23.9495	546		23.9497	545
23.9323	1484		23.9656	546		23.9654	537		23.9655	555
23.9481	1444		23.9815	559		23.9812	538		23.9813	548
23.9639	1355		23.9973	576		23.997	533		23.9972	521
23.9797	1236		24.0131	571		24.0128	510		24.013	492
23.9955	1103		24.0289	545		24.0286	490		24.0288	479
24.0114	982		24.0447	511		24.0445	480		24.0446	491
24.0272	878		24.0606	497		24.0603	487		24.0605	503
24.043	805		24.0764	505		24.0761	505		24.0763	505
24.0588	760		24.0922	521		24.0919	523		24.0921	501
24.0747	743		24.108	518		24.1078	527		24.1079	497
24.0905	739		24.1239	506		24.1236	517		24.1238	488
24.1063	735		24.1397	492		24.1394	501		24.1396	476
24.1221	720		24.1555	489		24.1552	497		24.1554	466
24.138	706		24.1713	494		24.171	503		24.1712	465
24.1538	704		24.1871	500		24.1869	501		24.187	466
24.1696	712		24.203	499		24.2027	484		24.2029	465
24.1854	718		24.2188	491		24.2185	463		24.2187	462
24.2012	728		24.2346	479		24.2343	447		24.2345	463
24.2171	740		24.2504	467		24.2502	440		24.2503	464
24.2329	734		24.2663	458		24.266	436		24.2662	463
24.2487	695		24.2821	453		24.2818	433		24.282	457
24.2645	644		24.2979	453		24.2976	428		24.2978	446
24.2804	607		24.3137	449		24.3134	422		24.3136	430
24.2962	590		24.3296	435		24.3293	416		24.3294	421
24.312	572		24.3454	413		24.3451	416		24.3453	426
24.3278	554		24.3612	395		24.3609	417		24.3611	435
24.3436	544		24.377	384		24.3767	415		24.3769	434
24.3595	540		24.3928	384		24.3926	414		24.3927	419
24.3753	530		24.4087	391		24.4084	414		24.4086	406
24.3911	523		24.4245	407		24.4242	414		24.4244	408
24.4069	525		24.4403	423		24.44	406		24.4402	418
24.4228	532		24.4561	429		24.4558	405		24.456	420
24.4386	537		24.472	423		24.4717	411		24.4718	409
24.4544	544		24.4878	413		24.4875	423		24.4877	400
24.4702	560		24.5036	409		24.5033	420		24.5035	406
24.486	575		24.5194	403		24.5191	404		24.5193	418
24.5019	582		24.5352	399		24.535	383		24.5351	416
24.5177	584		24.5511	389		24.5508	372		24.551	400
24.5335	586		24.5669	388		24.5666	368		24.5668	382
24.5493	575		24.5827	386		24.5824	367		24.5826	364
24.5652	546		24.5985	378		24.5982	361		24.5984	343
24.581	514		24.6144	357		24.6141	349		24.6142	318
24.5968	488		24.6302	336		24.6299	337		24.6301	305
24.6126	466		24.646	325		24.6457	330		24.6459	301
24.6284	442		24.6618	328		24.6615	333		24.6617	305
24.6443	422		24.6776	328		24.6774	335		24.6775	307
24.6601	406		24.6935	318		24.6932	330		24.6934	310
24.6759	394		24.7093	299		24.709	316		24.7092	313
24.6917	382		24.7251	285		24.7248	301		24.725	317
24.7076	366		24.7409	283		24.7406	292		24.7408	317
24.7234	350		24.7568	289		24.7565	294		24.7566	316
24.7392	338		24.7726	294		24.7723	304		24.7725	309
24.755	331		24.7884	295		24.7881	311		24.7883	296
24.7708	326		24.8042	294		24.8039	307		24.8041	285
24.7867	323		24.82	298		24.8198	296		24.8199	280
24.8025	325		24.8359	306		24.8356	289		24.8358	280
24.8183	333		24.8517	311		24.8514	286		24.8516	282
24.8341	340		24.8675	309		24.8672	286		24.8674	278
24.85	347		24.8833	304		24.8831	285		24.8832	276
24.8658	352		24.8992	299		24.8989	287		24.899	272
24.8816	352		24.915	296		24.9147	289		24.9149	266
24.8974	343		24.9308	288		24.9305	288		24.9307	260
24.9132	330		24.9466	280		24.9463	282		24.9465	258
24.9291	320		24.9624	277		24.9622	276		24.9623	260
24.9449	317		24.9783	277		24.978	273		24.9782	263
24.9607	319		24.9941	271		24.9938	270		24.994	261
24.9765	318		25.0099	260		25.0096	265		25.0098	257
24.9924	312		25.0257	253		25.0255	261		25.0256	252
25.0082	306		25.0416	253		25.0413	258		25.0414	247
25.024	307		25.0574	254		25.0571	256		25.0573	239
25.0398	311		25.0732	250		25.0729	252		25.0731	232
25.0557	309		25.089	242		25.0887	245		25.0889	230
25.0715	298		25.1048	234		25.1046	236		25.1047	231
25.0873	287		25.1207	230		25.1204	228		25.1206	230
25.1031	284		25.1365	230		25.1362	222		25.1364	224
25.1189	284		25.1523	230		25.152	221		25.1522	218
25.1348	285		25.1681	229		25.1679	223		25.168	216
25.1506	283		25.184	227		25.1837	228		25.1839	216
25.1664	281		25.1998	228		25.1995	232		25.1997	217
25.1822	282		25.2156	229		25.2153	230		25.2155	217
25.1981	284		25.2314	230		25.2311	224		25.2313	218
25.2139	283		25.2472	228		25.247	218		25.2471	219
25.2297	279		25.2631	227		25.2628	215		25.263	221
25.2455	276		25.2789	226		25.2786	217		25.2788	221
25.2613	278		25.2947	225		25.2944	220		25.2946	219
25.2772	281		25.3105	224		25.3103	222		25.3104	215
25.293	277		25.3264	220		25.3261	220		25.3263	214
25.3088	262		25.3422	216		25.3419	214		25.3421	214
25.3246	243		25.358	213		25.3577	208		25.3579	212
25.3405	229		25.3738	212		25.3735	205		25.3737	206
25.3563	223		25.3897	212		25.3894	201		25.3895	201
25.3721	223		25.4055	211		25.4052	200		25.4054	200
25.3879	225		25.4213	209		25.421	202		25.4212	200
25.4037	227		25.4371	204		25.4368	204		25.437	201
25.4196	225		25.4529	201		25.4527	204		25.4528	203
25.4354	224		25.4688	198		25.4685	200		25.4687	205
25.4512	224		25.4846	197		25.4843	199		25.4845	205
25.467	224		25.5004	194		25.5001	200		25.5003	203
25.4829	221		25.5162	192		25.5159	202		25.5161	201
25.4987	215		25.5321	189		25.5318	202		25.5319	201
25.5145	215		25.5479	189		25.5476	202		25.5478	200
25.5303	223		25.5637	191		25.5634	202		25.5636	198
25.5461	237		25.5795	193		25.5792	203		25.5794	195
25.562	249		25.5953	195		25.5951	203		25.5952	193
25.5778	254		25.6112	196		25.6109	201		25.6111	192
25.5936	251		25.627	199		25.6267	201		25.6269	190
25.6094	242		25.6428	201		25.6425	200		25.6427	190
25.6253	232		25.6586	202		25.6583	200		25.6585	192
25.6411	230		25.6745	200		25.6742	196		25.6743	197
25.6569	240		25.6903	199		25.69	193		25.6902	202
25.6727	250		25.7061	201		25.7058	191		25.706	203
25.6885	252		25.7219	205		25.7216	192		25.7218	201
25.7044	244		25.7377	206		25.7375	193		25.7376	198
25.7202	234		25.7536	200		25.7533	194		25.7535	194
25.736	226		25.7694	196		25.7691	199		25.7693	192
25.7518	221		25.7852	197		25.7849	205		25.7851	193
25.7677	220		25.801	200		25.8007	210		25.8009	197
25.7835	226		25.8169	200		25.8166	211		25.8167	200
25.7993	234		25.8327	199		25.8324	208		25.8326	201
25.8151	239		25.8485	199		25.8482	204		25.8484	199
25.8309	242		25.8643	200		25.864	202		25.8642	198
25.8468	242		25.8801	202		25.8799	204		25.88	199
25.8626	240		25.896	204		25.8957	206		25.8959	200
25.8784	236		25.9118	205		25.9115	206		25.9117	197
25.8942	233		25.9276	202		25.9273	203		25.9275	193
25.9101	232		25.9434	199		25.9432	199		25.9433	193
25.9259	232		25.9593	199		25.959	195		25.9591	194
25.9417	231		25.9751	201		25.9748	192		25.975	194
25.9575	229		25.9909	201		25.9906	191		25.9908	189
25.9734	227		26.0067	201		26.0064	192		26.0066	184
25.9892	227		26.0225	200		26.0223	195		26.0224	184
26.005	227		26.0384	201		26.0381	195		26.0383	187
26.0208	225		26.0542	204		26.0539	196		26.0541	190
26.0366	220		26.07	207		26.0697	193		26.0699	190
26.0525	213		26.0858	204		26.0856	191		26.0857	192
26.0683	211		26.1017	199		26.1014	187		26.1016	193
26.0841	212		26.1175	194		26.1172	186		26.1174	192
26.0999	214		26.1333	191		26.133	186		26.1332	188
26.1158	216		26.1491	188		26.1488	187		26.149	185
26.1316	221		26.1649	186		26.1647	188		26.1648	186
26.1474	226		26.1808	187		26.1805	190		26.1807	189
26.1632	229		26.1966	188		26.1963	193		26.1965	192
26.179	223		26.2124	186		26.2121	197		26.2123	191
26.1949	220		26.2282	186		26.228	198		26.2281	191
26.2107	223		26.2441	189		26.2438	197		26.244	191
26.2265	232		26.2599	194		26.2596	195		26.2598	192
26.2423	236		26.2757	197		26.2754	194		26.2756	192
26.2582	232		26.2915	198		26.2912	192		26.2914	191
26.274	223		26.3074	197		26.3071	190		26.3072	191
26.2898	215		26.3232	195		26.3229	187		26.3231	195
26.3056	211		26.339	192		26.3387	188		26.3389	197
26.3214	214		26.3548	189		26.3545	188		26.3547	197
26.3373	220		26.3706	187		26.3704	189		26.3705	192
26.3531	222		26.3865	188		26.3862	191		26.3864	188
26.3689	219		26.4023	191		26.402	193		26.4022	187
26.3847	215		26.4181	192		26.4178	193		26.418	191
26.4006	216		26.4339	191		26.4336	191		26.4338	195
26.4164	217		26.4498	188		26.4495	189		26.4496	194
26.4322	214		26.4656	188		26.4653	188		26.4655	189
26.448	207		26.4814	191		26.4811	188		26.4813	185
26.4638	202		26.4972	193		26.4969	186		26.4971	184
26.4797	202		26.513	194		26.5128	185		26.5129	187
26.4955	206		26.5289	192		26.5286	187		26.5288	190
26.5113	208		26.5447	190		26.5444	189		26.5446	191
26.5271	207		26.5605	189		26.5602	189		26.5604	190
26.543	209		26.5763	187		26.576	189		26.5762	186
26.5588	213		26.5922	184		26.5919	188		26.592	183
26.5746	219		26.608	183		26.6077	186		26.6079	183
26.5904	222		26.6238	184		26.6235	185		26.6237	186
26.6062	228		26.6396	187		26.6393	185		26.6395	188
26.6221	246		26.6554	189		26.6552	187		26.6553	188
26.6379	310		26.6713	189		26.671	189		26.6712	188
26.6537	463		26.6871	191		26.6868	194		26.687	192
26.6695	745		26.7029	209		26.7026	213		26.7028	202
26.6854	1144		26.7187	263		26.7184	262		26.7186	222
26.7012	1543		26.7346	361		26.7343	347		26.7344	263
26.717	1847		26.7504	495		26.7501	466		26.7503	332
26.7328	1989		26.7662	642		26.7659	606		26.7661	429
26.7486	1983		26.782	770		26.7817	732		26.7819	535
26.7645	1832		26.7978	843		26.7976	801		26.7977	618
26.7803	1603		26.8137	835		26.8134	785		26.8136	644
26.7961	1320		26.8295	752		26.8292	698		26.8294	602
26.8119	1048		26.8453	635		26.845	586		26.8452	516
26.8278	790		26.8611	524		26.8609	476		26.861	425
26.8436	586		26.877	436		26.8767	380		26.8768	352
26.8594	453		26.8928	367		26.8925	305		26.8927	299
26.8752	384		26.9086	315		26.9083	261		26.9085	265
26.891	340		26.9244	279		26.9241	243		26.9243	243
26.9069	307		26.9402	256		26.94	236		26.9401	229
26.9227	286		26.9561	240		26.9558	227		26.956	216
26.9385	270		26.9719	230		26.9716	216		26.9718	209
26.9543	258		26.9877	222		26.9874	206		26.9876	207
26.9702	248		27.0035	214		27.0033	202		27.0034	210
26.986	243		27.0194	207		27.0191	204		27.0193	209
27.0018	240		27.0352	204		27.0349	204		27.0351	206
27.0176	235		27.051	203		27.0507	202		27.0509	204
27.0335	225		27.0668	203		27.0665	196		27.0667	204
27.0493	220		27.0826	201		27.0824	194		27.0825	205
27.0651	220		27.0985	198		27.0982	195		27.0984	202
27.0809	223		27.1143	194		27.114	195		27.1142	197
27.0967	218		27.1301	190		27.1298	195		27.13	193
27.1126	209		27.1459	190		27.1457	196		27.1458	195
27.1284	200		27.1618	195		27.1615	196		27.1617	198
27.1442	198		27.1776	200		27.1773	195		27.1775	199
27.16	202		27.1934	202		27.1931	194		27.1933	195
27.1759	206		27.2092	200		27.2089	193		27.2091	191
27.1917	210		27.225	199		27.2248	193		27.2249	190
27.2075	211		27.2409	196		27.2406	192		27.2408	192
27.2233	212		27.2567	193		27.2564	192		27.2566	193
27.2391	212		27.2725	189		27.2722	193		27.2724	194
27.255	215		27.2883	186		27.2881	193		27.2882	195
27.2708	215		27.3042	184		27.3039	193		27.3041	200
27.2866	212		27.32	183		27.3197	194		27.3199	202
27.3024	208		27.3358	183		27.3355	195		27.3357	201
27.3183	208		27.3516	185		27.3513	193		27.3515	197
27.3341	208		27.3675	188		27.3672	190		27.3673	192
27.3499	207		27.3833	192		27.383	190		27.3832	189
27.3657	205		27.3991	197		27.3988	191		27.399	188
27.3815	205		27.4149	201		27.4146	191		27.4148	190
27.3974	206		27.4307	200		27.4305	190		27.4306	196
27.4132	208		27.4466	195		27.4463	189		27.4465	201
27.429	210		27.4624	190		27.4621	189		27.4623	202
27.4448	212		27.4782	189		27.4779	191		27.4781	199
27.4607	214		27.494	190		27.4937	192		27.4939	194
27.4765	216		27.5099	190		27.5096	193		27.5097	191
27.4923	217		27.5257	188		27.5254	194		27.5256	192
27.5081	215		27.5415	186		27.5412	192		27.5414	194
27.5239	212		27.5573	186		27.557	193		27.5572	196
27.5398	210		27.5731	187		27.5729	196		27.573	195
27.5556	208		27.589	188		27.5887	199		27.5889	196
27.5714	205		27.6048	188		27.6045	199		27.6047	197
27.5872	203		27.6206	189		27.6203	196		27.6205	196
27.6031	201		27.6364	189		27.6361	190		27.6363	191
27.6189	202		27.6523	188		27.652	186		27.6521	187
27.6347	205		27.6681	187		27.6678	184		27.668	186
27.6505	210		27.6839	188		27.6836	187		27.6838	188
27.6663	213		27.6997	192		27.6994	190		27.6996	188
27.6822	215		27.7155	196		27.7153	192		27.7154	186
27.698	214		27.7314	196		27.7311	195		27.7313	184
27.7138	212		27.7472	192		27.7469	196		27.7471	184
27.7296	210		27.763	189		27.7627	195		27.7629	185
27.7455	211		27.7788	190		27.7786	192		27.7787	186
27.7613	213		27.7947	192		27.7944	190		27.7945	186
27.7771	213		27.8105	193		27.8102	190		27.8104	185
27.7929	212		27.8263	194		27.826	190		27.8262	185
27.8087	210		27.8421	194		27.8418	191		27.842	186
27.8246	209		27.8579	193		27.8577	194		27.8578	189
27.8404	207		27.8738	190		27.8735	194		27.8737	192
27.8562	206		27.8896	186		27.8893	190		27.8895	193
27.872	207		27.9054	184		27.9051	185		27.9053	193
27.8879	208		27.9212	185		27.921	183		27.9211	191
27.9037	209		27.9371	187		27.9368	187		27.9369	189
27.9195	211		27.9529	189		27.9526	192		27.9528	186
27.9353	215		27.9687	190		27.9684	194		27.9686	186
27.9511	216		27.9845	188		27.9842	193		27.9844	187
27.967	211		28.0003	186		28.0001	191		28.0002	188
27.9828	203		28.0162	185		28.0159	190		28.0161	187
27.9986	199		28.032	184		28.0317	192		28.0319	184
28.0144	204		28.0478	181		28.0475	194		28.0477	183
28.0303	212		28.0636	181		28.0634	195		28.0635	183
28.0461	212		28.0795	183		28.0792	195		28.0794	185
28.0619	204		28.0953	186		28.095	194		28.0952	187
28.0777	198		28.1111	189		28.1108	195		28.111	188
28.0936	201		28.1269	190		28.1266	196		28.1268	188
28.1094	208		28.1427	189		28.1425	194		28.1426	186
28.1252	210		28.1586	188		28.1583	190		28.1585	184
28.141	206		28.1744	187		28.1741	186		28.1743	184
28.1568	202		28.1902	186		28.1899	184		28.1901	187
28.1727	202		28.206	187		28.2058	184		28.2059	189
28.1885	202		28.2219	188		28.2216	184		28.2218	189
28.2043	204		28.2377	189		28.2374	185		28.2376	188
28.2201	204		28.2535	189		28.2532	185		28.2534	185
28.236	204		28.2693	190		28.269	184		28.2692	183
28.2518	200		28.2852	191		28.2849	183		28.285	181
28.2676	199		28.301	192		28.3007	183		28.3009	181
28.2834	201		28.3168	190		28.3165	184		28.3167	183
28.2992	203		28.3326	188		28.3323	184		28.3325	185
28.3151	200		28.3484	188		28.3482	183		28.3483	184
28.3309	195		28.3643	188		28.364	181		28.3642	182
28.3467	194		28.3801	187		28.3798	181		28.38	182
28.3625	195		28.3959	186		28.3956	184		28.3958	182
28.3784	197		28.4117	185		28.4114	189		28.4116	182
28.3942	197		28.4276	186		28.4273	192		28.4274	183
28.41	195		28.4434	187		28.4431	192		28.4433	183
28.4258	193		28.4592	187		28.4589	188		28.4591	182
28.4416	192		28.475	186		28.4747	185		28.4749	179
28.4575	193		28.4908	187		28.4906	184		28.4907	178
28.4733	198		28.5067	188		28.5064	182		28.5066	179
28.4891	204		28.5225	187		28.5222	183		28.5224	184
28.5049	207		28.5383	184		28.538	185		28.5382	189
28.5208	206		28.5541	181		28.5538	187		28.554	191
28.5366	203		28.57	181		28.5697	188		28.5698	190
28.5524	199		28.5858	182		28.5855	186		28.5857	187
28.5682	197		28.6016	184		28.6013	184		28.6015	187
28.584	195		28.6174	187		28.6171	182		28.6173	186
28.5999	195		28.6332	189		28.633	181		28.6331	184
28.6157	195		28.6491	187		28.6488	181		28.649	181
28.6315	193		28.6649	183		28.6646	181		28.6648	180
28.6473	191		28.6807	180		28.6804	181		28.6806	180
28.6632	192		28.6965	179		28.6963	181		28.6964	182
28.679	193		28.7124	180		28.7121	182		28.7122	184
28.6948	194		28.7282	180		28.7279	183		28.7281	186
28.7106	195		28.744	181		28.7437	183		28.7439	187
28.7264	197		28.7598	182		28.7595	189		28.7597	187
28.7423	199		28.7756	239		28.7754	264		28.7755	246
28.7581	215		28.7915	379		28.7912	431		28.7914	399
28.7739	322		28.8073	562		28.807	624		28.8072	598
28.7897	509		28.8231	676		28.8228	719		28.823	718
28.8056	684		28.8389	669		28.8387	683		28.8388	704
28.8214	726		28.8548	579		28.8545	578		28.8546	604
28.8372	646		28.8706	499		28.8703	502		28.8705	516
28.853	537		28.8864	447		28.8861	460		28.8863	469
28.8688	483		28.9022	414		28.9019	434		28.9021	443
28.8847	454		28.918	390		28.9178	412		28.9179	424
28.9005	427		28.9339	376		28.9336	398		28.9338	407
28.9163	401		28.9497	371		28.9494	387		28.9496	397
28.9321	378		28.9655	370		28.9652	379		28.9654	384
28.948	366		28.9813	367		28.9811	369		28.9812	368
28.9638	359		28.9972	360		28.9969	359		28.9971	353
28.9796	352		29.013	349		29.0127	350		29.0129	347
28.9954	343		29.0288	340		29.0285	348		29.0287	350
29.0113	334		29.0446	339		29.0443	347		29.0445	353
29.0271	328		29.0604	339		29.0602	350		29.0603	351
29.0429	325		29.0763	341		29.076	359		29.0762	347
29.0587	322		29.0921	341		29.0918	369		29.092	343
29.0745	315		29.1079	339		29.1076	371		29.1078	338
29.0904	312		29.1237	332		29.1235	364		29.1236	329
29.1062	308		29.1396	327		29.1393	356		29.1395	323
29.122	305		29.1554	327		29.1551	350		29.1553	320
29.1378	298		29.1712	334		29.1709	346		29.1711	318
29.1537	299		29.187	339		29.1867	344		29.1869	321
29.1695	305		29.2029	341		29.2026	346		29.2027	331
29.1853	314		29.2187	341		29.2184	347		29.2186	338
29.2011	321		29.2345	340		29.2342	342		29.2344	336
29.2169	329		29.2503	340		29.25	336		29.2502	325
29.2328	338		29.2661	337		29.2659	334		29.266	320
29.2486	349		29.282	332		29.2817	336		29.2819	330
29.2644	368		29.2978	330		29.2975	339		29.2977	345
29.2802	387		29.3136	335		29.3133	340		29.3135	353
29.2961	402		29.3294	342		29.3291	341		29.3293	350
29.3119	406		29.3453	341		29.345	337		29.3451	343
29.3277	410		29.3611	337		29.3608	327		29.361	336
29.3435	416		29.3769	329		29.3766	318		29.3768	335
29.3593	427		29.3927	321		29.3924	317		29.3926	339
29.3752	435		29.4085	311		29.4083	319		29.4084	341
29.391	442		29.4244	305		29.4241	318		29.4243	332
29.4068	452		29.4402	304		29.4399	314		29.4401	319
29.4226	470		29.456	308		29.4557	312		29.4559	308
29.4385	485		29.4718	310		29.4715	317		29.4717	307
29.4543	486		29.4877	320		29.4874	319		29.4875	312
29.4701	479		29.5035	340		29.5032	316		29.5034	317
29.4859	478		29.5193	361		29.519	311		29.5192	316
29.5017	486		29.5351	371		29.5348	309		29.535	314
29.5176	495		29.5509	370		29.5507	309		29.5508	318
29.5334	496		29.5668	367		29.5665	313		29.5667	332
29.5492	491		29.5826	369		29.5823	319		29.5825	347
29.565	487		29.5984	378		29.5981	329		29.5983	348
29.5809	485		29.6142	389		29.6139	341		29.6141	342
29.5967	480		29.6301	403		29.6298	358		29.6299	341
29.6125	474		29.6459	414		29.6456	376		29.6458	351
29.6283	466		29.6617	422		29.6614	393		29.6616	360
29.6441	466		29.6775	427		29.6772	405		29.6774	366
29.66	472		29.6933	430		29.6931	415		29.6932	374
29.6758	474		29.7092	438		29.7089	422		29.7091	389
29.6916	463		29.725	452		29.7247	423		29.7249	411
29.7074	455		29.7408	468		29.7405	419		29.7407	430
29.7233	455		29.7566	473		29.7564	419		29.7565	446
29.7391	468		29.7725	468		29.7722	423		29.7723	460
29.7549	477		29.7883	458		29.788	426		29.7882	469
29.7707	476		29.8041	462		29.8038	428		29.804	469
29.7865	472		29.8199	480		29.8196	428		29.8198	469
29.8024	474		29.8357	497		29.8355	430		29.8356	471
29.8182	469		29.8516	498		29.8513	433		29.8515	473
29.834	455		29.8674	480		29.8671	442		29.8673	477
29.8498	437		29.8832	460		29.8829	458		29.8831	477
29.8657	433		29.899	457		29.8988	475		29.8989	477
29.8815	446		29.9149	469		29.9146	484		29.9147	474
29.8973	462		29.9307	478		29.9304	481		29.9306	478
29.9131	462		29.9465	482		29.9462	471		29.9464	487
29.929	456		29.9623	480		29.962	466		29.9622	486
29.9448	451		29.9781	473		29.9779	466		29.978	465
29.9606	453		29.994	463		29.9937	469		29.9939	451
29.9764	451		30.0098	452		30.0095	466		30.0097	454
29.9922	448					30.0253	466		30.0255	471
30.0081	437

## Sheet: Figure S6d
AaPYKS			AaPYKS L258A
X	Y		X	Y
0.0405	2947		0.0736	694
0.0564	3364		0.0894	733
0.0722	3468		0.1053	705
0.088	3566		0.1211	700
0.1038	3597		0.1369	693
0.1197	3627		0.1527	692
0.1355	3650		0.1685	694
0.1513	3692		0.1844	692
0.1671	3753		0.2002	681
0.1829	3857		0.216	673
0.1988	3973		0.2318	671
0.2146	4047		0.2477	671
0.2304	4059		0.2635	667
0.2462	4058		0.2793	664
0.2621	4089		0.2951	661
0.2779	4141		0.3109	662
0.2937	4162		0.3268	668
0.3095	4136		0.3426	683
0.3254	4109		0.3584	694
0.3412	4108		0.3742	690
0.357	4127		0.3901	672
0.3728	4135		0.4059	654
0.3886	4109		0.4217	641
0.4045	4088		0.4375	636
0.4203	4104		0.4533	645
0.4361	4131		0.4692	657
0.4519	4123		0.485	662
0.4678	4051		0.5008	653
0.4836	3978		0.5166	648
0.4994	3958		0.5325	654
0.5152	3985		0.5483	658
0.531	4014		0.5641	646
0.5469	4011		0.5799	632
0.5627	3987		0.5957	630
0.5785	3974		0.6116	639
0.5943	3999		0.6274	644
0.6102	4032		0.6432	645
0.626	4049		0.659	646
0.6418	4034		0.6749	657
0.6576	4030		0.6907	667
0.6734	4030		0.7065	668
0.6893	4029		0.7223	663
0.7051	4022		0.7381	655
0.7209	4001		0.754	644
0.7367	3963		0.7698	636
0.7526	3917		0.7856	629
0.7684	3877		0.8014	637
0.7842	3873		0.8173	656
0.8	3892		0.8331	672
0.8158	3910		0.8489	669
0.8317	3919		0.8647	658
0.8475	3899		0.8805	646
0.8633	3847		0.8964	645
0.8791	3794		0.9122	650
0.895	3782		0.928	659
0.9108	3806		0.9438	665
0.9266	3863		0.9597	665
0.9424	3882		0.9755	656
0.9582	3863		0.9913	647
0.9741	3788		1.0071	645
0.9899	3741		1.023	642
1.0057	3736		1.0388	640
1.0215	3794		1.0546	635
1.0374	3820		1.0704	631
1.0532	3838		1.0862	629
1.069	3855		1.1021	629
1.0848	3911		1.1179	634
1.1006	3925		1.1337	641
1.1165	3907		1.1495	649
1.1323	3866		1.1654	653
1.1481	3862		1.1812	658
1.1639	3847		1.197	656
1.1798	3808		1.2128	652
1.1956	3745		1.2286	650
1.2114	3718		1.2445	656
1.2272	3750		1.2603	658
1.2431	3807		1.2761	652
1.2589	3849		1.2919	643
1.2747	3854		1.3078	644
1.2905	3822		1.3236	654
1.3063	3751		1.3394	660
1.3222	3705		1.3552	658
1.338	3696		1.371	651
1.3538	3736		1.3869	642
1.3696	3776		1.4027	640
1.3855	3779		1.4185	645
1.4013	3752		1.4343	660
1.4171	3733		1.4502	671
1.4329	3743		1.466	674
1.4487	3756		1.4818	667
1.4646	3742		1.4976	665
1.4804	3698		1.5134	659
1.4962	3676		1.5293	655
1.512	3689		1.5451	646
1.5279	3722		1.5609	644
1.5437	3747		1.5767	637
1.5595	3762		1.5926	628
1.5753	3750		1.6084	617
1.5911	3723		1.6242	608
1.607	3691		1.64	603
1.6228	3695		1.6558	596
1.6386	3710		1.6717	577
1.6544	3733		1.6875	552
1.6703	3712		1.7033	524
1.6861	3663		1.7191	488
1.7019	3573		1.735	443
1.7177	3478		1.7508	393
1.7335	3360		1.7666	360
1.7494	3223		1.7824	346
1.7652	3053		1.7982	337
1.781	2886		1.8141	317
1.7968	2714		1.8299	296
1.8127	2536		1.8457	280
1.8285	2341		1.8615	273
1.8443	2134		1.8774	266
1.8601	1896		1.8932	256
1.8759	1630		1.909	243
1.8918	1331		1.9248	231
1.9076	1052		1.9406	225
1.9234	817		1.9565	222
1.9392	650		1.9723	224
1.9551	538		1.9881	227
1.9709	470		2.0039	229
1.9867	414		2.0198	229
2.0025	366		2.0356	228
2.0183	328		2.0514	228
2.0342	305		2.0672	226
2.05	297		2.0831	224
2.0658	292		2.0989	220
2.0816	282		2.1147	219
2.0975	268		2.1305	221
2.1133	251		2.1463	222
2.1291	240		2.1622	221
2.1449	233		2.178	217
2.1607	228		2.1938	215
2.1766	222		2.2096	215
2.1924	222		2.2255	215
2.2082	225		2.2413	213
2.224	227		2.2571	212
2.2399	223		2.2729	212
2.2557	219		2.2887	211
2.2715	218		2.3046	208
2.2873	219		2.3204	205
2.3032	216		2.3362	205
2.319	210		2.352	207
2.3348	206		2.3679	206
2.3506	206		2.3837	200
2.3664	207		2.3995	194
2.3823	204		2.4153	191
2.3981	200		2.4311	192
2.4139	195		2.447	194
2.4297	194		2.4628	196
2.4456	197		2.4786	198
2.4614	198		2.4944	197
2.4772	198		2.5103	194
2.493	194		2.5261	191
2.5088	193		2.5419	190
2.5247	194		2.5577	194
2.5405	195		2.5735	197
2.5563	192		2.5894	197
2.5721	190		2.6052	195
2.588	190		2.621	196
2.6038	192		2.6368	199
2.6196	196		2.6527	200
2.6354	199		2.6685	197
2.6512	201		2.6843	195
2.6671	201		2.7001	195
2.6829	200		2.7159	198
2.6987	200		2.7318	198
2.7145	200		2.7476	197
2.7304	199		2.7634	193
2.7462	194		2.7792	190
2.762	189		2.7951	187
2.7778	186		2.8109	185
2.7936	188		2.8267	186
2.8095	191		2.8425	186
2.8253	192		2.8583	188
2.8411	192		2.8742	191
2.8569	190		2.89	197
2.8728	189		2.9058	204
2.8886	187		2.9216	206
2.9044	186		2.9375	199
2.9202	186		2.9533	189
2.936	191		2.9691	184
2.9519	198		2.9849	186
2.9677	207		3.0008	190
2.9835	214		3.0166	193
2.9993	221		3.0324	195
3.0152	226		3.0482	195
3.031	230		3.064	195
3.0468	237		3.0799	195
3.0626	253		3.0957	195
3.0784	280		3.1115	199
3.0943	334		3.1273	205
3.1101	507		3.1432	209
3.1259	1276		3.159	215
3.1417	3890		3.1748	225
3.1576	10903		3.1906	240
3.1734	27567		3.2064	255
3.1892	62832		3.2223	266
3.205	123391		3.2381	270
3.2209	204930		3.2539	272
3.2367	286430		3.2697	278
3.2525	338914		3.2856	288
3.2683	344435		3.3014	296
3.2841	306664		3.3172	303
3.3	245358		3.333	382
3.3158	181602		3.3488	1038
3.3316	128123		3.3647	4290
3.3474	88214		3.3805	13979
3.3633	60852		3.3963	32935
3.3791	42691		3.4121	58107
3.3949	30915		3.428	80072
3.4107	23307		3.4438	89196
3.4265	18324		3.4596	82576
3.4424	14905		3.4754	67951
3.4582	12415		3.4912	53157
3.474	10532		3.5071	40668
3.4898	8888		3.5229	28357
3.5057	7153		3.5387	16703
3.5215	5319		3.5545	8013
3.5373	3689		3.5704	4287
3.5531	2593		3.5862	3104
3.5689	2032		3.602	2499
3.5848	1755		3.6178	2078
3.6006	1579		3.6336	1761
3.6164	1467		3.6495	1540
3.6322	1391		3.6653	1397
3.6481	1329		3.6811	1297
3.6639	1269		3.6969	1198
3.6797	1208		3.7128	1099
3.6955	1159		3.7286	1021
3.7113	1120		3.7444	976
3.7272	1087		3.7602	941
3.743	1056		3.776	922
3.7588	1032		3.7919	997
3.7746	1030		3.8077	1263
3.7905	1090		3.8235	1714
3.8063	1253		3.8393	2197
3.8221	1570		3.8552	2530
3.8379	2004		3.871	2638
3.8537	2446		3.8868	2568
3.8696	2784		3.9026	2413
3.8854	2950		3.9185	2268
3.9012	2969		3.9343	2162
3.917	2921		3.9501	2091
3.9329	2896		3.9659	2037
3.9487	2911		3.9817	1996
3.9645	2967		3.9976	1974
3.9803	3020		4.0134	1971
3.9961	3108		4.0292	1977
4.012	3206		4.045	1991
4.0278	3298		4.0609	1999
4.0436	3351		4.0767	1994
4.0594	3379		4.0925	2002
4.0753	3367		4.1083	2022
4.0911	3360		4.1241	2035
4.1069	3370		4.14	2036
4.1227	3436		4.1558	2037
4.1386	3547		4.1716	2045
4.1544	3651		4.1874	2046
4.1702	3686		4.2033	2025
4.186	3665		4.2191	2011
4.2018	3609		4.2349	2019
4.2177	3555		4.2507	2046
4.2335	3513		4.2665	2144
4.2493	3488		4.2824	2423
4.2651	3491		4.2982	2944
4.281	3541		4.314	3691
4.2968	3598		4.3298	4495
4.3126	3608		4.3457	5120
4.3284	3568		4.3615	5405
4.3442	3527		4.3773	5313
4.3601	3553		4.3931	4954
4.3759	3656		4.4089	4498
4.3917	3784		4.4248	4063
4.4075	3980		4.4406	3711
4.4234	4390		4.4564	3450
4.4392	5102		4.4722	3214
4.455	5978		4.4881	2965
4.4708	6804		4.5039	2691
4.4866	7419		4.5197	2395
4.5025	7791		4.5355	2116
4.5183	7876		4.5513	1896
4.5341	7575		4.5672	1752
4.5499	6912		4.583	1658
4.5658	6064		4.5988	1566
4.5816	5295		4.6146	1462
4.5974	4716		4.6305	1377
4.6132	4321		4.6463	1316
4.629	4015		4.6621	1271
4.6449	3783		4.6779	1238
4.6607	3640		4.6937	1217
4.6765	3564		4.7096	1204
4.6923	3507		4.7254	1205
4.7082	3430		4.7412	1200
4.724	3344		4.757	1183
4.7398	3261		4.7729	1129
4.7556	3210		4.7887	1054
4.7714	3193		4.8045	999
4.7873	3195		4.8203	990
4.8031	3195		4.8361	1004
4.8189	3191		4.852	1019
4.8347	3183		4.8678	1028
4.8506	3192		4.8836	1035
4.8664	3199		4.8994	1034
4.8822	3193		4.9153	1018
4.898	3172		4.9311	998
4.9138	3167		4.9469	985
4.9297	3155		4.9627	972
4.9455	3152		4.9786	962
4.9613	3150		4.9944	961
4.9771	3162		5.0102	983
4.993	3177		5.026	1013
5.0088	3175		5.0418	1033
5.0246	3147		5.0577	1030
5.0404	3120		5.0735	1015
5.0563	3093		5.0893	990
5.0721	3069		5.1051	966
5.0879	3057		5.121	948
5.1037	3061		5.1368	946
5.1195	3046		5.1526	957
5.1354	3005		5.1684	974
5.1512	2946		5.1842	975
5.167	2896		5.2001	977
5.1828	2849		5.2159	985
5.1987	2822		5.2317	1012
5.2145	2808		5.2475	1042
5.2303	2828		5.2634	1077
5.2461	2871		5.2792	1112
5.2619	2929		5.295	1142
5.2778	2981		5.3108	1161
5.2936	3007		5.3266	1169
5.3094	2993		5.3425	1173
5.3252	2977		5.3583	1168
5.3411	2983		5.3741	1155
5.3569	3007		5.3899	1131
5.3727	3039		5.4058	1107
5.3885	3079		5.4216	1069
5.4043	3115		5.4374	1043
5.4202	3135		5.4532	1054
5.436	3125		5.469	1118
5.4518	3113		5.4849	1187
5.4676	3114		5.5007	1224
5.4835	3134		5.5165	1214
5.4993	3135		5.5323	1184
5.5151	3122		5.5482	1140
5.5309	3099		5.564	1111
5.5467	3074		5.5798	1110
5.5626	3047		5.5956	1138
5.5784	3032		5.6114	1175
5.5942	3038		5.6273	1182
5.61	3065		5.6431	1144
5.6259	3102		5.6589	1075
5.6417	3138		5.6747	1013
5.6575	3157		5.6906	978
5.6733	3137		5.7064	968
5.6891	3092		5.7222	950
5.705	3049		5.738	929
5.7208	3054		5.7538	906
5.7366	3086		5.7697	893
5.7524	3112		5.7855	886
5.7683	3112		5.8013	882
5.7841	3085		5.8171	888
5.7999	3069		5.833	900
5.8157	3059		5.8488	910
5.8315	3060		5.8646	911
5.8474	3046		5.8804	904
5.8632	3039		5.8963	906
5.879	3026		5.9121	924
5.8948	3038		5.9279	933
5.9107	3039		5.9437	913
5.9265	3022		5.9595	878
5.9423	3000		5.9754	863
5.9581	3005		5.9912	885
5.9739	3044		6.007	915
5.9898	3083		6.0228	913
6.0056	3079		6.0387	891
6.0214	3023		6.0545	868
6.0372	2958		6.0703	863
6.0531	2917		6.0861	858
6.0689	2932		6.1019	848
6.0847	2987		6.1178	844
6.1005	3043		6.1336	868
6.1164	3066		6.1494	900
6.1322	3079		6.1652	919
6.148	3073		6.1811	910
6.1638	3052		6.1969	894
6.1796	3010		6.2127	881
6.1955	2969		6.2285	879
6.2113	2968		6.2443	875
6.2271	2989		6.2602	877
6.2429	2992		6.276	883
6.2588	2973		6.2918	887
6.2746	2958		6.3076	884
6.2904	2969		6.3235	879
6.3062	2991		6.3393	879
6.322	2989		6.3551	883
6.3379	2966		6.3709	894
6.3537	2962		6.3867	902
6.3695	3005		6.4026	909
6.3853	3067		6.4184	908
6.4012	3103		6.4342	902
6.417	3093		6.45	893
6.4328	3070		6.4659	887
6.4486	3060		6.4817	883
6.4644	3065		6.4975	879
6.4803	3055		6.5133	867
6.4961	3025		6.5291	858
6.5119	2989		6.545	868
6.5277	2969		6.5608	890
6.5436	2961		6.5766	900
6.5594	2952		6.5924	893
6.5752	2948		6.6083	876
6.591	2952		6.6241	867
6.6068	2960		6.6399	864
6.6227	2953		6.6557	861
6.6385	2949		6.6715	857
6.6543	2962		6.6874	857
6.6701	2969		6.7032	865
6.686	2936		6.719	874
6.7018	2889		6.7348	860
6.7176	2852		6.7507	830
6.7334	2843		6.7665	813
6.7492	2848		6.7823	822
6.7651	2854		6.7981	840
6.7809	2863		6.8139	837
6.7967	2868		6.8298	827
6.8125	2861		6.8456	829
6.8284	2853		6.8614	844
6.8442	2841		6.8772	846
6.86	2835		6.8931	844
6.8758	2826		6.9089	851
6.8916	2820		6.9247	870
6.9075	2797		6.9405	873
6.9233	2775		6.9564	854
6.9391	2766		6.9722	828
6.9549	2777		6.988	809
6.9708	2772		7.0038	807
6.9866	2752		7.0196	818
7.0024	2738		7.0355	840
7.0182	2741		7.0513	869
7.034	2760		7.0671	881
7.0499	2784		7.0829	860
7.0657	2807		7.0988	832
7.0815	2820		7.1146	821
7.0973	2814		7.1304	827
7.1132	2793		7.1462	835
7.129	2785		7.162	833
7.1448	2800		7.1779	833
7.1606	2829		7.1937	838
7.1765	2838		7.2095	841
7.1923	2820		7.2253	830
7.2081	2785		7.2412	826
7.2239	2779		7.257	824
7.2397	2783		7.2728	822
7.2556	2775		7.2886	816
7.2714	2749		7.3044	816
7.2872	2745		7.3203	817
7.303	2750		7.3361	819
7.3189	2751		7.3519	811
7.3347	2735		7.3677	809
7.3505	2719		7.3836	816
7.3663	2712		7.3994	825
7.3821	2705		7.4152	830
7.398	2691		7.431	836
7.4138	2673		7.4468	841
7.4296	2657		7.4627	839
7.4454	2647		7.4785	833
7.4613	2646		7.4943	828
7.4771	2641		7.5101	829
7.4929	2631		7.526	825
7.5087	2627		7.5418	817
7.5245	2638		7.5576	814
7.5404	2652		7.5734	832
7.5562	2649		7.5892	846
7.572	2634		7.6051	842
7.5878	2628		7.6209	819
7.6037	2650		7.6367	795
7.6195	2682		7.6525	789
7.6353	2685		7.6684	798
7.6511	2656		7.6842	804
7.6669	2628		7.7	800
7.6828	2620		7.7158	795
7.6986	2622		7.7316	796
7.7144	2609		7.7475	811
7.7302	2586		7.7633	830
7.7461	2578		7.7791	844
7.7619	2577		7.7949	850
7.7777	2570		7.8108	851
7.7935	2551		7.8266	843
7.8093	2533		7.8424	829
7.8252	2532		7.8582	815
7.841	2554		7.8741	805
7.8568	2574		7.8899	797
7.8726	2563		7.9057	789
7.8885	2519		7.9215	780
7.9043	2474		7.9373	778
7.9201	2470		7.9532	786
7.9359	2520		7.969	795
7.9517	2581		7.9848	792
7.9676	2604		8.0006	779
7.9834	2580		8.0165	770
7.9992	2554		8.0323	782
8.015	2572		8.0481	804
8.0309	2604		8.0639	810
8.0467	2599		8.0797	801
8.0625	2557		8.0956	792
8.0783	2516		8.1114	793
8.0942	2490		8.1272	792
8.11	2460		8.143	790
8.1258	2434		8.1589	789
8.1416	2426		8.1747	795
8.1574	2442		8.1905	794
8.1733	2456		8.2063	788
8.1891	2470		8.2221	785
8.2049	2478		8.238	788
8.2207	2491		8.2538	796
8.2366	2499		8.2696	809
8.2524	2495		8.2854	826
8.2682	2455		8.3013	842
8.284	2387		8.3171	855
8.2998	2331		8.3329	859
8.3157	2324		8.3487	849
8.3315	2342		8.3645	829
8.3473	2345		8.3804	817
8.3631	2322		8.3962	806
8.379	2316		8.412	787
8.3948	2348		8.4278	765
8.4106	2406		8.4437	757
8.4264	2445		8.4595	770
8.4422	2457		8.4753	788
8.4581	2444		8.4911	790
8.4739	2422		8.5069	786
8.4897	2392		8.5228	781
8.5055	2366		8.5386	770
8.5214	2356		8.5544	760
8.5372	2358		8.5702	758
8.553	2375		8.5861	770
8.5688	2393		8.6019	794
8.5846	2391		8.6177	803
8.6005	2356		8.6335	794
8.6163	2317		8.6493	776
8.6321	2305		8.6652	770
8.6479	2323		8.681	769
8.6638	2336		8.6968	769
8.6796	2324		8.7126	771
8.6954	2313		8.7285	780
8.7112	2309		8.7443	786
8.727	2318		8.7601	778
8.7429	2334		8.7759	761
8.7587	2346		8.7918	749
8.7745	2319		8.8076	750
8.7903	2283		8.8234	757
8.8062	2244		8.8392	765
8.822	2249		8.855	766
8.8378	2273		8.8709	767
8.8536	2306		8.8867	767
8.8694	2308		8.9025	764
8.8853	2293		8.9183	758
8.9011	2257		8.9342	748
8.9169	2233		8.95	731
8.9327	2227		8.9658	720
8.9486	2219		8.9816	716
8.9644	2205		8.9974	720
8.9802	2192		9.0133	733
8.996	2210		9.0291	750
9.0119	2254		9.0449	774
9.0277	2302		9.0607	792
9.0435	2301		9.0766	799
9.0593	2279		9.0924	787
9.0751	2266		9.1082	782
9.091	2274		9.124	787
9.1068	2280		9.1398	809
9.1226	2257		9.1557	830
9.1384	2212		9.1715	836
9.1543	2171		9.1873	821
9.1701	2143		9.2031	802
9.1859	2122		9.219	791
9.2017	2131		9.2348	787
9.2175	2143		9.2506	783
9.2334	2130		9.2664	774
9.2492	2067		9.2822	761
9.265	2011		9.2981	752
9.2808	1987		9.3139	742
9.2967	2004		9.3297	742
9.3125	2022		9.3455	753
9.3283	2043		9.3614	770
9.3441	2063		9.3772	768
9.3599	2064		9.393	747
9.3758	2022		9.4088	724
9.3916	1955		9.4246	718
9.4074	1907		9.4405	729
9.4232	1898		9.4563	751
9.4391	1908		9.4721	770
9.4549	1924		9.4879	772
9.4707	1953		9.5038	756
9.4865	1977		9.5196	732
9.5023	1964		9.5354	722
9.5182	1914		9.5512	727
9.534	1875		9.567	736
9.5498	1879		9.5829	728
9.5656	1898		9.5987	726
9.5815	1903		9.6145	728
9.5973	1888		9.6303	732
9.6131	1875		9.6462	723
9.6289	1875		9.662	716
9.6447	1873		9.6778	713
9.6606	1856		9.6936	713
9.6764	1831		9.7094	700
9.6922	1814		9.7253	693
9.708	1820		9.7411	697
9.7239	1832		9.7569	708
9.7397	1827		9.7727	716
9.7555	1815		9.7886	726
9.7713	1809		9.8044	735
9.7871	1802		9.8202	730
9.803	1778		9.836	707
9.8188	1747		9.8519	686
9.8346	1737		9.8677	684
9.8504	1746		9.8835	702
9.8663	1763		9.8993	729
9.8821	1777		9.9151	745
9.8979	1790		9.931	743
9.9137	1794		9.9468	728
9.9296	1789		9.9626	705
9.9454	1777		9.9784	693
9.9612	1767		9.9943	697
9.977	1771		10.0101	703
9.9928	1779		10.0259	703
10.0087	1804

## Sheet: Figure S9a
methyl 4-(1-methylpyrrolidinyl)-3-oxobutanoate (3)					methyl ester of enzymatic product 2
X	Y				X	Y
0.04	0				0.04	274.6
0.05	571				0.06	336.24
0.07	334.59				0.07	438.14
0.08	1000.13				0.08	0
0.09	611.34				0.09	0
0.1	345.07				0.11	250.29
0.11	780.09				0.12	0
0.13	855.61				0.13	423.29
0.14	262.13				0.14	275.12
0.15	691.55				0.15	304.92
0.16	458.85				0.17	419.67
0.18	518.18				0.18	0
0.19	218.76				0.19	202.03
0.2	509.22				0.2	0
0.21	347.09				0.22	207.1
0.22	784.01				0.23	395.07
0.24	542.16				0.24	0
0.25	336.04				0.25	0
0.26	287.04				0.26	457.99
0.27	337.54				0.28	0
0.29	491.17				0.29	330.68
0.3	523.47				0.3	0
0.31	713.7				0.31	0
0.32	0				0.33	339.11
0.33	666.28				0.34	0
0.35	490.64				0.35	0
0.36	0				0.36	0
0.37	249.3				0.37	0
0.38	278.01				0.39	212.78
0.4	313.35				0.4	231.16
0.41	590.82				0.41	267.55
0.42	249.66				0.42	0
0.43	348.11				0.43	292.08
0.44	308.17				0.45	298.14
0.46	287.43				0.46	267.23
0.47	545.68				0.47	0
0.48	593.07				0.48	858.77
0.49	1036.79				0.5	435.58
0.5	540.05				0.51	246.64
0.52	673.37				0.52	529.93
0.53	824.05				0.53	213.9
0.54	616.59				0.54	0
0.55	273.01				0.56	0
0.57	651.69				0.57	0
0.58	828.31				0.58	219
0.59	442.62				0.59	210.59
0.6	538.17				0.61	0
0.61	499.88				0.62	564.13
0.63	574.16				0.63	0
0.64	926.59				0.64	735.91
0.65	621.66				0.65	524.02
0.66	523.59				0.67	244.25
0.68	1102.04				0.68	0
0.69	304.12				0.69	0
0.7	480.89				0.7	447.47
0.71	454.47				0.72	252.91
0.72	525.57				0.73	0
0.74	939.83				0.74	254.64
0.75	491.27				0.75	0
0.76	964.82				0.76	0
0.77	208.15				0.78	211.82
0.79	634.9				0.79	0
0.8	862.66				0.8	277.63
0.81	245.21				0.81	212.51
0.82	660.91				0.83	255.32
0.83	594.64				0.84	328.99
0.85	222.14				0.85	330.24
0.86	538.97				0.86	214.71
0.87	562.62				0.87	264.87
0.88	502.98				0.89	238.14
0.9	609.69				0.9	209.95
0.91	427.08				0.91	319.41
0.92	451.45				0.92	585.48
0.93	570.18				0.94	0
0.94	477.77				0.95	274.92
0.96	0				0.96	0
0.97	927.63				0.97	285.89
0.98	349.39				0.98	0
0.99	612.79				1	0
1.01	596.51				1.01	0
1.02	276.46				1.02	234.44
1.03	217.69				1.03	369.93
1.04	573.84				1.04	0
1.05	607.26				1.06	329.9
1.07	1031.8				1.07	0
1.08	619.48				1.08	0
1.09	0				1.09	203.05
1.1	627.32				1.11	0
1.11	757.58				1.12	417.31
1.13	654.87				1.13	0
1.14	563.08				1.14	221.15
1.15	566.2				1.15	230.52
1.16	295.06				1.17	0
1.18	467.63				1.18	0
1.19	741.3				1.19	335.3
1.2	0				1.2	374.4
1.21	370.5				1.22	390.61
1.22	222.13				1.23	215.06
1.24	225.86				1.24	323.75
1.25	222.36				1.25	379.04
1.26	297.47				1.26	277.57
1.27	267				1.28	0
1.29	286.91				1.29	0
1.3	0				1.3	210
1.31	0				1.31	453.05
1.32	379.2				1.33	0
1.33	257.48				1.34	211.01
1.35	223.57				1.35	747
1.36	557.91				1.36	238.05
1.37	0				1.37	0
1.38	254.89				1.39	378.35
1.4	242.7				1.4	296.39
1.41	515.22				1.41	291.11
1.42	440.51				1.42	440.64
1.43	220				1.44	0
1.44	405.56				1.45	0
1.46	552.85				1.46	276.42
1.47	495.68				1.47	256.67
1.48	0				1.48	0
1.49	0				1.5	219.57
1.51	225.14				1.51	625.12
1.52	520.79				1.52	287.02
1.53	928.77				1.53	241.57
1.54	1200.72				1.55	0
1.55	531.47				1.56	0
1.57	633.39				1.57	0
1.58	579.49				1.58	445.33
1.59	522.38				1.59	441.78
1.6	468.1				1.61	0
1.62	450.91				1.62	290.57
1.63	465.11				1.63	0
1.64	733.02				1.64	226.41
1.65	249.02				1.65	207.1
1.66	537.23				1.67	0
1.68	366.1				1.68	257.3
1.69	369.89				1.69	246.97
1.7	284.19				1.7	231.04
1.71	298				1.72	317
1.72	344.69				1.73	241.06
1.74	0				1.74	454.81
1.75	463.71				1.75	358.19
1.76	288.26				1.76	0
1.77	506.16				1.78	0
1.79	370.45				1.79	474.72
1.8	296.31				1.8	0
1.81	707.36				1.81	222.56
1.82	274.9				1.83	307.27
1.83	683.6				1.84	379
1.85	825.15				1.85	632.11
1.86	633.78				1.86	707.47
1.87	725.8				1.87	294.13
1.88	668.83				1.89	420.03
1.9	684.14				1.9	1000.35
1.91	589.32				1.91	364.26
1.92	543.98				1.92	443.53
1.93	674.93				1.94	590.41
1.94	288.13				1.95	488.73
1.96	257.03				1.96	586.04
1.97	321.24				1.97	954.12
1.98	447.22				1.98	1237.88
1.99	644.39				2	945.28
2.01	451.25				2.01	1146.66
2.02	428.01				2.02	888.36
2.03	611.16				2.03	1612.15
2.04	456.66				2.05	1552.94
2.05	574.67				2.06	1252.51
2.07	254.26				2.07	1213.45
2.08	471.19				2.08	1153.61
2.09	503.45				2.09	930.06
2.1	312.77				2.11	1217.44
2.12	526.79				2.12	1217.19
2.13	0				2.13	1499.52
2.14	656.61				2.14	1366.09
2.15	527.19				2.16	1100.55
2.16	206.52				2.17	925.87
2.18	545.28				2.18	1529.12
2.19	454.14				2.19	798.36
2.2	203.69				2.2	420.23
2.21	1052.08				2.22	582.32
2.23	959.25				2.23	1108.83
2.24	481.43				2.24	618.37
2.25	1017.42				2.25	1163.61
2.26	495.42				2.26	1020.3
2.27	737.89				2.28	313.3
2.29	409.87				2.29	294.35
2.3	833.84				2.3	205.48
2.31	768.32				2.31	811.88
2.32	660.6				2.33	227.89
2.34	577.21				2.34	0
2.35	450.05				2.35	291.13
2.36	545.81				2.36	0
2.37	561.01				2.37	236.36
2.38	655.76				2.39	321.36
2.4	500.29				2.4	0
2.41	945.21				2.41	365.45
2.42	533.24				2.42	0
2.43	0				2.44	204.14
2.44	986.69				2.45	512.89
2.46	381.45				2.46	555.46
2.47	885.06				2.47	523.43
2.48	320.46				2.48	0
2.49	882.91				2.5	0
2.51	259.16				2.51	0
2.52	580.49				2.52	436.03
2.53	702.58				2.53	855.73
2.54	323.25				2.55	0
2.55	392.26				2.56	866.95
2.57	503.26				2.57	804.78
2.58	646.81				2.58	1415.08
2.59	297.06				2.59	2278.35
2.6	416.11				2.61	934.94
2.62	833.61				2.62	1825.82
2.63	242.65				2.63	2201.27
2.64	313.99				2.64	424.93
2.65	490.4				2.66	989.46
2.66	490.17				2.67	0
2.68	871.58				2.68	225.62
2.69	444.12				2.69	0
2.7	758.07				2.7	240.12
2.71	449.05				2.72	0
2.73	409.25				2.73	377.12
2.74	672.11				2.74	0
2.75	286.91				2.75	0
2.76	555.72				2.77	250.84
2.77	279.24				2.78	552.8
2.79	0				2.79	810.38
2.8	691.69				2.8	1110.86
2.81	255.41				2.81	1916.75
2.82	310.32				2.83	3677.19
2.84	401.71				2.84	5706.58
2.85	682.8				2.85	7004.68
2.86	237.95				2.86	7958.73
2.87	533.38				2.87	5711.46
2.88	331.68				2.89	4411.21
2.9	792.57				2.9	3339.77
2.91	492.5				2.91	2989.19
2.92	251.71				2.92	3753.03
2.93	340.57				2.94	2596.47
2.95	346.33				2.95	3876
2.96	344.43				2.96	4136.02
2.97	1149.31				2.97	7200.78
2.98	1190.79				2.98	12492.3
2.99	1890.67				3	19135.6
3.01	2830.31				3.01	28972
3.02	3242.57				3.02	29318.8
3.03	2203.83				3.03	36358.5
3.04	1819.01				3.05	36293
3.05	2253.98				3.06	32702.7
3.07	1362.67				3.07	26070.6
3.08	1361.45				3.08	20230
3.09	879.78				3.09	12410.4
3.1	462.77				3.11	9213.85
3.12	1496.06				3.12	7146.91
3.13	1235.88				3.13	7773.82
3.14	249.04				3.14	8134.83
3.15	903.6				3.16	7814.07
3.16	778.88				3.17	8453.81
3.18	858.82				3.18	6353.91
3.19	601.85				3.19	7042.48
3.2	992.97				3.2	7604.45
3.21	535.72				3.22	7128.81
3.23	1085.63				3.23	6713.12
3.24	854.2				3.24	6044.05
3.25	974.08				3.25	7728.65
3.26	484.64				3.27	6916.87
3.27	1170.38				3.28	6721.34
3.29	705.51				3.29	5615.63
3.3	608.7				3.3	7448.5
3.31	531.73				3.31	8670.93
3.32	718.31				3.33	6916.24
3.34	668.17				3.34	8740.4
3.35	847.31				3.35	7572.01
3.36	454.45				3.36	8744.28
3.37	764.92				3.38	8968.43
3.38	1136.99				3.39	8997.38
3.4	794.81				3.4	6887.03
3.41	1235.15				3.41	7958.93
3.42	772.86				3.42	6016.36
3.43	612.18				3.44	6644.12
3.45	714.45				3.45	5882.71
3.46	907.16				3.46	4701.47
3.47	964.92				3.47	4859.21
3.48	1092.98				3.48	4411.88
3.49	1315.23				3.5	3987.75
3.51	1320.35				3.51	3684.99
3.52	835.63				3.52	3038.31
3.53	686.12				3.53	2197.65
3.54	747.82				3.55	3087.04
3.56	1005.57				3.56	2739.59
3.57	361.46				3.57	3052.27
3.58	0				3.58	2255.01
3.59	1297.68				3.59	2459.56
3.6	1153.42				3.61	1634.78
3.62	827.65				3.62	1754.09
3.63	911.23				3.63	1422.41
3.64	1428.87				3.64	1776.5
3.65	896.03				3.66	1476.13
3.66	1149.02				3.67	1069.25
3.68	3023.15				3.68	2105.28
3.69	3415.43				3.69	1932.67
3.7	4634.26				3.7	1584.72
3.71	7548.44				3.72	1315.57
3.73	9167.12				3.73	1247.26
3.74	13601.6				3.74	1712.62
3.75	18598.5				3.75	2777.35
3.76	26380.4				3.77	2653.67
3.77	35011.4				3.78	2896.29
3.79	43428				3.79	1767.24
3.8	48024.1				3.8	2233.36
3.81	60529.1				3.81	2552.29
3.82	71331.4				3.83	1830.08
3.84	78744.3				3.84	1414.56
3.85	88920.2				3.85	1979.65
3.86	99895.9				3.86	1548.61
3.87	104260				3.88	2472.32
3.88	125399				3.89	1790.48
3.9	138995				3.9	2487.79
3.91	156687				3.91	1695.85
3.92	194344				3.92	2843.26
3.93	276571				3.94	3476.06
3.95	600960				3.95	2084.17
3.96	1315944				3.96	2132.65
3.97	2.56551e+06				3.97	3713.52
3.98	3.71814e+06				3.99	2643.07
3.99	4.76089e+06				4	2632.35
4.01	5362949				4.01	3513.7
4.02	5943291				4.02	2495.42
4.03	6.04881e+06				4.03	3908.16
4.04	6.10182e+06				4.05	4302.17
4.06	6170293				4.06	4020.51
4.07	5911068				4.07	6641.87
4.08	5.72456e+06				4.08	10098.6
4.09	5.45713e+06				4.09	17609.3
4.1	5.75815e+06				4.11	38227.8
4.12	6403375				4.12	68485.4
4.13	7370698				4.13	130607
4.14	8.27059e+06				4.14	212985
4.15	9339437				4.16	343922
4.17	9703309				4.17	474817
4.18	9993810				4.18	574046
4.19	10314178				4.19	670264
4.2	9995339				4.2	731503
4.21	10031472				4.22	763036
4.23	9665710				4.23	722162
4.24	9408319				4.24	694489
4.25	9121392				4.25	660924
4.26	8769514				4.27	602241
4.27	8261296				4.28	568295
4.29	8.00911e+06				4.29	522100
4.3	7657653				4.3	496738
4.31	7347807				4.31	449856
4.32	6858322				4.33	446959
4.34	6.31372e+06				4.34	434290
4.35	5966357				4.35	423760
4.36	5544447				4.36	420609
4.37	4.88006e+06				4.38	413790
4.38	4.53908e+06				4.39	395103
4.4	4137505				4.4	369153
4.41	3736700				4.41	362340
4.42	3.30329e+06				4.42	323551
4.43	2.89249e+06				4.44	299547
4.45	2.61437e+06				4.45	266437
4.46	2203062				4.46	250939
4.47	1.93955e+06				4.47	211720
4.48	1.63709e+06				4.49	189500
4.49	1.47645e+06				4.5	160719
4.51	1.25795e+06				4.51	144419
4.52	1.08461e+06				4.52	125142
4.53	1.0162e+06				4.53	109693
4.54	887697				4.55	96423.7
4.56	796414				4.56	83390.5
4.57	757828				4.57	65748.6
4.58	655226				4.58	56258.1
4.59	606684				4.6	52984.8
4.6	542172				4.61	44134.8
4.62	501982				4.62	43701.4
4.63	472056				4.63	34666.4
4.64	431930				4.64	35675.8
4.65	393043				4.66	29374
4.67	375894				4.67	29371.1
4.68	351137				4.68	29857.4
4.69	337993				4.69	22279.5
4.7	317633				4.7	23886.1
4.71	292438				4.72	20945.6
4.73	280545				4.73	16818.2
4.74	277557				4.74	14528.7
4.75	263424				4.75	15531.4
4.76	250455				4.77	11544.1
4.78	239510				4.78	11476.2
4.79	246574				4.79	10831.9
4.8	223442				4.8	9878.12
4.81	219375				4.81	9285.85
4.82	218010				4.83	10328.9
4.84	210995				4.84	8409.88
4.85	191070				4.85	8856.05
4.86	187606				4.86	8930.6
4.87	188480				4.88	10177.4
4.88	176690				4.89	9364.69
4.9	175039				4.9	10041.5
4.91	170038				4.91	9172.86
4.92	166056				4.92	9476.54
4.93	161609				4.94	10156.2
4.95	154422				4.95	10563.2
4.96	156196				4.96	10457.9
4.97	142685				4.97	10241.9
4.98	147611				4.99	10110.2
4.99	145089				5	7876.22
5.01	134944				5.01	10183.3
5.02	136436				5.02	8877.07
5.03	133554				5.03	7294.84
5.04	127131				5.05	7849.28
5.06	124062				5.06	8802.11
5.07	117738				5.07	6265.14
5.08	125324				5.08	7100.99
5.09	118401				5.1	6665.72
5.1	113072				5.11	6607.08
5.12	112913				5.12	6756.13
5.13	113384				5.13	5644.62
5.14	109767				5.14	5774.12
5.15	107960				5.16	6725.93
5.17	110254				5.17	5788.38
5.18	102396				5.18	6602.94
5.19	103992				5.19	6052.59
5.2	99994				5.21	6163.58
5.21	104629				5.22	5253.52
5.23	98969.6				5.23	5365.05
5.24	99968.4				5.24	6107.27
5.25	94380.9				5.25	4991.23
5.26	96087.6				5.27	5697.42
5.28	93418.1				5.28	4848.34
5.29	92694.4				5.29	4561.96
5.3	95940.9				5.3	5521.59
5.31	88592.4				5.31	5129.84
5.32	96320.6				5.33	4650.85
5.34	88689.8				5.34	4128.92
5.35	89821				5.35	4525.41
5.36	86682.9				5.36	5010.31
5.37	83530.8				5.38	5809.6
5.39	84620.3				5.39	5392.15
5.4	82683.9				5.4	3978.07
5.41	88912				5.41	5110.04
5.42	81943.2				5.42	3527.74
5.43	83375.3				5.44	4866.53
5.45	86327				5.45	4544.68
5.46	75336.1				5.46	4055.87
5.47	76787.4				5.47	4103.19
5.48	76423.1				5.49	3948.61
5.49	75351.8				5.5	3514.47
5.51	73367.2				5.51	4322.71
5.52	72580.4				5.52	3973.7
5.53	70236.1				5.53	4538.82
5.54	72409.7				5.55	4380
5.56	70946.7				5.56	4452.36
5.57	71285.8				5.57	3476.99
5.58	71367.6				5.58	4204.31
5.59	68016.5				5.6	3599.3
5.6	71248.9				5.61	3608.28
5.62	68076.8				5.62	2869.94
5.63	67423.1				5.63	4141.9
5.64	70171.1				5.64	4032.94
5.65	66996.7				5.66	2479.4
5.67	70054.4				5.67	3310.7
5.68	65940.3				5.68	3518.19
5.69	62898.5				5.69	4351.5
5.7	65334.1				5.71	3361.28
5.71	61921.6				5.72	3143.53
5.73	62733.9				5.73	2990.99
5.74	61583.1				5.74	2358.95
5.75	63161.6				5.75	3854.54
5.76	59562				5.77	3610.48
5.78	58389.8				5.78	3372.73
5.79	60822.3				5.79	2541.98
5.8	62287.1				5.8	2456.96
5.81	59009.5				5.82	2790.36
5.82	59828.8				5.83	2764.58
5.84	56775.5				5.84	2573.47
5.85	60683.8				5.85	3416.74
5.86	56353.1				5.86	2370.43
5.87	58535.1				5.88	3589.58
5.89	55857.7				5.89	3776
5.9	53695.9				5.9	4308.8
5.91	55317.4				5.91	4347.38
5.92	55628.2				5.93	3450.51
5.93	55405.9				5.94	4795.23
5.95	52185.1				5.95	4552.92
5.96	51121				5.96	4185.76
5.97	52971.7				5.97	4032.28
5.98	51322.5				5.99	4609.78
6	51237.7				6	3214.81
6.01	50428.8				6.01	3808.08
6.02	50284.3				6.02	4136.03
6.03	49304.1				6.03	3383.78
6.04	52766.1				6.05	3455.36
6.06	48770.4				6.06	2555.82
6.07	53387.5				6.07	3532.05
6.08	50048.3				6.08	2679.81
6.09	51637.7				6.1	3654.93
6.1	51041.8				6.11	3584.84
6.12	50389.2				6.12	3099.04
6.13	51904.1				6.13	2866.72
6.14	45975.3				6.14	4178.56
6.15	49781.1				6.16	3648.98
6.17	46630.8				6.17	2696.09
6.18	49285.6				6.18	2885.27
6.19	52508.4				6.19	2835.89
6.2	48804.7				6.21	2707.21
6.21	44479.6				6.22	2536
6.23	44793.6				6.23	3083.21
6.24	48849.9				6.24	2327.42
6.25	47774.8				6.25	2215.26
6.26	48096.5				6.27	2789
6.28	46455.4				6.28	2775.17
6.29	43278.7				6.29	2614.87
6.3	47372.6				6.3	3289.48
6.31	47593.6				6.32	3393.04
6.32	45336.2				6.33	2242.96
6.34	46363.7				6.34	3083.98
6.35	43412.1				6.35	2656.71
6.36	47977.7				6.36	1564.56
6.37	43352.9				6.38	1963.89
6.39	46821.9				6.39	2042.86
6.4	45578.5				6.4	1968.42
6.41	45158.6				6.41	1949.21
6.42	44902.1				6.43	2534.01
6.43	48093.7				6.44	2163.97
6.45	46470.7				6.45	2402.75
6.46	47187.7				6.46	2752.8
6.47	46786.5				6.47	2191.05
6.48	44539.7				6.49	2029.02
6.5	45639.9				6.5	2073.41
6.51	42448.1				6.51	2307.73
6.52	45920.1				6.52	1410.76
6.53	45873				6.54	1728.91
6.54	41544.7				6.55	1502.32
6.56	42013				6.56	1376.94
6.57	42068.8				6.57	1832.49
6.58	41868.7				6.58	1629.82
6.59	42663.9				6.6	2101.41
6.61	43235.1				6.61	2518.44
6.62	39941.3				6.62	2275.01
6.63	42756.9				6.63	2105.42
6.64	42684.2				6.64	3030.44
6.65	41764.5				6.66	2052.79
6.67	41248.4				6.67	2745.1
6.68	36940.2				6.68	3797.75
6.69	40502.6				6.69	3284.6
6.7	41461.5				6.71	3345.23
6.71	39043.1				6.72	3701.01
6.73	41550.2				6.73	3657.03
6.74	44389.7				6.74	3290.64
6.75	42717.9				6.75	3736.28
6.76	41180.1				6.77	3613.26
6.78	39460.9				6.78	3485.2
6.79	37060.7				6.79	3086.04
6.8	41395.4				6.8	2764.24
6.81	42155.1				6.82	3755.22
6.82	39947.9				6.83	2714.9
6.84	38892.8				6.84	3356.53
6.85	40199.1				6.85	3250.1
6.86	40197				6.86	3132.37
6.87	40989.5				6.88	1764
6.89	40230.7				6.89	2382.05
6.9	37106.9				6.9	1763.58
6.91	39005.3				6.91	2039.83
6.92	41018				6.93	2650.01
6.93	41102.1				6.94	1600.07
6.95	44567				6.95	2295.36
6.96	39313				6.96	1810.84
6.97	41899.1				6.97	2110.47
6.98	39877.9				6.99	1984.82
7	37093.3				7	1421.08
7.01	39704.9				7.01	1311.32
7.02	38048.1				7.02	2103.39
7.03	40847.6				7.04	1469.26
7.04	36152.3				7.05	1496.84
7.06	37885.9				7.06	1779.01
7.07	34260.9				7.07	1411.23
7.08	37539.1				7.08	1193.73
7.09	39005.1				7.1	1552.08
7.11	40216.9				7.11	1472.92
7.12	37420				7.12	1573.57
7.13	37721.8				7.13	1552.97
7.14	37149.6				7.15	1571.74
7.15	39694				7.16	1100.8
7.17	36789.9				7.17	1114.82
7.18	38415.1				7.18	2079.32
7.19	37898.4				7.19	1443.79
7.2	37221.1				7.21	1254.56
7.22	38354.2				7.22	1658.27
7.23	36187.4				7.23	1655.48
7.24	36046.2				7.24	2848.29
7.25	35486.7				7.25	1866.52
7.26	37517				7.27	1744.56
7.28	36966				7.28	1499.34
7.29	37690.6				7.29	1203.64
7.3	37399				7.3	1889.53
7.31	36586.5				7.32	1261.17
7.32	34202.2				7.33	1901.06
7.34	38376.1				7.34	1492.39
7.35	35324.7				7.35	1780.14
7.36	36675.3				7.36	1993.3
7.37	37012.2				7.38	1060.02
7.39	32951.6				7.39	1459.78
7.4	36685.5				7.4	1634.62
7.41	33192.4				7.41	1134.15
7.42	33053.3				7.43	1254.96
7.43	33711.8				7.44	1255.58
7.45	35628.1				7.45	2038.55
7.46	34591.9				7.46	1642.54
7.47	35625.8				7.47	1828.44
7.48	36711.2				7.49	1489.08
7.5	33739.5				7.5	1402.83
7.51	35184.6				7.51	1249.41
7.52	31565.9				7.52	1302.8
7.53	31897.4				7.54	1352.57
7.54	32136.2				7.55	1792.29
7.56	32347.7				7.56	1102.51
7.57	33787.6				7.57	1283.01
7.58	32955.1				7.58	1886.78
7.59	34680.8				7.6	1357.07
7.61	33302.6				7.61	1653.34
7.62	33726.7				7.62	1625.42
7.63	31910.8				7.63	1344.26
7.64	34279.6				7.65	1612.56
7.65	33499.6				7.66	1743.11
7.67	35292.8				7.67	1496
7.68	35862.8				7.68	1010.09
7.69	34355.9				7.69	1020.46
7.7	32970				7.71	1123.25
7.72	32616.9				7.72	1126.42
7.73	34063.5				7.73	1516.98
7.74	31938.7				7.74	1131.91
7.75	35105.4				7.76	848.13
7.76	32496.8				7.77	1217.59
7.78	33708.7				7.78	1173.21
7.79	31769				7.79	865.64
7.8	33012.3				7.8	1411.97
7.81	33964.5				7.82	1482.52
7.83	32912.9				7.83	1162.91
7.84	31882.3				7.84	1442.66
7.85	32353.6				7.85	1085
7.86	32604.8				7.86	1290.07
7.87	34459				7.88	830.25
7.89	33408.6				7.89	841.31
7.9	31934				7.9	1506.48
7.91	32125.8				7.91	1372.67
7.92	33368				7.93	1121.52
7.94	32787.6				7.94	550.63
7.95	33016				7.95	1332.77
7.96	30118.7				7.96	1295.53
7.97	32911.2				7.97	1492.15
7.98	30829.1				7.99	1636.51
8	32707.2				8	2194.35
8.01	33791.2				8.01	1321.87
8.02	30071.7				8.02	1165.08
8.03	31716				8.04	1223.2
8.04	29704.5				8.05	2018.13
8.06	32655				8.06	1670.29
8.07	31468.9				8.07	1587.01
8.08	29949.2				8.08	1698.52
8.09	30153.5				8.1	1491.96
8.11	30183				8.11	1470.86
8.12	29308.1				8.12	1646.34
8.13	30769.3				8.13	1552.21
8.14	30042.6				8.15	1741.39
8.15	33133.9				8.16	1467.88
8.17	32083.1				8.17	1597.88
8.18	33307.1				8.18	2271.51
8.19	30099.2				8.19	1914.8
8.2	30369.3				8.21	1515.32
8.22	30776.5				8.22	1421.32
8.23	31600.7				8.23	1085.29
8.24	29228				8.24	1841.7
8.25	30477.5				8.26	1482.77
8.26	29475.3				8.27	1300.41
8.28	30692.7				8.28	1099.82
8.29	30153.5				8.29	1245.33
8.3	31942.6				8.3	1014.77
8.31	30191.5				8.32	1226.72
8.33	32065.6				8.33	1649.45
8.34	28849.4				8.34	2140.05
8.35	29663.7				8.35	1831.79
8.36	31885.8				8.37	2637.14
8.37	27992.9				8.38	3014.37
8.39	32149.1				8.39	3521.67
8.4	29288.6				8.4	3270.95
8.41	29625.7				8.41	5264.42
8.42	27906.3				8.43	4190
8.44	29947.9				8.44	6121.01
8.45	30446.2				8.45	6305.55
8.46	31009.1				8.46	5803.24
8.47	29964.4				8.47	5196.8
8.48	28912.2				8.49	5278.61
8.5	30242.2				8.5	4396.48
8.51	30315.5				8.51	4945.05
8.52	30553.1				8.52	3502.2
8.53	31114.9				8.54	4039.86
8.55	32387				8.55	3474.95
8.56	29499.5				8.56	3611.37
8.57	30076.7				8.57	3672.74
8.58	29823.5				8.58	3595.37
8.59	29961.8				8.6	3939.66
8.61	28083.2				8.61	4199.54
8.62	29065.5				8.62	3009.13
8.63	28786.5				8.63	3227.2
8.64	29321.6				8.65	3385.97
8.65	31104.5				8.66	3194.98
8.67	29422.1				8.67	3191.86
8.68	28547.5				8.68	3134.7
8.69	29169.5				8.69	2677.03
8.7	28693.5				8.71	2544.13
8.72	26574.4				8.72	2137.67
8.73	31861.9				8.73	1594.16
8.74	29682.5				8.74	1653.56
8.75	29706.9				8.76	0
8.76	31532				8.77	1448.52
8.78	30283				8.78	1359.76
8.79	30456.9				8.79	0
8.8	28022.2				8.8	0
8.81	27794.2				8.82	0
8.83	30711.6				8.83	0
8.84	30715.6				8.84	0
8.85	29281.9				8.85	0
8.86	29150				8.87	0
8.87	28661.2				8.88	0
8.89	25992.4				8.89	0
8.9	29730.5				8.9	0
8.91	28688.9				8.91	0
8.92	29821.7				8.93	906.15
8.94	29799.7				8.94	0
8.95	28825.1				8.95	0
8.96	26751.3				8.96	0
8.97	29819.6				8.98	0
8.98	28834.8				8.99	0
9	29382.7				9	0
9.01	28084.9				9.01	640.38
9.02	27725.2				9.02	2085.86
9.03	28015.4				9.04	972.39
9.05	26867.8				9.05	1214.22
9.06	28919.7				9.06	1576.12
9.07	27850.5				9.07	1842.64
9.08	26377.8				9.08	1879.89
9.09	28145.9				9.1	1818.12
9.11	31182.6				9.11	1717.33
9.12	29948.6				9.12	1521.85
9.13	28067.8				9.13	1618.96
9.14	31043.6				9.15	603.12
9.16	25601				9.16	882.01
9.17	26402.1				9.17	736.75
9.18	28977.6				9.18	797.67
9.19	28186.7				9.19	0
9.2	28745.6				9.21	0
9.22	25949.2				9.22	775.75
9.23	28302				9.23	679.51
9.24	28211.5				9.24	0
9.25	28545.9				9.26	0
9.26	28774.9				9.27	0
9.28	29503.6				9.28	0
9.29	27930.2				9.29	0
9.3	26134.8				9.3	0
9.31	27206				9.32	616.38
9.33	27704.8				9.33	658.13
9.34	28032.7				9.34	633.57
9.35	29093				9.35	928.14
9.36	29055.5				9.37	767.48
9.37	26159.9				9.38	1227.48
9.39	26961.5				9.39	784.94
9.4	28137.7				9.4	883
9.41	24790.9				9.41	950.77
9.42	27300.1				9.43	531.2
9.44	26743				9.44	1207
9.45	29444.6				9.45	863.36
9.46	26600.5				9.46	1312.91
9.47	26865.2				9.48	817.76
9.48	26520.8				9.49	1078.75
9.5	29834.3				9.5	0
9.51	27664.4				9.51	794.31
9.52	25641.2				9.52	728.72
9.53	28645.3				9.54	586.36
9.55	26865.9				9.55	779.63
9.56	26761.9				9.56	868.2
9.57	26193.2				9.57	1473.21
9.58	28356.8				9.59	1701.82
9.59	25980.5				9.6	2179.92
9.61	26501.2				9.61	2089.99
9.62	26248.3				9.62	2993.58
9.63	28013.4				9.63	2279
9.64	27953.2				9.65	2096.56
9.66	27592.8				9.66	1994.63
9.67	27989.1				9.67	2557.14
9.68	25780.5				9.68	1900.88
9.69	25064.2				9.69	2057.63
9.7	25751.4				9.71	1714.93
9.72	24313.9				9.72	1305.1
9.73	29921.7				9.73	1948.66
9.74	27521				9.74	1167.3
9.75	27236.2				9.76	2149.88
9.77	26425.6				9.77	2589.19
9.78	28372.7				9.78	2159.36
9.79	25758.2				9.79	2228.93
9.8	25324.9				9.8	1788.07
9.81	30870.9				9.82	1562.49
9.83	25583.5				9.83	1960.68
9.84	26077.4				9.84	1441.88
9.85	28345.2				9.85	1293.25
9.86	26337.7				9.87	2245.05
9.87	24993.5				9.88	1057.96
9.89	24847				9.89	1273.36
9.9	27665.3				9.9	1375.78
9.91	24149.9				9.91	1289.4
9.92	25739.7				9.93	1773.77
9.94	24571.8				9.94	2169.14
9.95	24455.1				9.95	1868.31
9.96	24808				9.96	1337.71
9.97	25073.9				9.98	1431.85
9.98	22705.3				9.99	1251.57
10	25588.8				10	1534.79
10.01	25759.9				10.01	2147.8
10.02	25407.5				10.02	2221.47
10.03	23503.5				10.04	973.08
10.05	25208.6				10.05	2340.9
10.06	23682				10.06	1952.31
10.07	25919.8				10.07	1727.56
10.08	23514.3				10.09	1700.65
10.09	24928.2				10.1	1667.2
10.11	26239				10.11	1089.59
10.12	24284.9				10.12	1605.43
10.13	25110.8				10.13	1329.54
10.14	25522.5				10.15	1641.48
10.16	25804.1				10.16	1378.08
10.17	24409.8				10.17	860.26
10.18	25778.6				10.18	1171.66
10.19	26457.5				10.2	2019.57
10.2	23486.9				10.21	1434.35
10.22	22544.5				10.22	1581.78
10.23	22879.3				10.23	1720.73
10.24	24599.2				10.24	1996.89
10.25	23246				10.26	1463.64
10.27	26594.6				10.27	2517.56
10.28	24406.8				10.28	1501.87
10.29	26382.7				10.29	1866.95
10.3	24886.8				10.3	1233.37
10.31	23620.8				10.32	1251.65
10.33	27135.3				10.33	1132.06
10.34	26567.8				10.34	820.13
10.35	23005.6				10.35	1579.89
10.36	25148.3				10.37	886.97
10.38	23029.9				10.38	1818.32
10.39	26104.7				10.39	1063.27
10.4	23495.5				10.4	1363.3
10.41	25302.1				10.41	1226.36
10.42	25311.1				10.43	1969.58
10.44	26279.2				10.44	818.16
10.45	25346.8				10.45	1293.68
10.46	24469.7				10.46	1077.87
10.47	25840.1				10.48	2094.32
10.48	25395.4				10.49	1337.63
10.5	24839.6				10.5	1506.81
10.51	23437.3				10.51	1757.7
10.52	23187.4				10.52	810.31
10.53	24123.4				10.54	2227.08
10.55	24465.5				10.55	1829.99
10.56	24354.1				10.56	2260.71
10.57	27638.7				10.57	976.13
10.58	22986.8				10.59	1096.37
10.59	24052.2				10.6	1260.16
10.61	21581.1				10.61	1392.99
10.62	24235.7				10.62	1118.27
10.63	23075				10.63	1252.56
10.64	25528.8				10.65	995.96
10.66	24264.2				10.66	1249.4
10.67	24622.3				10.67	1392.8
10.68	23595.2				10.68	805.25
10.69	24150.4				10.7	1478.36
10.7	24660.4				10.71	428.04
10.72	22955.7				10.72	1451.62
10.73	23506				10.73	1564.54
10.74	25373.5				10.74	1561.04
10.75	23792.5				10.76	1966.53
10.77	23735.3				10.77	1131.87
10.78	23007.8				10.78	1383.46
10.79	22730.8				10.79	1283.25
10.8	23649.8				10.81	971.45
10.81	22193.4				10.82	1381.46
10.83	23613.4				10.83	1079.36
10.84	22862.1				10.84	1501.17
10.85	24495.1				10.85	696.66
10.86	23627.7				10.87	2170.4
10.88	23456.6				10.88	1259.48
10.89	23763.8				10.89	1229.56
10.9	22256.9				10.9	1170.82
10.91	22975.5				10.91	1600.72
10.92	23631.2				10.93	1147.39
10.94	25420.5				10.94	1586.97
10.95	26829.7				10.95	1087.47
10.96	23863				10.96	1179.7
10.97	23878.1				10.98	721.56
10.99	25276.8				10.99	1110.68
11	23910				11	1756.94
11.01	25255				11.01	1275.98
11.02	22528.1				11.02	1234.23
11.03	25949.8				11.04	1353.64
11.05	23478.2				11.05	1322.74
11.06	25130.7				11.06	1196.15
11.07	23767.2				11.07	983.3
11.08	21735.2				11.09	782.86
11.09	25704.4				11.1	1613.62
11.11	22126.8				11.11	1338.83
11.12	23500.9				11.12	816.63
11.13	25585.4				11.13	1130.74
11.14	24587.5				11.15	983.33
11.16	22711.5				11.16	1529.89
11.17	22514.1				11.17	1538.76
11.18	22250.4				11.18	714.69
11.19	21852.2				11.2	554.01
11.2	21216.8				11.21	1061
11.22	22223				11.22	1099.94
11.23	24544.6				11.23	789.23
11.24	21122.6				11.24	999.39
11.25	24467.5				11.26	772.95
11.27	23487.2				11.27	904.02
11.28	21076.6				11.28	1610.83
11.29	22169.5				11.29	781.71
11.3	22480				11.31	1410.35
11.31	21665.5				11.32	1573.9
11.33	23008.9				11.33	1492.69
11.34	23091.4				11.34	912.33
11.35	23726.5				11.35	1161.26
11.36	21221.4				11.37	1022.12
11.38	23957.6				11.38	874.46
11.39	22657.7				11.39	1286.4
11.4	20698.6				11.4	1209.09
11.41	20249.7				11.42	1389.23
11.42	25104.4				11.43	1308.68
11.44	21546.3				11.44	939.66
11.45	22190				11.45	1095.72
11.46	23208.1				11.46	1047.82
11.47	21930.1				11.48	1149.11
11.49	22033.1				11.49	1465.98
11.5	21413.5				11.5	954.79
11.51	25041.3				11.51	1094.6
11.52	19095.7				11.53	986.62
11.53	23225.3				11.54	1241.09
11.55	21070.6				11.55	1336.47
11.56	21408.3				11.56	995.71
11.57	21017.6				11.57	1289.12
11.58	22096.4				11.59	1091.96
11.6	20841.3				11.6	1417.9
11.61	22492.2				11.61	1878.14
11.62	21268.8				11.62	1800.56
11.63	20106.8				11.63	1761.63
11.64	21666.3				11.65	1626.96
11.66	22321.3				11.66	1097.24
11.67	22730.7				11.67	1468.47
11.68	21109.3				11.68	1618.27
11.69	21432.1				11.7	951.07
11.7	21091.6				11.71	908.43
11.72	21133.4				11.72	2134.52
11.73	22620				11.73	1906.95
11.74	21324.2				11.74	2234.03
11.75	19492.3				11.76	2498.35
11.77	21664.4				11.77	3091.86
11.78	19259.3				11.78	5345.31
11.79	19948.4				11.79	8257.72
11.8	21566.6				11.81	13551.8
11.81	22018.3				11.82	21954
11.83	21792.5				11.83	35421.5
11.84	19549.2				11.84	45277.2
11.85	22365.6				11.85	54633.8
11.86	22029.7				11.87	67249.3
11.88	21646.1				11.88	79478.4
11.89	20501.1				11.89	84652.8
11.9	19082.6				11.9	88068
11.91	21675.1				11.92	88091.1
11.92	19758.8				11.93	84116.5
11.94	19346.9				11.94	86440.1
11.95	22122.8				11.95	82972.3
11.96	21522.6				11.96	72385.2
11.97	22397.8				11.98	64113.9
11.99	21857.9				11.99	59041.6
12	20790.2				12	50441
12.01	22323				12.01	42227.2
12.02	20220.7				12.03	43479.8
12.03	20795.2				12.04	38272.7
12.05	19608				12.05	33310.3
12.06	21138.2				12.06	31358.1
12.07	21604.3				12.07	26971.1
12.08	20644.3				12.09	25669.8
12.1	22060.2				12.1	26029.6
12.11	21790.6				12.11	23091.4
12.12	20069.8				12.12	24198.3
12.13	20421.4				12.14	22275.9
12.14	19651.3				12.15	27577.1
12.16	20121.5				12.16	26542.5
12.17	20296.5				12.17	23736.4
12.18	22696.2				12.18	22575.1
12.19	22064.9				12.2	24349.3
12.21	21293.8				12.21	19317.9
12.22	20296.1				12.22	21066.8
12.23	21089.6				12.23	17744.9
12.24	19393.9				12.24	16317.8
12.25	19826.2				12.26	14492.4
12.27	21402.5				12.27	12590.4
12.28	18873.1				12.28	10697.5
12.29	19960.8				12.29	9293.96
12.3	20491.7				12.31	7696.29
12.31	19324.9				12.32	7529.3
12.33	19524.1				12.33	6263.93
12.34	20047.3				12.34	6496.75
12.35	18791				12.35	4426.36
12.36	17746				12.37	4439.84
12.38	20469.3				12.38	4006.25
12.39	17539.4				12.39	4354.79
12.4	20425				12.4	3385.25
12.41	20631.7				12.42	2455.45
12.42	21438				12.43	3550.87
12.44	19941.3				12.44	2945.27
12.45	21536.1				12.45	2497.99
12.46	20085.9				12.46	2307.21
12.47	19515.1				12.48	1607.11
12.49	20205.3				12.49	1622.75
12.5	20579.7				12.5	1791.45
12.51	20038.1				12.51	2604.27
12.52	20962.9				12.53	1863.62
12.53	19507.8				12.54	2037.18
12.55	19210				12.55	2210.73
12.56	19841				12.56	1793.56
12.57	19575.7				12.57	1246.46
12.58	21153.9				12.59	1451.16
12.6	20085.4				12.6	1533.74
12.61	20541.9				12.61	1698.57
12.62	19697.5				12.62	1549.4
12.63	18915.6				12.64	1881.44
12.64	22465.2				12.65	1397.86
12.66	20056.9				12.66	1128.45
12.67	17923.5				12.67	1759.83
12.68	20387.1				12.68	1275.81
12.69	20237.8				12.7	2134.8
12.71	19365.4				12.71	1367.43
12.72	21676.4				12.72	1732.05
12.73	19803.5				12.73	2519.62
12.74	20837.9				12.75	1832.56
12.75	20585.9				12.76	1263.6
12.77	20617.8				12.77	2316.69
12.78	19322.6				12.78	1594.26
12.79	18813.3				12.79	1473.17
12.8	20467.8				12.81	2066.83
12.82	17601.3				12.82	2109.21
12.83	17179.3				12.83	2196.41
12.84	18280.8				12.84	1933.52
12.85	18298.1				12.85	2134.46
12.86	19607				12.87	1675.16
12.88	18338.7				12.88	1978.6
12.89	19920				12.89	1380.21
12.9	20247.8				12.9	1891.23
12.91	17402.7				12.92	1378.48
12.93	17621.6				12.93	1740.58
12.94	19088.8				12.94	1761.62
12.95	19338.6				12.95	2539.9
12.96	18416.4				12.96	2273.73
12.97	18686.2				12.98	2482.73
12.99	19184.1				12.99	1575.74
13	16546.6				13	2673.2
13.01	20286.7				13.01	2625.71
13.02	19914.2				13.03	2216.69
13.03	18345.5				13.04	2294.23
13.05	19598.5				13.05	1951.16
13.06	18244.7				13.06	2617.16
13.07	19816.3				13.07	2365.51
13.08	18719.3				13.09	2436.03
13.1	20554.2				13.1	1871.31
13.11	19629				13.11	2548.05
13.12	19238.7				13.12	2309.72
13.13	18934.5				13.14	2853.37
13.14	17188.2				13.15	1741.95
13.16	18302.9				13.16	2091.14
13.17	19337.6				13.17	3468.36
13.18	17857				13.18	3032.76
13.19	17455.3				13.2	2435.92
13.21	20629.4				13.21	2331.25
13.22	19418.8				13.22	3153.28
13.23	19923.5				13.23	3196.59
13.24	19515.8				13.25	3230.23
13.25	18434.1				13.26	3606.84
13.27	18146.3				13.27	2229.33
13.28	19889.7				13.28	2837.73
13.29	18988.7				13.29	4276.86
13.3	17714				13.31	3185.99
13.32	19327.1				13.32	2700.48
13.33	19554.8				13.33	3255.35
13.34	17334.3				13.34	2528
13.35	17644.9				13.36	2560.07
13.36	19311.8				13.37	2684.24
13.38	18483.2				13.38	3218.24
13.39	19485.8				13.39	2765.98
13.4	18503.4				13.4	2597.71
13.41	18776				13.42	2532.16
13.43	19897.2				13.43	2727.88
13.44	15633.8				13.44	3198.42
13.45	16807.1				13.45	2082.06
13.46	21091.6				13.46	2576.78
13.47	18833.5				13.48	2430.45
13.49	19510.8				13.49	2708.94
13.5	19560.8				13.5	1689.1
13.51	19266.5				13.51	1971.52
13.52	17967.1				13.53	1902.97
13.54	18948.7				13.54	1950.73
13.55	17373				13.55	1924.07
13.56	17721.6				13.56	1937.59
13.57	17835.3				13.57	1914.39
13.58	18892.5				13.59	1498.27
13.6	18797.3				13.6	1700.88
13.61	19328.8				13.61	1374.77
13.62	18649.3				13.62	1659.82
13.63	18442.7				13.64	1929.27
13.64	20198.7				13.65	1278.44
13.66	19518.6				13.66	2634.03
13.67	18917.9				13.67	1741.38
13.68	17646.3				13.68	1674.07
13.69	19227				13.7	1672.26
13.71	17012.7				13.71	1506.98
13.72	18325.7				13.72	2460.23
13.73	17660.4				13.73	1882.83
13.74	18509.5				13.75	2251.54
13.75	18153				13.76	2268.68
13.77	18226.3				13.77	1225.11
13.78	18392.3				13.78	1295.17
13.79	16806.8				13.79	2389.14
13.8	19134.8				13.81	1534.06
13.82	19338.1				13.82	2294.08
13.83	17313.5				13.83	1852.25
13.84	16021.1				13.84	1652.91
13.85	17871.7				13.86	2262.62
13.86	17380.7				13.87	1418.75
13.88	16504.9				13.88	1750.11
13.89	17830.5				13.89	1817.71
13.9	18439.8				13.9	1967.06
13.91	17094.2				13.92	1781.95
13.93	16749.9				13.93	1089.19
13.94	17791.2				13.94	1450.45
13.95	18088.4				13.95	1935.1
13.96	17595.5				13.97	1686.06
13.97	18405.8				13.98	1944.18
13.99	18122.1				13.99	1586.12
14	19096.1				14	2360.67
14.01	17126.1				14.01	2287.98
14.02	15748.5				14.03	1353.98
14.04	18969.5				14.04	1612.61
14.05	19372.2				14.05	2110.67
14.06	18221.9				14.06	1336.27
14.07	17749				14.07	1160.83
14.08	18272.5				14.09	989.63
14.1	17630				14.1	1347.18
14.11	18450				14.11	1818
14.12	18402.7				14.12	1579.34
14.13	17639.2				14.14	1938.68
14.15	16902.8				14.15	1789.94
14.16	19233.7				14.16	1868.02
14.17	18447.8				14.17	1055.57
14.18	19390				14.18	1572.07
14.19	18963.7				14.2	931.22
14.21	19473.8				14.21	1665.46
14.22	20270.6				14.22	1123.58
14.23	19426.7				14.23	1559.56
14.24	18075.9				14.25	1328.75
14.25	18599.5				14.26	1209.34
14.27	18779.8				14.27	2288.43
14.28	17722.8				14.28	1784.99
14.29	17587.9				14.29	1179.94
14.3	20365.8				14.31	1791.08
14.32	16150.9				14.32	1153.07
14.33	16533.7				14.33	1231.44
14.34	18817.3				14.34	1629.26
14.35	17145.4				14.36	1385.3
14.36	19401.8				14.37	1932.83
14.38	18113.5				14.38	1265.85
14.39	18226.1				14.39	1515.2
14.4	17774.3				14.4	1585.62
14.41	16481.6				14.42	1573.02
14.43	18339.6				14.43	1253.62
14.44	18141.9				14.44	1264.71
14.45	14225.6				14.45	1546.45
14.46	18977.9				14.47	1387.1
14.47	17334.4				14.48	1557.95
14.49	16001.3				14.49	1512.06
14.5	17520.7				14.5	2039.67
14.51	17679.3				14.51	1970.55
14.52	18406.5				14.53	1391.79
14.54	17383.4				14.54	1266.12
14.55	17684				14.55	1725.53
14.56	16596.7				14.56	1696.72
14.57	16342.1				14.58	1789.26
14.58	18575.9				14.59	1418.12
14.6	17171				14.6	1478.1
14.61	17584.3				14.61	1796.99
14.62	16381				14.62	1283
14.63	16757.4				14.64	1327.53
14.65	18672.9				14.65	1341.64
14.66	18635				14.66	1592.82
14.67	17624.6				14.67	1882.43
14.68	17439.5				14.68	1068.59
14.69	15929.2				14.7	1643.58
14.71	18921.2				14.71	987.93
14.72	17009.6				14.72	1633.43
14.73	17390.9				14.73	1478.3
14.74	18684.1				14.75	823.38
14.76	19068.4				14.76	2237.67
14.77	16808.7				14.77	1403.54
14.78	18765.4				14.78	1994.17
14.79	17113.9				14.79	1868.94
14.8	16281.4				14.81	1304.09
14.82	18065.7				14.82	1455.33
14.83	17800.9				14.83	1575.19
14.84	19565				14.84	1765.78
14.85	18184.7				14.86	1643.2
14.86	19038.1				14.87	1037.26
14.88	18598.4				14.88	1104.26
14.89	18584.7				14.89	1075.09
14.9	17965.5				14.9	1891.27
14.91	18507				14.92	1831.54
14.93	18620.2				14.93	1799.7
14.94	20658.5				14.94	1788.2
14.95	20802.8				14.95	2391.59
14.96	16977.2				14.97	1688.76
14.97	17265				14.98	1782.71
14.99	15901.6				14.99	1633.27
15	16566.3				15	947.04
15.01	18159.5				15.01	1289.03
15.02	17271.2				15.03	1571.45
15.04	17972.6				15.04	1720.19
15.05	17225.5				15.05	1397.86
15.06	16311.9				15.06	1251.1
15.07	16783.3				15.08	1567.03
15.08	17232				15.09	2136.09
15.1	16445				15.1	1768.49
15.11	17635.3				15.11	1262.54
15.12	19773.9				15.12	1263.68
15.13	16345.1				15.14	2056.03
15.15	17629.4				15.15	1862.2
15.16	18480.1				15.16	1321.49
15.17	19391.2				15.17	1064.12
15.18	18425.3				15.19	1207.1
15.19	18326				15.2	1664.19
15.21	17264.6				15.21	1924.24
15.22	17203				15.22	1619
15.23	17641.2				15.23	1263.67
15.24	17155.7				15.25	1900.86
15.26	16077.5				15.26	1108.05
15.27	17888.2				15.27	1934.62
15.28	18404.8				15.28	1807.04
15.29	17345.2				15.29	2053.66
15.3	17036.4				15.31	2082.51
15.32	19885				15.32	1598.49
15.33	19675.7				15.33	1967.16
15.34	18399.2				15.34	1622.15
15.35	17513.9				15.36	2123.86
15.37	17357				15.37	837.61
15.38	18113.3				15.38	1619.8
15.39	15856.9				15.39	1726.59
15.4	17926.4				15.4	1744.12
15.41	16357.5				15.42	2203.4
15.43	16245				15.43	1439.18
15.44	16268.2				15.44	2788.68
15.45	16302.9				15.45	1340.54
15.46	18123.5				15.47	1441.11
15.47	17247.8				15.48	1321.2
15.49	17000.9				15.49	1521.57
15.5	16966.4				15.5	1545.51
15.51	16697.2				15.51	1848.4
15.52	18785.1				15.53	1421.75
15.54	18299.2				15.54	2508.25
15.55	19956.8				15.55	1961.49
15.56	18228.7				15.56	1600.69
15.57	18073.5				15.58	1699.83
15.58	17583.2				15.59	1775.59
15.6	18097.7				15.6	2388.78
15.61	16433.3				15.61	1690.24
15.62	18954.5				15.62	1560.46
15.63	18313.7				15.64	1332.94
15.65	17232.2				15.65	1369.45
15.66	17065.3				15.66	1390.45
15.67	17656.6				15.67	2510.05
15.68	17941.8				15.69	1895.7
15.69	18556.7				15.7	1825.1
15.71	19252				15.71	2880.18
15.72	16663.8				15.72	2041.33
15.73	18042.7				15.73	1217.06
15.74	16184.4				15.75	1933.53
15.76	16709.2				15.76	1670.78
15.77	19489.2				15.77	2003.04
15.78	18667				15.78	1654.59
15.79	17695.2				15.8	2510.09
15.8	17871.6				15.81	1416.14
15.82	18468				15.82	2584.05
15.83	17274.9				15.83	1918.08
15.84	18018.6				15.84	1970.57
15.85	16992.8				15.86	2101.54
15.87	18233.5				15.87	1749.58
15.88	16780.6				15.88	1743.23
15.89	17235.2				15.89	1585.43
15.9	16469.2				15.9	2496.05
15.91	18383.2				15.92	1349.26
15.93	17869.1				15.93	2172.04
15.94	18244.1				15.94	2152.17
15.95	16338.5				15.95	1891.64
15.96	19027.5				15.97	1566.88
15.98	16048.8				15.98	1857.79
15.99	18574.4				15.99	1626.05
16	16618.3				16	1703.52
16.01	16758.7				16.01	1398.96
16.02	19874				16.03	1680.48
16.04	17449.9				16.04	2113.69
16.05	16123.6				16.05	1342.85
16.06	17604.5				16.06	1040.62
16.07	17850.9				16.08	1779.87
16.08	17121.6				16.09	1210.33
16.1	19295.9				16.1	1838.3
16.11	18103.5				16.11	743.36
16.12	28043.7				16.12	1370
16.13	22051.2				16.14	996.03
16.15	18765.5				16.15	1010.67
16.16	19055.8				16.16	949.55
16.17	18686				16.17	1644.18
16.18	19118.2				16.19	1197.82
16.19	18657				16.2	1099.08
16.21	16567.8				16.21	1031.12
16.22	18416.1				16.22	1195.02
16.23	18219.6				16.23	1093.1
16.24	17935.9				16.25	2382.27
16.26	18941.5				16.26	704.98
16.27	16739.5				16.27	1472.24
16.28	18655.7				16.28	957.89
16.29	17393.2				16.3	572.16
16.3	18750.9				16.31	1139.93
16.32	16750.4				16.32	1122.09
16.33	18548.4				16.33	1241.3
16.34	19413.2				16.34	981.65
16.35	18527.1				16.36	745.53
16.37	18572.7				16.37	814.26
16.38	18453				16.38	884.33
16.39	19047.6				16.39	1196.68
16.4	18405.1				16.41	855.01
16.41	18055.5				16.42	1067.89
16.43	17327.8				16.43	1460.53
16.44	17437.7				16.44	1042.62
16.45	17168.9				16.45	1114.35
16.46	19897.4				16.47	1206.84
16.48	18217.4				16.48	1346.01
16.49	18659.1				16.49	1234.55
16.5	18375.5				16.5	990.08
16.51	19823.4				16.51	1407.27
16.52	19388.7				16.53	957.06
16.54	19228.8				16.54	1224.86
16.55	19365.5				16.55	1013.32
16.56	18827.3				16.56	1956.92
16.57	18422.3				16.58	755.82
16.59	18696.3				16.59	597.38
16.6	17435.9				16.6	1892.23
16.61	18777.2				16.61	1483.04
16.62	18664.5				16.62	1061.28
16.63	19224.1				16.64	993.07
16.65	18677.1				16.65	1395.01
16.66	19085.2				16.66	1376.73
16.67	16460.2				16.67	1639.21
16.68	18756.1				16.69	1415.08
16.69	16897.6				16.7	1232.06
16.71	19100.4				16.71	1259.68
16.72	18100.4				16.72	1117.24
16.73	19944.1				16.73	1863.46
16.74	17736.3				16.75	2195.21
16.76	18196.4				16.76	2315.28
16.77	17443.6				16.77	1012.46
16.78	17213.9				16.78	1596.87
16.79	17776				16.8	1744.46
16.8	18578				16.81	1339.38
16.82	18362.2				16.82	1112.92
16.83	20035.3				16.83	1823.36
16.84	19286.3				16.84	1304.16
16.85	19175.2				16.86	2375.76
16.87	22110.5				16.87	1932.03
16.88	16216.4				16.88	929.38
16.89	19352.1				16.89	2102.19
16.9	18714.8				16.91	1573
16.91	19262.2				16.92	1769.97
16.93	17394.3				16.93	1581.76
16.94	16198.2				16.94	1706.99
16.95	19315.5				16.95	1716
16.96	19480.8				16.97	1565.04
16.98	15994				16.98	1704.73
16.99	15921.8				16.99	1253.13
17	18152.2				17	903.82
17.01	16218.9				17.02	1528.09
17.02	17337.8				17.03	1558.59
17.04	18838.9				17.04	1573.59
17.05	16357.7				17.05	1030.16
17.06	17985				17.06	1601.1
17.07	17669.1				17.08	1672.6
17.09	17333.4				17.09	1926.31
17.1	20422.5				17.1	1119.69
17.11	19532				17.11	2328.48
17.12	18644.3				17.12	1827.42
17.13	19109.5				17.14	1393.85
17.15	18418.3				17.15	1540.06
17.16	19740.7				17.16	1162.51
17.17	18453.5				17.17	1866.04
17.18	19878.2				17.19	1734.66
17.2	20913				17.2	1513.27
17.21	17379.5				17.21	1264.63
17.22	19052.5				17.22	1415.64
17.23	20883.6				17.23	1469.99
17.24	18398.8				17.25	1429.11
17.26	19327.1				17.26	1312.1
17.27	17911.8				17.27	1052.01
17.28	19292.6				17.28	1104.3
17.29	18363.4				17.3	1145.17
17.3	18091.7				17.31	1910.75
17.32	19219.2				17.32	1407.23
17.33	17036.1				17.33	1307.83
17.34	18374.4				17.34	1888.78
17.35	19211.9				17.36	2006.7
17.37	18962.6				17.37	1351.29
17.38	17967.8				17.38	1463.28
17.39	17602.2				17.39	1230.59
17.4	19083.3				17.41	1417.97
17.41	18947.3				17.42	2088.69
17.43	18945				17.43	1809.36
17.44	19818.1				17.44	2848.97
17.45	19982.5				17.45	1528.56
17.46	19909.3				17.47	1955.4
17.48	18967.6				17.48	2106.31
17.49	19978.4				17.49	1878.65
17.5	20515.1				17.5	1475.88
17.51	18635.7				17.52	2674.62
17.52	20024.9				17.53	1294.01
17.54	19347				17.54	1774.32
17.55	19815.6				17.55	1975.03
17.56	20048.4				17.56	1515.41
17.57	18008.1				17.58	1321.89
17.59	20861.8				17.59	1192.82
17.6	19970.2				17.6	2282.24
17.61	18550.6				17.61	1700.64
17.62	18283.5				17.63	1657.45
17.63	18463				17.64	1194.79
17.65	19329.8				17.65	1697.91
17.66	18087.6				17.66	2019.67
17.67	20393.6				17.67	1550.34
17.68	21869.9				17.69	1769.48
17.7	16663.5				17.7	1604.45
17.71	19640.7				17.71	1110.42
17.72	16651.2				17.72	1640.5
17.73	19527				17.74	2343.2
17.74	19392.9				17.75	1484.25
17.76	19158.1				17.76	1832.56
17.77	21745.4				17.77	2119.65
17.78	20964.6				17.78	2488.05
17.79	18840.4				17.8	2524
17.81	17297.1				17.81	1620.27
17.82	19226.4				17.82	2578.35
17.83	21078.2				17.83	1643.78
17.84	18869.5				17.84	2724.89
17.85	17614.1				17.86	1813.12
17.87	21144.9				17.87	1559.07
17.88	20954.7				17.88	1192.35
17.89	19026.6				17.89	1278.01
17.9	19475.4				17.91	1985.96
17.91	20169.6				17.92	1325.72
17.93	18346.3				17.93	2454.39
17.94	18951.8				17.94	1792.98
17.95	21105.9				17.95	2005.08
17.96	20209				17.97	2099.87
17.98	17917.5				17.98	2465.19
17.99	19206.2				17.99	1920.49
18	20348.3				18	1970.78
18.01	18840.9				18.02	1845.55
18.02	21242.2				18.03	2529.98
18.04	19873.5				18.04	2342.54
18.05	19087.3				18.05	2168.76
18.06	17976.9				18.06	2910.57
18.07	19315.9				18.08	2115.3
18.09	19707.6				18.09	2735.95
18.1	20394.3				18.1	2509.5
18.11	21019.2				18.11	2592.37
18.12	20145.2				18.13	2652.76
18.13	20193.4				18.14	3281.73
18.15	19482.9				18.15	3112.09
18.16	20697.1				18.16	2951.49
18.17	21537.4				18.17	2677.79
18.18	20058.8				18.19	2857.1
18.2	21324.5				18.2	2957.47
18.21	19993.1				18.21	3850.78
18.22	19233.6				18.22	3400.19
18.23	20901.7				18.24	4397.07
18.24	20199.8				18.25	5584.31
18.26	19760.8				18.26	5602.9
18.27	22567				18.27	7183.01
18.28	20115.7				18.28	7763.35
18.29	18739.9				18.3	8750.09
18.31	19960				18.31	9726.57
18.32	20979				18.32	9801.44
18.33	19214.5				18.33	10304.2
18.34	22321.2				18.35	9285.5
18.35	19456.2				18.36	10491
18.37	19442.2				18.37	10898
18.38	20829.2				18.38	11208.2
18.39	20339.4				18.39	12259.3
18.4	21714				18.41	11284.2
18.42	19321.1				18.42	10589.9
18.43	18830.1				18.43	11382.2
18.44	20274.3				18.44	12163.4
18.45	19694.4				18.45	11935
18.46	19347.5				18.47	12306.2
18.48	20480				18.48	12350.9
18.49	19013.5				18.49	11183
18.5	22008.9				18.5	10155.1
18.51	21399.7				18.52	10846.9
18.52	20303				18.53	10120.1
18.54	22866.9				18.54	10116.8
18.55	23631.8				18.55	11087.4
18.56	21311.8				18.56	9642.07
18.57	22174.9				18.58	8946.96
18.59	23446				18.59	11920
18.6	20033.5				18.6	9534.09
18.61	21616.8				18.61	8901.74
18.62	22706				18.63	8966.59
18.63	22280				18.64	8643.57
18.65	23061.1				18.65	6515.84
18.66	20294.7				18.66	6503.72
18.67	20800.9				18.67	6968.51
18.68	22036.4				18.69	6272.74
18.7	23537.7				18.7	5921.75
18.71	23442.7				18.71	5650.66
18.72	24884.6				18.72	5708.44
18.73	22738.7				18.74	6289.01
18.74	24708.8				18.75	5013.19
18.76	22562				18.76	4575.3
18.77	26400.4				18.77	4632.33
18.78	23814.5				18.78	4762.94
18.79	24040.7				18.8	4752.44
18.81	24172.3				18.81	4289.39
18.82	24575.3				18.82	4198.33
18.83	25688.9				18.83	3825.35
18.84	27135.5				18.85	4577.24
18.85	23335.4				18.86	3336.87
18.87	24977.7				18.87	4117.35
18.88	27031.2				18.88	2929.7
18.89	26272.5				18.89	3420.25
18.9	25840.6				18.91	2834.15
18.92	24168.9				18.92	3249.79
18.93	26266.8				18.93	3130.19
18.94	24172.7				18.94	3561.02
18.95	24403.5				18.96	4089.21
18.96	28297.7				18.97	2956.78
18.98	23645.6				18.98	3109.02
18.99	26853.8				18.99	3592.47
19	26412.8				19	3059.55
19.01	25541.5				19.02	3332.37
19.03	26068.1				19.03	2594.95
19.04	26996				19.04	2464.99
19.05	26265.1				19.05	2677.16
19.06	24638.4				19.06	2496.7
19.07	24910				19.08	2786.2
19.09	27071.2				19.09	2611.86
19.1	26507.5				19.1	2898.86
19.11	25211.2				19.11	2091.82
19.12	25147.8				19.13	2964.36
19.13	24942.6				19.14	2202.92
19.15	27869.4				19.15	2492.44
19.16	26295				19.16	2842.07
19.17	26648.2				19.17	2629.04
19.18	27338.4				19.19	2806.4
19.2	28296				19.2	2499.24
19.21	26848.5				19.21	1976.26
19.22	26931.9				19.22	2438.93
19.23	27010.3				19.24	1628.11
19.24	27312.5				19.25	1996.68
19.26	30330.2				19.26	2257.1
19.27	26850.1				19.27	2376.99
19.28	27139.8				19.28	1982.34
19.29	29163.6				19.3	1880.31
19.31	28318.3				19.31	2976.12
19.32	29207.7				19.32	2769.06
19.33	26719.4				19.33	1751.77
19.34	27646.5				19.35	2905.2
19.35	26844.6				19.36	2632.34
19.37	25946.5				19.37	2150.51
19.38	28465.4				19.38	2001.81
19.39	26092.8				19.39	3306.42
19.4	27343.9				19.41	1986.55
19.42	28004.9				19.42	1668.8
19.43	26238.2				19.43	3065.88
19.44	29257				19.44	2843.69
19.45	24052.5				19.46	2382.56
19.46	27058.2				19.47	2233.65
19.48	26131.2				19.48	1887.06
19.49	27752.5				19.49	2486.16
19.5	27358.9				19.5	2196.33
19.51	27672.7				19.52	2119
19.53	27600.9				19.53	2203.96
19.54	26904.6				19.54	2074.24
19.55	30317.4				19.55	1935.19
19.56	32060.9				19.57	2302.36
19.57	29518				19.58	2203.09
19.59	27175.2				19.59	1947.48
19.6	29200.2				19.6	2648.24
19.61	27234.1				19.61	2245.5
19.62	29015.4				19.63	2272.38
19.64	28720.7				19.64	1678.61
19.65	30030.9				19.65	2361
19.66	29938.8				19.66	1940.34
19.67	30474.8				19.67	2778.28
19.68	29762.9				19.69	3420.3
19.7	29262.8				19.7	1705.11
19.71	30079.8				19.71	3193.72
19.72	30065.1				19.72	2636.32
19.73	28710				19.74	1369.68
19.74	29535.6				19.75	2930.13
19.76	30254.2				19.76	3331.06
19.77	28888.9				19.77	3014.63
19.78	32216.5				19.78	2781.29
19.79	31644.2				19.8	2433.95
19.81	30044.2				19.81	2611
19.82	28509				19.82	2348.68
19.83	27073.6				19.83	2226.08
19.84	31130.2				19.85	2309.54
19.85	27315				19.86	2482.21
19.87	30230.1				19.87	1625.52
19.88	31036.7				19.88	2738.57
19.89	29078.7				19.89	2176.78
19.9	31665.2				19.91	2264.37
19.92	27958.7				19.92	2256.29
19.93	27697.8				19.93	1994.48
19.94	32485.6				19.94	2980.68
19.95	28068.3				19.96	2014.66
19.96	30031.2				19.97	2760.82
19.98	32742.2				19.98	2283.11
19.99	30125.7				19.99	3446.63
20	30072.1				20	2058.07
20.01	29147.6				20.02	2170.41
20.03	30798.9				20.03	2363.19
20.04	29721.8				20.04	2506.28
20.05	29903.8				20.05	2002.03
20.06	29566.1				20.07	1972.45
20.07	29390.4				20.08	1860.68
20.09	30074.7				20.09	2499.02
20.1	30150.1				20.1	2010.96
20.11	31635.4				20.11	2225.25
20.12	31669				20.13	2011.85
20.14	32913				20.14	1332.28
20.15	29920.5				20.15	2006.8
20.16	30632.6				20.16	2171.1
20.17	31195.2				20.18	2084.34
20.18	30834.1				20.19	1658.89
20.2	31959.2				20.2	1461.88
20.21	32198.8				20.21	2251.66
20.22	30653.3				20.22	2298.12
20.23	32448.1				20.24	2311.22
20.25	31831.1				20.25	2425.63
20.26	33157.4				20.26	2059.12
20.27	31261.1				20.27	1960.25
20.28	32219.2				20.28	1931.6
20.29	30968.1				20.3	1295.76
20.31	32632.3				20.31	2069.41
20.32	31929				20.32	1955.09
20.33	32980.1				20.33	2039.7
20.34	30981.4				20.35	2014.08
20.36	29808				20.36	2282.14
20.37	30654.7				20.37	2137.86
20.38	33018.8				20.38	2015.3
20.39	32464.5				20.39	2704.39
20.4	33378				20.41	1772.85
20.42	32881.5				20.42	1962.44
20.43	31451.4				20.43	2127.23
20.44	33922.4				20.44	2155.8
20.45	32063.6				20.46	2917.84
20.46	30636.2				20.47	2288.42
20.48	30931.1				20.48	1958.07
20.49	32781.2				20.49	2179.65
20.5	33296.2				20.5	3398.23
20.51	32416.7				20.52	2305.93
20.53	31840.8				20.53	2756.65
20.54	33405.4				20.54	1642.73
20.55	29780.6				20.55	2712.47
20.56	31559.1				20.57	2426.04
20.57	31673				20.58	2142.21
20.59	32574.1				20.59	2195.73
20.6	32081.3				20.6	2231.39
20.61	33511.5				20.61	2589.08
20.62	30161.9				20.63	2206.53
20.64	32542.4				20.64	2110.96
20.65	32111				20.65	1781.81
20.66	30653				20.66	2288.11
20.67	31728.6				20.68	2200.85
20.68	30450.6				20.69	2977.87
20.7	30470.2				20.7	2615.38
20.71	31683.5				20.71	2521.32
20.72	32108.4				20.72	2347.06
20.73	32863.4				20.74	3629.37
20.75	28697.2				20.75	2905.74
20.76	31948.3				20.76	2169.35
20.77	32836.9				20.77	2543.9
20.78	33788.8				20.79	2149.37
20.79	29283.8				20.8	1546.54
20.81	32515.5				20.81	2492.76
20.82	31227.7				20.82	1945.24
20.83	31880.5				20.83	2934.35
20.84	30806.2				20.85	1558.94
20.86	33548				20.86	2229.2
20.87	30839.6				20.87	2296.28
20.88	33633.5				20.88	2811.51
20.89	33760.8				20.89	2318.23
20.9	33289.8				20.91	2291.7
20.92	33215.6				20.92	2366.05
20.93	43870.7				20.93	2118.44
20.94	56430.2				20.94	2432.49
20.95	43247.1				20.96	1950.67
20.97	42469.2				20.97	2384.89
20.98	38860.2				20.98	1824.11
20.99	40409.8				20.99	2395.13
21	38409.7				21	1662.46
21.01	37448.1				21.02	2200.46
21.03	36454.8				21.03	2639.56
21.04	35595.4				21.04	1425.56
21.05	36863.1				21.05	1940.97
21.06	39314.6				21.07	2397.94
21.07	34979.2				21.08	2478.52
21.09	36118.4				21.09	2091.74
21.1	38481.9				21.1	3923.31
21.11	36286.3				21.11	2248.16
21.12	36299.9				21.13	2487.6
21.14	35428.3				21.14	1908.57
21.15	36037.6				21.15	2009.7
21.16	37555.8				21.16	1661.12
21.17	35002.9				21.18	1609.42
21.18	34930.6				21.19	2070.8
21.2	34160				21.2	2135.72
21.21	33539.7				21.21	1935.65
21.22	32672.2				21.22	1876.87
21.23	37705.2				21.24	1825.95
21.25	37287.2				21.25	2162.21
21.26	35007.8				21.26	2006.17
21.27	35302.4				21.27	2163.06
21.28	35099.8				21.29	1920.57
21.29	36465.1				21.3	2686.95
21.31	33976.9				21.31	2219.82
21.32	35957.8				21.32	2623.37
21.33	37144.8				21.33	2653.28
21.34	35167.4				21.35	1580.5
21.36	35541.3				21.36	2419.99
21.37	35425.8				21.37	2309.59
21.38	35110				21.38	1634.07
21.39	34350.5				21.4	1564.34
21.4	35856.7				21.41	1651.53
21.42	35117				21.42	2272.32
21.43	39087.8				21.43	1252.47
21.44	34107.4				21.44	2970.84
21.45	35997.1				21.46	1758.89
21.47	35956.5				21.47	2379.16
21.48	34650.9				21.48	2247.29
21.49	35856.4				21.49	2160.55
21.5	40181.8				21.5	2352.55
21.51	36355.7				21.52	1635.8
21.53	35613.6				21.53	2602.24
21.54	37080.5				21.54	3003.74
21.55	36442.6				21.55	2009.38
21.56	36888.9				21.57	2215.68
21.58	33787.9				21.58	2207.14
21.59	34362.8				21.59	2132
21.6	37112.9				21.6	2182.85
21.61	38018.6				21.61	1774.47
21.62	38644.2				21.63	2011.7
21.64	35873				21.64	2481.77
21.65	36829.2				21.65	3132.76
21.66	35471.4				21.66	3075.09
21.67	35424.4				21.68	3954.77
21.68	36215.1				21.69	3729.58
21.7	34082.7				21.7	3612.89
21.71	35351.1				21.71	3376.66
21.72	38717.4				21.72	4125.46
21.73	37943.1				21.74	2795.02
21.75	36435.4				21.75	4082.8
21.76	36240.9				21.76	5130.09
21.77	42349.9				21.77	3908.92
21.78	39943.8				21.79	3938.67
21.79	36846				21.8	4586.73
21.81	36737.2				21.81	4454.76
21.82	40572				21.82	4308.67
21.83	38070.4				21.83	4193.84
21.84	37296.6				21.85	2615.53
21.86	39436.7				21.86	4025.12
21.87	40249.2				21.87	3646.03
21.88	37473.8				21.88	2951.95
21.89	38849.9				21.9	2527.31
21.9	37498				21.91	5467.24
21.92	39099.9				21.92	4545.64
21.93	41073.7				21.93	4994.57
21.94	42669.1				21.94	5111.84
21.95	41162.9				21.96	4970.43
21.97	39599				21.97	6793.6
21.98	40459.9				21.98	5304.94
21.99	39425.9				21.99	4498.31
22	40901.5				22.01	5109.15
22.01	41401.8				22.02	6083.58
22.03	39276.8				22.03	5233.53
22.04	39364.4				22.04	5310.28
22.05	38721.1				22.05	4529.76
22.06	36849.8				22.07	4040.71
22.08	38557.3				22.08	4570.93
22.09	39738.3				22.09	4597.84
22.1	38955.4				22.1	3574.74
22.11	42260.7				22.11	3764.53
22.12	39297.6				22.13	2968.26
22.14	42502.7				22.14	2996.41
22.15	41825				22.15	3391.23
22.16	40653.6				22.16	3869.99
22.17	41397.8				22.18	3351.01
22.19	41989.4				22.19	3191.47
22.2	40719.6				22.2	3292.97
22.21	42394.3				22.21	2598.37
22.22	44600.7				22.22	3942.35
22.23	41561.1				22.24	2556.41
22.25	39286				22.25	4035.65
22.26	42304.3				22.26	2568.51
22.27	39628.2				22.27	2881.62
22.28	42008.3				22.29	3322.73
22.29	41891.3				22.3	4779.77
22.31	42433.8				22.31	3822.28
22.32	42419.1				22.32	3578.42
22.33	41680.1				22.33	3456.78
22.34	41162				22.35	2183.11
22.36	40273.2				22.36	3171.66
22.37	40900.2				22.37	3758.6
22.38	44265.2				22.38	3018.95
22.39	44351.1				22.4	2992.39
22.4	42138.6				22.41	2470.5
22.42	43197.6				22.42	3095.45
22.43	41547.6				22.43	2652.73
22.44	40586.2				22.44	2828.73
22.45	42940.4				22.46	1733.34
22.47	43157.4				22.47	2582.87
22.48	43316.7				22.48	3553.92
22.49	43335.6				22.49	2125.78
22.5	42930.9				22.51	2361.85
22.51	42009.8				22.52	2975.13
22.53	46450.7				22.53	2806.65
22.54	42450.5				22.54	1494.52
22.55	43227.4				22.55	2180.3
22.56	43181.8				22.57	3123.23
22.58	41907.5				22.58	2452.35
22.59	43853				22.59	2482.75
22.6	42137.3				22.6	3141.14
22.61	41199.2				22.62	2408.26
22.62	43792.6				22.63	1868.57
22.64	42341.3				22.64	1957
22.65	45278.2				22.65	2002.32
22.66	42167.5				22.66	2476.53
22.67	43312.1				22.68	2295.57
22.69	42600				22.69	1628.4
22.7	42817.5				22.7	2028.95
22.71	42316.6				22.71	1702.51
22.72	43668				22.72	3001.54
22.73	41925.1				22.74	2471.7
22.75	41272.5				22.75	1957.38
22.76	43982.9				22.76	1870.98
22.77	43488.8				22.77	2436.75
22.78	43884.8				22.79	1825.29
22.8	41011.1				22.8	2168.91
22.81	40516.9				22.81	2530.59
22.82	43147.5				22.82	2339.98
22.83	44020.6				22.83	2564.94
22.84	43988.6				22.85	2357
22.86	43284.5				22.86	3686.76
22.87	41755.3				22.87	2313.62
22.88	42599.3				22.88	2672.97
22.89	40060				22.9	2483.46
22.9	41996.4				22.91	1728.15
22.92	42983				22.92	1867.53
22.93	43342				22.93	2211.58
22.94	39497.2				22.94	2161.46
22.95	42612.5				22.96	2097.37
22.97	37651				22.97	2734.21
22.98	42788.3				22.98	2168.15
22.99	43339.5				22.99	2361.32
23	41152.3				23.01	1769.13
23.01	44749.8				23.02	3374.94
23.03	42897.4				23.03	1760.04
23.04	44290				23.04	2211.61
23.05	38518.6				23.05	2452.27
23.06	43965.6				23.07	2449.41
23.08	42931.2				23.08	2324.07
23.09	40561.9				23.09	2229.1
23.1	42521				23.1	1941.59
23.11	43088.6				23.12	1755.23
23.12	41806.4				23.13	2672.18
23.14	42909.5				23.14	1800.48
23.15	41564.2				23.15	1945.63
23.16	39470.9				23.16	2271.3
23.17	41330.5				23.18	1331.37
23.19	40606.4				23.19	1738.45
23.2	40483.1				23.2	2158.71
23.21	38224.2				23.21	1823.45
23.22	40109.4				23.23	1909.34
23.23	40725.8				23.24	1912.2
23.25	37686.8				23.25	1249.91
23.26	41731.3				23.26	2017.64
23.27	42417.6				23.27	2674.29
23.28	39954.2				23.29	1352.03
23.3	37274.6				23.3	2225.59
23.31	36157.3				23.31	2192.84
23.32	36729.4				23.32	2689.5
23.33	39067.3				23.33	2193.88
23.34	40200.8				23.35	2317.99
23.36	38002.7				23.36	2390.79
23.37	37064.3				23.37	2041.88
23.38	37492.4				23.38	2350.86
23.39	39999.7				23.4	2668.35
23.41	37885.8				23.41	2467.82
23.42	34897.9				23.42	1407.43
23.43	34679.8				23.43	1956.61
23.44	37610.9				23.44	1791.16
23.45	36485.3				23.46	1228.24
23.47	35658.3				23.47	2175.43
23.48	35876.3				23.48	1697.22
23.49	38027.2				23.49	2028.69
23.5	36983.6				23.51	1578.53
23.51	34203.8				23.52	1179.05
23.53	35633.2				23.53	1806.1
23.54	37188.1				23.54	1184.27
23.55	34118.3				23.55	1415.26
23.56	33974.7				23.57	2680.9
23.58	35904.4				23.58	1597.67
23.59	33818.2				23.59	2576.78
23.6	34610.4				23.6	1753.19
23.61	35143.6				23.62	2612.04
23.62	32475.8				23.63	1534.66
23.64	35895.1				23.64	2547.99
23.65	34705.7				23.65	2005.52
23.66	33526.9				23.66	2340.63
23.67	36217.2				23.68	2059.37
23.69	33154.4				23.69	2819.85
23.7	35760.6				23.7	1688.06
23.71	33646.7				23.71	1532.47
23.72	33663.2				23.73	1194.01
23.73	33637.6				23.74	1797.09
23.75	33298.1				23.75	1399.17
23.76	35373.9				23.76	2080.58
23.77	34766.7				23.77	1536.08
23.78	32665.7				23.79	1547.18
23.8	31852.6				23.8	1875.25
23.81	33893.9				23.81	2336.71
23.82	35772.1				23.82	2341.15
23.83	35209.4				23.84	1425.38
23.84	36125.9				23.85	1965.49
23.86	32567.5				23.86	2662.2
23.87	31603.8				23.87	1469.18
23.88	31660.7				23.88	1334.32
23.89	34498.8				23.9	1597.98
23.91	34065.3				23.91	1700.41
23.92	31770.5				23.92	1859.18
23.93	32071.4				23.93	1653.6
23.94	32034.2				23.94	2074.52
23.95	33127.4				23.96	1556.38
23.97	34301.2				23.97	853.51
23.98	31917.8				23.98	694.02
23.99	32529.4				23.99	1436.83
24	30534.2				24.01	1923.45
24.02	33136.7				24.02	1855.3
24.03	30802.7				24.03	1102.19
24.04	32649.9				24.04	3493.31
24.05	31011.3				24.05	2544.05
24.06	32364.3				24.07	2166.81
24.08	29792.8				24.08	2362.93
24.09	30898				24.09	2041.22
24.1	34588				24.1	2187.95
24.11	34055				24.12	1786.97
24.12	30824.8				24.13	1811.94
24.14	32158.7				24.14	2243.49
24.15	33535.7				24.15	1809.57
24.16	32779.2				24.16	1967.11
24.17	30754.5				24.18	2242.44
24.19	28875.2				24.19	2037.63
24.2	29840.5				24.2	1566.17
24.21	33094.6				24.21	1363.31
24.22	28733				24.23	1304.21
24.23	34239.3				24.24	728.69
24.25	29962.1				24.25	1519.21
24.26	30889.4				24.26	1267.23
24.27	31612.6				24.27	1779.45
24.28	30568.5				24.29	2184.48
24.3	30338.7				24.3	2706.69
24.31	31874				24.31	1424.85
24.32	30127.1				24.32	1702.28
24.33	31633.3				24.34	2395.56
24.34	29811.6				24.35	1825.43
24.36	28635.5				24.36	1972.41
24.37	32454				24.37	1785.89
24.38	28706.8				24.38	1578.29
24.39	29760.2				24.4	1831.33
24.41	28630.5				24.41	1545.07
[truncated: 295 more rows]

## Sheet: Figure S9b
benzyl 4-(1-methylpyrrolidinyl)-3-oxobutanoate (4)					benzyl ester of enzymatic product 2
X	Y				X	Y
0.04	885.64				0.04	1421.72
0.06	1201.77				0.05	1445.01
0.07	1771.96				0.06	1509.23
0.08	893.61				0.08	1294.41
0.09	1125.53				0.09	1055.16
0.11	1609.66				0.1	1216
0.12	864.89				0.11	2155.01
0.13	762.81				0.13	1325.35
0.14	1141.56				0.14	986.83
0.15	852				0.15	1508.83
0.17	1027.18				0.16	1490.46
0.18	808.83				0.17	1703.4
0.19	1113.39				0.19	2168.33
0.2	1639.73				0.2	1245.69
0.22	1068.5				0.21	1755.36
0.23	875.31				0.22	1161.25
0.24	1182.58				0.24	1307.05
0.25	1495.55				0.25	1549.06
0.26	1112.1				0.26	1993.55
0.28	1574.93				0.27	1556.91
0.29	1097.22				0.28	1238.93
0.3	1480.06				0.3	1338.99
0.31	1445.39				0.31	1585
0.33	1219.17				0.32	1383.21
0.34	1487.06				0.33	1207.16
0.35	819.21				0.35	1128.61
0.36	1320.02				0.36	2088.76
0.37	1458.92				0.37	1706.76
0.39	1369.13				0.38	1261.67
0.4	959.6				0.39	1433.93
0.41	1267.94				0.41	1753.9
0.42	1189.96				0.42	1172.8
0.44	1170.37				0.43	957.78
0.45	1453.37				0.44	2092.82
0.46	1943.21				0.46	1509.58
0.47	1229.03				0.47	1290.05
0.48	1183.28				0.48	1638.94
0.5	1824.63				0.49	2039.56
0.51	1631.51				0.5	1480.13
0.52	2215.43				0.52	1695.36
0.53	1239.02				0.53	1291.12
0.54	999.44				0.54	1531.32
0.56	1068.75				0.55	1952.63
0.57	1611.16				0.56	1302.68
0.58	1755.83				0.58	1354.98
0.59	975				0.59	1587.05
0.61	829.1				0.6	1704.14
0.62	1488.23				0.61	1437.91
0.63	1724.19				0.63	1883.6
0.64	1740.54				0.64	1700.82
0.65	1288.93				0.65	1172.59
0.67	1431.01				0.66	1136.25
0.68	1102.06				0.67	1913.61
0.69	1425.9				0.69	1415.64
0.7	1313.39				0.7	1523.47
0.72	1587.28				0.71	1344.95
0.73	1149.65				0.72	1431.21
0.74	1223.31				0.74	1135.05
0.75	1114.16				0.75	2065.63
0.76	1400.95				0.76	1624.64
0.78	2032.02				0.77	1845.79
0.79	1035.07				0.78	1168.28
0.8	1337.41				0.8	1430.89
0.81	1046.01				0.81	1054.18
0.83	1204.24				0.82	1384.77
0.84	1435.61				0.83	2036.38
0.85	641.06				0.85	1567.3
0.86	1164.92				0.86	1540.46
0.87	1180.81				0.87	1084.63
0.89	1597.71				0.88	972.41
0.9	558.41				0.89	1184.88
0.91	1273.53				0.91	1353.53
0.92	1316.04				0.92	1456.53
0.94	748				0.93	1456.42
0.95	1420.41				0.94	1517.19
0.96	1083.16				0.96	1133.32
0.97	1008.88				0.97	995.06
0.98	957.62				0.98	1315.42
1	1327.61				0.99	1199.94
1.01	1164.3				1	1582.28
1.02	889.25				1.02	1513.52
1.03	895.13				1.03	920.42
1.05	1024.97				1.04	1178.61
1.06	1489.36				1.05	1272.51
1.07	1216.62				1.07	2133.5
1.08	1149.68				1.08	1343
1.09	1160.15				1.09	1115.84
1.11	873				1.1	1049.6
1.12	1112.05				1.11	794.08
1.13	1300.26				1.13	1235.66
1.14	866.87				1.14	1667.01
1.15	915.01				1.15	1637.24
1.17	827.61				1.16	963
1.18	1454.68				1.17	2065.92
1.19	1120.88				1.19	1963.51
1.2	549				1.2	1406.33
1.22	965.75				1.21	1138.68
1.23	883.01				1.22	1885.56
1.24	792.82				1.24	1795.6
1.25	1091.72				1.25	1583.02
1.26	1273.21				1.26	977.8
1.28	690.49				1.27	1408.93
1.29	987.51				1.28	1648.06
1.3	1684.79				1.3	1506.27
1.31	1277.2				1.31	1626.08
1.33	1456.23				1.32	1802.75
1.34	554.1				1.33	1358.67
1.35	1631.46				1.35	1968.35
1.36	1135.37				1.36	1088.47
1.37	1306.04				1.37	1467.35
1.39	1039.43				1.38	1675.65
1.4	1008.83				1.39	1623.73
1.41	1489.61				1.41	1499.82
1.42	1557.51				1.42	1343.25
1.44	782.06				1.43	1487.34
1.45	1297.93				1.44	1365.01
1.46	739.5				1.46	1127.22
1.47	918.91				1.47	1166.47
1.48	674.93				1.48	1020.24
1.5	1482.39				1.49	1744.6
1.51	1260.91				1.5	1135.94
1.52	749.16				1.52	1563.1
1.53	1241.17				1.53	1353.64
1.55	1098.03				1.54	971.62
1.56	1301.27				1.55	1216
1.57	905.78				1.57	1186.88
1.58	836.66				1.58	1687.6
1.59	1146.79				1.59	1006.02
1.61	982.89				1.6	1417.3
1.62	1114.64				1.61	1422.41
1.63	909.08				1.63	1529.16
1.64	1161.84				1.64	1400.89
1.66	1011.01				1.65	1631.89
1.67	996.56				1.66	1653.24
1.68	1236.01				1.68	1353.06
1.69	925.02				1.69	1229.34
1.7	1005.38				1.7	1379.43
1.72	1400.59				1.71	1990.07
1.73	1109.2				1.72	1259.44
1.74	1258.57				1.74	1146.59
1.75	1194.76				1.75	1245.3
1.76	1272.41				1.76	499.29
1.78	1114.01				1.77	761.42
1.79	783.44				1.78	1494.96
1.8	897.46				1.8	1388.85
1.81	1160.15				1.81	1184.43
1.83	819.17				1.82	1032.69
1.84	1107.67				1.83	705.04
1.85	898.77				1.85	1011.15
1.86	1189.51				1.86	1062.59
1.87	1025.07				1.87	1430.96
1.89	614.11				1.88	1297.88
1.9	1345.29				1.89	1118.95
1.91	1444.64				1.91	1469.51
1.92	1823.87				1.92	855.04
1.94	937.01				1.93	791.24
1.95	1375.67				1.94	1215.28
1.96	956.27				1.96	1144.64
1.97	1239.59				1.97	1129.09
1.98	831.74				1.98	720.03
2	1023.91				1.99	654.03
2.01	1066.12				2	665.2
2.02	1409.09				2.02	791.9
2.03	1294.58				2.03	581.62
2.05	749.38				2.04	394.01
2.06	1032.9				2.05	327.88
2.07	1024.79				2.07	354.89
2.08	1563.45				2.08	452.53
2.09	825.17				2.09	368.55
2.11	1166.1				2.1	0
2.12	1103.25				2.11	546.75
2.13	1176.85				2.13	459.5
2.14	1340.49				2.14	525.27
2.16	1138.04				2.15	333.27
2.17	773.31				2.16	705.11
2.18	967				2.18	1048.32
2.19	855.41				2.19	870.09
2.2	1525.54				2.2	1037.76
2.22	1023.38				2.21	746.15
2.23	998.35				2.22	882.08
2.24	1440.17				2.24	709.3
2.25	1648.85				2.25	850.34
2.27	1023.94				2.26	707.78
2.28	1132.14				2.27	1002.56
2.29	886.64				2.29	659.78
2.3	1487.58				2.3	921.21
2.31	836.28				2.31	1162.17
2.33	1083.38				2.32	1204
2.34	747.84				2.33	877.84
2.35	1135.81				2.35	565
2.36	1248.41				2.36	922.32
2.37	1349.44				2.37	1072.81
2.39	1169.44				2.38	1009.69
2.4	846.38				2.39	1012.99
2.41	721.87				2.41	944.46
2.42	698.8				2.42	1574.6
2.44	1374.21				2.43	1444.54
2.45	1342.05				2.44	1507.41
2.46	1430.1				2.46	1181.23
2.47	1014.91				2.47	1443.65
2.48	738.11				2.48	1389.12
2.5	1053.4				2.49	838.58
2.51	902.35				2.5	1048.46
2.52	1185.88				2.52	1217.67
2.53	756.45				2.53	704.5
2.55	520.05				2.54	729.51
2.56	622.65				2.55	832.09
2.57	998.59				2.57	615.33
2.58	620.59				2.58	790.75
2.59	614.89				2.59	271.89
2.61	1040.45				2.6	439.35
2.62	1155.22				2.61	0
2.63	961.89				2.63	0
2.64	866.03				2.64	0
2.66	1154.83				2.65	0
2.67	939.73				2.66	0
2.68	1410.6				2.68	0
2.69	1340.01				2.69	523.88
2.7	660.67				2.7	507.61
2.72	889.81				2.71	521.37
2.73	1179.1				2.72	0
2.74	1087.49				2.74	437.1
2.75	1185.11				2.75	0
2.77	1028.01				2.76	0
2.78	1038.04				2.77	535.24
2.79	1015.46				2.79	508.64
2.8	1342.8				2.8	427.77
2.81	544.24				2.81	623.04
2.83	1236.79				2.82	500.57
2.84	1268.67				2.83	761.35
2.85	1191.24				2.85	395.07
2.86	837.06				2.86	789.49
2.88	884.88				2.87	517.09
2.89	1120.5				2.88	535.23
2.9	671.45				2.9	528.21
2.91	887.15				2.91	646.09
2.92	944.22				2.92	1210.16
2.94	903.61				2.93	707.53
2.95	1347.94				2.94	468.42
2.96	1061.3				2.96	478.49
2.97	1005.08				2.97	980.82
2.98	1160.71				2.98	532.29
3	753.29				2.99	1092.49
3.01	945.41				3.01	837.81
3.02	1129.28				3.02	899
3.03	1106.73				3.03	792.21
3.05	1001.38				3.04	985.4
3.06	1207.74				3.05	1138.63
3.07	958.21				3.07	875.43
3.08	1194.12				3.08	824.16
3.09	986.65				3.09	1052.39
3.11	980.45				3.1	1798.27
3.12	849.3				3.11	1363.06
3.13	1095.18				3.13	1582.17
3.14	1242.34				3.14	1424.56
3.16	1369.01				3.15	1763.02
3.17	1022.02				3.16	1278.7
3.18	1313.35				3.18	1586.73
3.19	750.23				3.19	1800.16
3.2	1103.16				3.2	1953.06
3.22	1422.88				3.21	1826.54
3.23	1134.6				3.22	1769.47
3.24	997.44				3.24	1578.34
3.25	576.85				3.25	2378.42
3.27	1364.22				3.26	3296.72
3.28	900.97				3.27	4972.13
3.29	690.9				3.29	5353.72
3.3	996.94				3.3	4723.89
3.31	744.14				3.31	4374.01
3.33	503.3				3.32	6151.4
3.34	1165.94				3.33	3882.19
3.35	925.97				3.35	3868.49
3.36	831.89				3.36	4347.92
3.38	662.96				3.37	4600.7
3.39	744.02				3.38	3852.45
3.4	616.91				3.4	2437.57
3.41	959.47				3.41	3036.53
3.42	756				3.42	2900.96
3.44	1038.31				3.43	2417.72
3.45	714.73				3.44	3477.72
3.46	1356.55				3.46	2652.88
3.47	840.5				3.47	2075.98
3.49	1245.1				3.48	2722.38
3.5	1165.35				3.49	3813.37
3.51	1014.03				3.51	2654.28
3.52	1380.69				3.52	2049.82
3.53	477.41				3.53	1727.76
3.55	1202.15				3.54	1993.39
3.56	584.74				3.55	1596.8
3.57	600.78				3.57	2141.27
3.58	1774.22				3.58	1664.79
3.59	1203.9				3.59	1666.93
3.61	1053.97				3.6	1868.12
3.62	1053.6				3.62	1796.77
3.63	657.93				3.63	1126.99
3.64	1062.48				3.64	1866.88
3.66	1371.83				3.65	1519.69
3.67	1252.97				3.66	1771.13
3.68	1386.85				3.68	1387.54
3.69	1189.08				3.69	1100.24
3.7	812.78				3.7	1614.43
3.72	1246.11				3.71	1295.88
3.73	795.99				3.72	1488.88
3.74	756.22				3.74	925
3.75	872.62				3.75	1309.72
3.77	970.21				3.76	1690.79
3.78	1014.77				3.77	1541.35
3.79	857.08				3.79	765.24
3.8	789.27				3.8	1440.61
3.81	985.76				3.81	1005.56
3.83	984.44				3.82	864.5
3.84	747.45				3.83	1820.99
3.85	858.54				3.85	761.07
3.86	880.32				3.86	1544.89
3.88	1147.41				3.87	1374.28
3.89	1498.16				3.88	1116.69
3.9	1243.45				3.9	573.06
3.91	1405.47				3.91	1296.42
3.92	1059.03				3.92	1345.36
3.94	658.63				3.93	1530.14
3.95	1149.39				3.94	1156.97
3.96	1273.05				3.96	1716.96
3.97	1119.32				3.97	1420.3
3.99	1341.88				3.98	1379.98
4	833.58				3.99	1080.68
4.01	974.74				4.01	1079.16
4.02	915.99				4.02	1129.71
4.03	1467.07				4.03	1859.21
4.05	1093.4				4.04	1322.76
4.06	769.64				4.05	1560.44
4.07	1183.97				4.07	1977.23
4.08	1073.57				4.08	1257.09
4.1	1220.59				4.09	811.29
4.11	548.7				4.1	1293.07
4.12	975.29				4.12	1637.61
4.13	1401.88				4.13	1464.43
4.14	1525.78				4.14	1336.57
4.16	1494.26				4.15	1648.26
4.17	869.26				4.16	1593.54
4.18	548.72				4.18	2042.5
4.19	1705.97				4.19	1698.38
4.21	976.54				4.2	2108.77
4.22	1472.8				4.21	2205.77
4.23	854.89				4.23	2737.59
4.24	952.62				4.24	2932.92
4.25	1052.2				4.25	2786.73
4.27	754.53				4.26	2556.21
4.28	699.85				4.27	2389.61
4.29	1227.45				4.29	1525.18
4.3	675.34				4.3	2320.53
4.31	1209.86				4.31	2636.64
4.33	1095.11				4.32	1535.42
4.34	1128.77				4.33	2006.38
4.35	1015.46				4.35	1763.74
4.36	1147.93				4.36	1468.07
4.38	1261.12				4.37	2114.73
4.39	933.19				4.38	1645.76
4.4	993.07				4.4	1649.7
4.41	1260.01				4.41	1797.08
4.42	872.71				4.42	1785.33
4.44	1014.25				4.43	1555.83
4.45	667.32				4.44	1235.06
4.46	680.38				4.46	2134.53
4.47	703.68				4.47	1772.63
4.49	568.45				4.48	1346.06
4.5	1115.28				4.49	1488.39
4.51	896.99				4.51	1767.74
4.52	1008.48				4.52	1673.06
4.53	881.53				4.53	1352.12
4.55	809.63				4.54	1044.15
4.56	1349.1				4.55	1218.71
4.57	711.12				4.57	1299.96
4.58	687.63				4.58	1621.66
4.6	609.12				4.59	1527.29
4.61	976.07				4.6	1490.12
4.62	905.09				4.62	2195.63
4.63	810.21				4.63	1602.89
4.64	930.11				4.64	1571.79
4.66	805.8				4.65	1299.19
4.67	1239.51				4.66	1813.35
4.68	927.43				4.68	1540.17
4.69	859.78				4.69	1199.05
4.71	1169.43				4.7	1716.93
4.72	1213.22				4.71	1276.73
4.73	646.41				4.73	1202.23
4.74	809.52				4.74	1693.84
4.75	881.85				4.75	1424.26
4.77	953.79				4.76	1603.3
4.78	1376.11				4.77	1677.33
4.79	1155.41				4.79	1130.78
4.8	1498.52				4.8	1698.29
4.82	1292.78				4.81	1019.82
4.83	726.25				4.82	1213.67
4.84	876.63				4.84	1053.82
4.85	950.32				4.85	1066.79
4.86	1597				4.86	927.01
4.88	1077.04				4.87	1204.03
4.89	696.22				4.88	1509.92
4.9	514.22				4.9	1215.44
4.91	814.23				4.91	1546.26
4.92	1243.44				4.92	1002.77
4.94	911.35				4.93	1788.63
4.95	1297.89				4.94	1466.72
4.96	941.22				4.96	1704.75
4.97	1487.21				4.97	1403.04
4.99	890.54				4.98	1092.5
5	851.26				4.99	1993.07
5.01	1020.4				5.01	1615.78
5.02	951.76				5.02	1152.04
5.03	1154.99				5.03	928.83
5.05	1004.31				5.04	2629.44
5.06	961.69				5.05	2199.14
5.07	753.19				5.07	1477.78
5.08	1392.38				5.08	2018.84
5.1	755				5.09	1477.04
5.11	1137.76				5.1	886.11
5.12	1149.84				5.12	2104.69
5.13	1310.14				5.13	1893.51
5.14	772.24				5.14	1999.47
5.16	469.73				5.15	989.38
5.17	1166.71				5.16	1387.13
5.18	947.64				5.18	2206.13
5.19	1803.65				5.19	1560.69
5.21	728.04				5.2	1441.05
5.22	1076.19				5.21	2372.71
5.23	892.86				5.23	1198.28
5.24	990.28				5.24	1115.61
5.25	1430.37				5.25	2075.95
5.27	763				5.26	1755.56
5.28	1280.45				5.27	1443.39
5.29	1139.46				5.29	1166.24
5.3	805.28				5.3	1303.13
5.32	1136.13				5.31	1932.92
5.33	901.69				5.32	2184.64
5.34	753.89				5.34	1258.38
5.35	1074.82				5.35	1534.44
5.36	621.14				5.36	1551.24
5.38	1098.57				5.37	2084.69
5.39	1707.7				5.38	2037.68
5.4	1555.72				5.4	1677.78
5.41	1220.77				5.41	2239.76
5.43	825.01				5.42	1617.64
5.44	765.56				5.43	2751.48
5.45	853				5.45	1428.73
5.46	1005.41				5.46	2046.32
5.47	615.52				5.47	2269.75
5.49	1168.08				5.48	2295.44
5.5	1258.81				5.49	2264.71
5.51	680.48				5.51	2852.4
5.52	1222.99				5.52	2479.44
5.53	1258.15				5.53	1907.31
5.55	924.39				5.54	2512.07
5.56	901.8				5.55	2121.98
5.57	741.35				5.57	2417.62
5.58	852.19				5.58	1919.95
5.6	722.6				5.59	1870.04
5.61	689.22				5.6	1609.6
5.62	949.19				5.62	1580.57
5.63	820.29				5.63	1388.77
5.64	1439.2				5.64	1536.87
5.66	1285.05				5.65	1263.85
5.67	869.43				5.66	1224.29
5.68	778.41				5.68	1756.44
5.69	1249.41				5.69	1627.86
5.71	1434.07				5.7	1491.99
5.72	981.68				5.71	1490.7
5.73	807.93				5.73	2063.17
5.74	1180.94				5.74	1798.7
5.75	1619.64				5.75	1663.53
5.77	800.01				5.76	1533.16
5.78	1142.92				5.77	1667.08
5.79	1021.66				5.79	1369.55
5.8	546.62				5.8	952.01
5.82	1094.86				5.81	1828.72
5.83	1202.61				5.82	1324.24
5.84	1115.28				5.84	1521.3
5.85	863.02				5.85	1984.86
5.86	1056.13				5.86	1547.63
5.88	652.21				5.87	2267.7
5.89	1098.25				5.88	1369.79
5.9	1503.3				5.9	1947.44
5.91	1236.31				5.91	1416.34
5.93	1359.34				5.92	964.51
5.94	872.6				5.93	1461.88
5.95	1148				5.95	1556.81
5.96	706.88				5.96	1782.41
5.97	1388.39				5.97	1309.13
5.99	1028.41				5.98	2266.81
6	1204.89				5.99	1603.71
6.01	765.22				6.01	1422.26
6.02	1108.94				6.02	1870.66
6.04	878.6				6.03	1469.76
6.05	1314.71				6.04	1640.33
6.06	1273.68				6.06	2290.9
6.07	874.04				6.07	1415.6
6.08	1101.55				6.08	1514.07
6.1	1389.76				6.09	2145.99
6.11	1124.81				6.1	1680.56
6.12	1610.22				6.12	1445.17
6.13	642.01				6.13	1622.56
6.14	921.18				6.14	1677.99
6.16	1059.35				6.15	2107.32
6.17	1474.06				6.16	2377.51
6.18	953.81				6.18	1840.33
6.19	782.36				6.19	1200.67
6.21	904.1				6.2	2762.25
6.22	1351.85				6.21	1927.76
6.23	1191.73				6.23	1157.83
6.24	698.73				6.24	2404.36
6.25	1119.58				6.25	1223.27
6.27	863.13				6.26	1122.06
6.28	1036.92				6.27	2143.5
6.29	658				6.29	2092.92
6.3	776.63				6.3	1323.16
6.32	1183.16				6.31	1653.03
6.33	1255.04				6.32	1699.44
6.34	1166.18				6.34	1909.24
6.35	1084.32				6.35	1729.32
6.36	869.09				6.36	1339.93
6.38	1223.46				6.37	1406.09
6.39	762.9				6.38	1868.49
6.4	433.45				6.4	2174.99
6.41	384.44				6.41	2314.52
6.43	799.08				6.42	1731.05
6.44	839.16				6.43	1737.56
6.45	750.38				6.45	1745.09
6.46	1160.78				6.46	1690.67
6.47	1227.53				6.47	2102.77
6.49	916.67				6.48	1562.19
6.5	1011.14				6.49	2510.96
6.51	1401.55				6.51	1824.62
6.52	853.74				6.52	1945.27
6.54	1119.65				6.53	1634.53
6.55	913.71				6.54	1548.14
6.56	654.63				6.56	1012.66
6.57	1652.71				6.57	1305.42
6.58	1264.21				6.58	1965.87
6.6	1369.65				6.59	804.08
6.61	1165.35				6.6	1528.82
6.62	1045.72				6.62	1992.12
6.63	1508.15				6.63	2082.88
6.65	1696.92				6.64	1951.31
6.66	993.94				6.65	1256.54
6.67	1515.93				6.67	1161.03
6.68	1421.73				6.68	1390.3
6.69	875.33				6.69	1873.66
6.71	1051.13				6.7	1740.82
6.72	694.68				6.71	1876.3
6.73	1252.61				6.73	1746.83
6.74	1058.78				6.74	1554.07
6.75	1599.33				6.75	2073.62
6.77	653.36				6.76	1251.78
6.78	1703.38				6.77	1012.44
6.79	1245.13				6.79	1631.93
6.8	721.54				6.8	1536.75
6.82	1322.02				6.81	2308.51
6.83	818.81				6.82	1696.43
6.84	937.31				6.84	2130.86
6.85	1171.01				6.85	2085.24
6.86	990.34				6.86	1768.97
6.88	1163.86				6.87	1899.28
6.89	616.29				6.88	1535.89
6.9	838				6.9	2430.31
6.91	1440.92				6.91	2036.37
6.93	1128.63				6.92	1860.8
6.94	1165.1				6.93	2852.93
6.95	998.59				6.95	1738.17
6.96	1247.53				6.96	1947.12
6.97	811.66				6.97	2326.86
6.99	652.36				6.98	1405.15
7	1349.72				6.99	2407.96
7.01	825.32				7.01	2110.04
7.02	680.02				7.02	2400.35
7.04	1001.54				7.03	2778.44
7.05	1022.93				7.04	2603.9
7.06	1159.02				7.06	2180.38
7.07	1189.97				7.07	2963.05
7.08	1036.97				7.08	2424.35
7.1	1671.56				7.09	2400.71
7.11	900.47				7.1	3092.14
7.12	1349.62				7.12	2437.7
7.13	954.43				7.13	2440.93
7.15	926				7.14	2504.67
7.16	1257.28				7.15	2467.85
7.17	600.24				7.17	2840.99
7.18	1054.09				7.18	3040.87
7.19	804.15				7.19	2083.23
7.21	1474.05				7.2	2771.46
7.22	1350.72				7.21	3284.54
7.23	701.51				7.23	2128.57
7.24	773.96				7.24	2531.39
7.26	1146.11				7.25	2446.24
7.27	898.03				7.26	2161.45
7.28	1447.02				7.28	2021.51
7.29	1633.4				7.29	1881.89
7.3	1400.8				7.3	1888.3
7.32	1138.12				7.31	2827.21
7.33	1108.75				7.32	1543.32
7.34	1058.95				7.34	1010.04
7.35	1024.83				7.35	2298.18
7.36	874.42				7.36	1559.95
7.38	1125.44				7.37	1709.82
7.39	541.94				7.38	2079.69
7.4	1090.51				7.4	2264.06
7.41	785.74				7.41	1809.69
7.43	1216.78				7.42	2243.97
7.44	1291.03				7.43	2308.04
7.45	1213.52				7.45	1822.85
7.46	1209.22				7.46	1125.43
7.47	1319.95				7.47	2442.93
7.49	1368.53				7.48	708.06
7.5	1410.94				7.49	2089.27
7.51	1029.34				7.51	1793.25
7.52	1396.12				7.52	1606.09
7.54	1301.21				7.53	1223.63
7.55	871.96				7.54	2426.06
7.56	1047.38				7.56	2483.64
7.57	1399.58				7.57	1919.64
7.58	840.34				7.58	2569.57
7.6	1058.99				7.59	1911.42
7.61	1385.52				7.6	2179.3
7.62	1145.99				7.62	2409.76
7.63	1190.18				7.63	2382.24
7.65	786.4				7.64	1895.81
7.66	935.09				7.65	2045.23
7.67	827.18				7.67	2673.44
7.68	874.71				7.68	2152.94
7.69	1293.49				7.69	1828.6
7.71	805.32				7.7	3008.31
7.72	1182.24				7.71	2151.3
7.73	984.75				7.73	1908.42
7.74	903.49				7.74	1944.43
7.76	971.18				7.75	2546.96
7.77	1256.98				7.76	2314.26
7.78	868.13				7.78	2842.71
7.79	755.97				7.79	2103.54
7.8	2302.55				7.8	1344.7
7.82	1124.98				7.81	2238.27
7.83	1254.97				7.82	2220.28
7.84	1193.55				7.84	1971.21
7.85	1392.63				7.85	1429.14
7.87	466.82				7.86	2372.89
7.88	1715.37				7.87	1208.11
7.89	1589.51				7.89	2854.98
7.9	882.78				7.9	2436.52
7.91	1370.3				7.91	3434.92
7.93	1034.41				7.92	1988.82
7.94	1364.55				7.93	3115.07
7.95	833.7				7.95	2624.88
7.96	1066.07				7.96	3070.82
7.97	796.74				7.97	3666.77
7.99	712.57				7.98	3168.89
8	1044.76				7.99	3612.83
8.01	1111.2				8.01	2456.56
8.02	1044.34				8.02	2852.64
8.04	743.61				8.03	2999.93
8.05	850.05				8.04	2826.75
8.06	1584.46				8.06	3110.43
8.07	796.86				8.07	2716.18
8.08	880.53				8.08	4338.76
8.1	675.63				8.09	4093.91
8.11	1083.07				8.1	1819.61
8.12	1096.9				8.12	3501.41
8.13	1356.22				8.13	1762.52
8.15	1373.47				8.14	3672
8.16	533				8.15	3508.39
8.17	1158.79				8.17	3824.98
8.18	1106.3				8.18	3150.51
8.19	1221.69				8.19	3632.62
8.21	1185.09				8.2	3631.96
8.22	747.29				8.21	2676.6
8.23	1229.16				8.23	3570.73
8.24	1172.19				8.24	3814.02
8.26	800.99				8.25	4751.8
8.27	1452.19				8.26	4196.41
8.28	889.21				8.28	2539.69
8.29	1264.69				8.29	4320.61
8.3	1151.64				8.3	3499.67
8.32	840.34				8.31	3631.9
8.33	825.78				8.32	5365.51
8.34	764.28				8.34	4558.18
8.35	1182.24				8.35	3948.06
8.37	691.41				8.36	5484.26
8.38	1806.97				8.37	4246.9
8.39	1092.19				8.39	4143.46
8.4	1036.05				8.4	7644.57
8.41	1650.62				8.41	6078.4
8.43	939.03				8.42	5723.73
8.44	1392.73				8.43	5857.76
8.45	1011.57				8.45	6705.34
8.46	867.54				8.46	5670.58
8.48	1142.49				8.47	7396.41
8.49	1616.93				8.48	6275.83
8.5	724.09				8.5	6926.23
8.51	1488.52				8.51	6600.39
8.52	1301.15				8.52	7332.65
8.54	1414.43				8.53	5491.83
8.55	1594.97				8.54	7132.88
8.56	2004.99				8.56	7684.9
8.57	1065.06				8.57	5788.18
8.58	775.37				8.58	6120.72
8.6	956.69				8.59	7611.98
8.61	1390.45				8.61	7195.79
8.62	955.03				8.62	6876.79
8.63	1212.36				8.63	8105.61
8.65	925.39				8.64	9123.47
8.66	886.05				8.65	9497.04
8.67	1186.27				8.67	8753.22
8.68	1290.15				8.68	9555.01
8.69	1120.13				8.69	9312.66
8.71	858.19				8.7	6762.66
8.72	824.41				8.71	8140.33
8.73	913.48				8.73	8115.41
8.74	1088.41				8.74	7351.53
8.76	1460.63				8.75	8598.74
8.77	807.46				8.76	7047.49
8.78	884.66				8.78	6870.61
8.79	1532.73				8.79	7293.75
8.8	1050.98				8.8	7436.39
8.82	1168.4				8.81	6356.82
8.83	744.01				8.82	6688.61
8.84	1358.87				8.84	5881.27
8.85	1412.82				8.85	5588.27
8.87	1990.98				8.86	5095.91
8.88	1010.77				8.87	8560.08
8.89	1500.1				8.89	6090.63
8.9	701.02				8.9	6667.95
8.91	587.08				8.91	8469.83
8.93	1691.46				8.92	6194.81
8.94	786.15				8.93	6881.08
8.95	527.26				8.95	7124.46
8.96	1101.64				8.96	7182.37
8.98	787.45				8.97	6923.37
8.99	1026				8.98	5372.49
9	1120.52				9	5110.68
9.01	1205.99				9.01	5237.07
9.02	866.04				9.02	6228.95
9.04	1724.5				9.03	5506.95
9.05	1621.3				9.04	5349.52
9.06	984.56				9.06	5299.7
9.07	1301.23				9.07	4506.38
9.09	1045.9				9.08	6118.65
9.1	964.14				9.09	5344.59
9.11	1034.8				9.11	5582.46
9.12	1233.29				9.12	4023.14
9.13	1266.61				9.13	4631.48
9.15	1660.79				9.14	4497.46
9.16	1142.05				9.15	4415.55
9.17	1371.49				9.17	3815.95
9.18	1324.33				9.18	3741.26
9.19	1373.16				9.19	3216.77
9.21	1199.91				9.2	2870.76
9.22	901.85				9.22	3156.95
9.23	1306.33				9.23	3197.73
9.24	832.84				9.24	2450.69
9.26	1073.93				9.25	2603.74
9.27	1126.36				9.26	1992.46
9.28	1450.98				9.28	1833.83
9.29	880.78				9.29	1872.4
9.3	1478.42				9.3	1964.24
9.32	1162.52				9.31	2199.22
9.33	1319.05				9.32	2817.27
9.34	1153.73				9.34	2051.95
9.35	970.22				9.35	1507.79
9.37	1012.97				9.36	1748.87
9.38	976.88				9.37	1957.53
9.39	1583.52				9.39	2105.6
9.4	933.35				9.4	2012.28
9.41	759.89				9.41	2599.97
9.43	1329.9				9.42	1929.65
9.44	1566.67				9.43	1168.16
9.45	1409.94				9.45	1967.33
9.46	1171.61				9.46	2212.51
9.48	1499.48				9.47	2246.32
9.49	1403.22				9.48	2188.5
9.5	1709.97				9.5	1861.87
9.51	1207.31				9.51	1936.74
9.52	1099.87				9.52	2156.04
9.54	1410.66				9.53	2020.82
9.55	775.57				9.54	2182.92
9.56	1489.82				9.56	1442.09
9.57	949.54				9.57	856.93
9.59	1142.7				9.58	1268.78
9.6	1057.69				9.59	1229.39
9.61	1518.4				9.61	1352.64
9.62	1506.07				9.62	1229.77
9.63	884.42				9.63	1259.43
9.65	1171.46				9.64	2500.92
9.66	1546.07				9.65	1232.08
9.67	1171.85				9.67	1160.32
9.68	1029.48				9.68	1827.37
9.7	1759.37				9.69	941.77
9.71	1325.61				9.7	1050.06
9.72	1178.52				9.72	982.54
9.73	1380.46				9.73	876.88
9.74	967.72				9.74	791.12
9.76	1385.19				9.75	1153.12
9.77	759.26				9.76	1157.97
9.78	947.99				9.78	838.85
9.79	1587.49				9.79	738.06
9.81	1308.37				9.8	987.45
9.82	746.34				9.81	903.63
9.83	1540.58				9.83	1081.81
9.84	1230.26				9.84	0
9.85	638.66				9.85	1024.74
9.87	1651.08				9.86	941.39
9.88	813.43				9.87	1132.32
9.89	885.06				9.89	1088.67
9.9	757.72				9.9	842.98
9.91	702.26				9.91	914.5
9.93	820.84				9.92	1754.7
9.94	1182.5				9.93	1671.1
9.95	1278.01				9.95	2108.14
9.96	1159.18				9.96	1903
9.98	2099.77				9.97	2556.58
9.99	963				9.98	2580.84
10	981.1				10	2794.01
10.01	1450.16				10.01	2254.65
10.02	680.4				10.02	2376.72
10.04	1321.78				10.03	2577.51
10.05	1124.09				10.04	2292.78
10.06	1840.93				10.06	2727.08
10.07	1202.64				10.07	2022.5
10.09	1229.37				10.08	3210.71
10.1	1188.42				10.09	2776.37
10.11	1243.66				10.11	3202.5
10.12	1336.24				10.12	3248.09
10.13	1648.74				10.13	4228.86
10.15	1671.74				10.14	4615.3
10.16	1233.81				10.15	4768.5
10.17	1258.95				10.17	5652.18
10.18	882.58				10.18	6315.2
10.2	1076.44				10.19	5704.71
10.21	1774.97				10.2	7339.55
10.22	1783.75				10.22	7021.68
10.23	1077.01				10.23	6315.19
10.24	2327.07				10.24	6557.54
10.26	1087.97				10.25	5976.61
10.27	1793.04				10.26	5006.47
10.28	808.58				10.28	6003.81
10.29	791.24				10.29	7046.34
10.31	1085.76				10.3	5356.19
10.32	779.11				10.31	6255.34
10.33	1329.66				10.33	4712.67
10.34	777.45				10.34	5704.87
10.35	1621.33				10.35	4689.71
10.37	1519.97				10.36	5632.15
10.38	1213.36				10.37	5068.07
10.39	1055.84				10.39	4981.4
10.4	1021.19				10.4	4129.11
10.42	1329.94				10.41	3412
10.43	1080.1				10.42	3760.43
10.44	935.6				10.44	5033.76
10.45	1626.37				10.45	2984.92
10.46	1422.26				10.46	3751.54
10.48	1593.83				10.47	3516.52
10.49	1921.7				10.48	4273.99
10.5	2161.6				10.5	2783.35
10.51	2304.11				10.51	2706.68
10.52	2903.33				10.52	2189.21
10.54	4402.19				10.53	2268.94
10.55	4998				10.54	1899.94
10.56	10205.7				10.56	2951.93
10.57	15391.7				10.57	2019.73
10.59	26713				10.58	2437.58
10.6	44723.1				10.59	3063.26
10.61	73562.7				10.61	2118.67
10.62	112662				10.62	2205.35
10.63	163976				10.63	3220.8
10.65	249554				10.64	3386.34
10.66	442150				10.65	3730.51
10.67	845175				10.67	5416.25
10.68	1.50543e+06				10.68	6687.95
10.7	2.38228e+06				10.69	10548.9
10.71	3.25714e+06				10.7	15859.7
10.72	4.04316e+06				10.72	30249
10.73	4766596				10.73	50287.2
10.74	5294013				10.74	87627.5
10.76	5.92059e+06				10.75	143539
10.77	6533813				10.76	217962
10.78	6632426				10.78	329363
10.79	6.93222e+06				10.79	435862
10.81	7364486				10.8	534163
10.82	7253046				10.81	608412
10.83	7.37328e+06				10.83	698799
10.84	7.19871e+06				10.84	737995
10.85	7222769				10.85	768947
10.87	6.98754e+06				10.86	776655
10.88	6762142				10.87	773332
10.89	6667447				10.89	788875
10.9	6.30308e+06				10.9	780829
10.92	6.12529e+06				10.91	811158
10.93	6110963				10.92	835674
10.94	5.80636e+06				10.94	845687
10.95	5541109				10.95	821089
10.96	5379288				10.96	832616
10.98	5.25309e+06				10.97	856695
10.99	5.01526e+06				10.98	894917
11	4.98127e+06				11	853748
11.01	4765766				11.01	825888
11.03	4595325				11.02	779472
11.04	4.25667e+06				11.03	754656
11.05	4272993				11.05	737821
11.06	4.0005e+06				11.06	664841
11.07	3.78015e+06				11.07	641469
11.09	3.53901e+06				11.08	596570
11.1	3.40133e+06				11.09	572158
11.11	3.28704e+06				11.11	506340
11.12	3.05718e+06				11.12	473771
11.13	2891680				11.13	441822
11.15	2.66039e+06				11.14	394017
11.16	2.48236e+06				11.15	366218
11.17	2320462				11.17	329460
11.18	2.11319e+06				11.18	292814
11.2	1.9246e+06				11.19	268921
11.21	1.82119e+06				11.2	244480
11.22	1.58615e+06				11.22	222859
11.23	1.45367e+06				11.23	235891
11.24	1.35286e+06				11.24	220042
11.26	1.26052e+06				11.25	203091
11.27	1.15587e+06				11.26	179158
11.28	1.02555e+06				11.28	169161
11.29	947629				11.29	181267
11.31	897841				11.3	126908
11.32	835646				11.31	109644
11.33	778733				11.33	97593.8
11.34	744929				11.34	91257.9
11.35	674273				11.35	82228.9
11.37	659801				11.36	76421.2
11.38	607170				11.37	70968
11.39	572453				11.39	62615.2
11.4	526546				11.4	59807.1
11.42	505206				11.41	53725.2
11.43	452699				11.42	55853.1
11.44	442451				11.44	55101.2
11.45	429877				11.45	48349.1
11.46	391186				11.46	46372.6
11.48	372595				11.47	43813.8
11.49	356827				11.48	41217.4
11.5	342694				11.5	38003.8
11.51	321963				11.51	37798.5
11.53	313699				11.52	33760.4
11.54	295996				11.53	34526.5
11.55	282162				11.55	31303.1
11.56	274692				11.56	28550.9
11.57	261882				11.57	29498.5
11.59	254620				11.58	26110.2
11.6	241758				11.59	26695.7
11.61	239502				11.61	26916.3
11.62	232074				11.62	23758.4
11.64	211771				11.63	23999.8
11.65	209457				11.64	22343.5
11.66	207162				11.66	22041.9
11.67	196542				11.67	21416.2
11.68	195637				11.68	18529.4
11.7	186282				11.69	18288.7
11.71	182286				11.7	16201.8
11.72	170049				11.72	16917.8
11.73	162507				11.73	13962
11.74	160539				11.74	13780
11.76	160143				11.75	14119.2
11.77	156524				11.76	12297.5
11.78	155281				11.78	13294.1
11.79	145290				11.79	11026.9
11.81	147786				11.8	12260.6
11.82	143911				11.81	9654.63
11.83	136078				11.83	10572.9
11.84	135288				11.84	8913.11
11.85	136145				11.85	9509.79
11.87	129472				11.86	10241.1
11.88	126194				11.87	10898.1
11.89	122753				11.89	9660.25
11.9	122240				11.9	9201.49
11.92	122288				11.91	9973.89
11.93	109858				11.92	11451.2
11.94	112221				11.94	11338.2
11.95	111258				11.95	10278
11.96	112791				11.96	10529.3
11.98	104568				11.97	9204.88
11.99	106450				11.98	9941.18
12	103029				12	9895.73
12.01	103283				12.01	10684.8
12.03	98853.7				12.02	10224.1
12.04	101414				12.03	10067.8
12.05	98290.3				12.05	10437.3
12.06	97110.5				12.06	9785.73
12.07	95650.4				12.07	9854.35
12.09	95802.4				12.08	12095.7
12.1	91752.8				12.09	10824.5
12.11	84449.6				12.11	9615.75
12.12	89453.8				12.12	12224
12.14	88051.1				12.13	10502.8
12.15	81091.9				12.14	11474.2
12.16	80061.6				12.16	10317.2
12.17	83130.5				12.17	10321.4
12.18	77936.7				12.18	12446.3
12.2	80344.1				12.19	11388
12.21	80089.2				12.2	12115.8
12.22	80977.1				12.22	11673.6
12.23	77436.3				12.23	11928.9
12.25	72186.9				12.24	11492
12.26	76168.8				12.25	10931.2
12.27	73228.1				12.27	11953.9
12.28	72830.2				12.28	10719.2
12.29	71387.2				12.29	11678.7
12.31	71746.1				12.3	10741.6
12.32	66360.7				12.31	10559.6
12.33	67441.1				12.33	9950.01
12.34	66750.2				12.34	11186
12.35	66388.9				12.35	10565.2
12.37	69646.8				12.36	11943.8
12.38	65074.7				12.37	10554.2
12.39	65591.4				12.39	8994.48
12.4	64965.9				12.4	10821.8
12.42	63069.2				12.41	9726.67
12.43	62987.6				12.42	9995.14
12.44	62311.2				12.44	9016.41
12.45	60545.1				12.45	9272.75
12.46	58780.7				12.46	8946.65
12.48	62514.9				12.47	8921.37
12.49	56668.8				12.48	9283.73
12.5	58050.3				12.5	8772.4
12.51	57069.9				12.51	10617.7
12.53	58965.7				12.52	8993.64
12.54	57569.4				12.53	7894.74
12.55	53666.2				12.55	9672.46
12.56	58141.9				12.56	8240.74
12.57	53050.5				12.57	9027.72
12.59	56805.3				12.58	8383.72
12.6	57018				12.59	8373.4
12.61	55440.5				12.61	7371
12.62	53259.8				12.62	7882.35
12.64	52023.4				12.63	7757.28
12.65	55068.1				12.64	7692.68
12.66	52817.3				12.66	8588.12
12.67	49380.6				12.67	7995.73
12.68	47137.6				12.68	7897
12.7	49981.6				12.69	8113.98
12.71	50904.1				12.7	8174.06
12.72	47886.5				12.72	7804.99
12.73	47911				12.73	6760.04
12.75	51747.7				12.74	6919.75
12.76	49082				12.75	7381.1
12.77	47318				12.77	7371.85
12.78	48594.1				12.78	7432.45
12.79	45396.6				12.79	6437.79
12.81	45468				12.8	7863.93
12.82	43093.2				12.81	6335.6
12.83	47399.5				12.83	6569.27
12.84	41655.1				12.84	7663.17
12.86	42234.2				12.85	7298.7
12.87	43690.6				12.86	7564.21
12.88	41787.8				12.88	7830.04
12.89	39980.6				12.89	7405.23
12.9	42532.7				12.9	6260.75
12.92	41898.7				12.91	7097.27
12.93	42377.6				12.92	6174.5
12.94	39383.7				12.94	6767.85
12.95	40871.6				12.95	6201.56
12.96	40318.2				12.96	6405.32
12.98	39531.2				12.97	6465.95
12.99	39768.9				12.98	6093.74
13	39115.3				13	5094.21
13.01	39755.4				13.01	5480.55
13.03	38686.5				13.02	4782.07
13.04	40017.4				13.03	5259.76
13.05	39752.6				13.05	5468.25
13.06	37432.2				13.06	5193.92
13.07	38167				13.07	5728.14
13.09	39085.8				13.08	4509.65
13.1	36723				13.09	4492.96
13.11	35173.5				13.11	4588.81
13.12	34666.8				13.12	5480.63
13.14	38097.5				13.13	2241.01
13.15	35059.5				13.14	4959.6
13.16	34973.7				13.16	3054.76
13.17	35841.2				13.17	4353.01
13.18	36457.9				13.18	4699.79
13.2	35639.1				13.19	4987.34
13.21	37709.1				13.2	4163.59
13.22	36698.4				13.22	4240.73
13.23	36846.4				13.23	4756.54
13.25	32477				13.24	3152.01
13.26	32528.2				13.25	4913.18
13.27	32512.1				13.27	4331.85
13.28	34385.5				13.28	1997.19
13.29	33982				13.29	4879.67
13.31	33349.1				13.3	3975.7
13.32	31633.6				13.31	4654.82
13.33	34596.5				13.33	5065.7
13.34	34003.8				13.34	3935.21
13.36	34085.6				13.35	4331.64
13.37	33453.8				13.36	4401.94
13.38	35996.4				13.38	4183.44
13.39	34266				13.39	2840.73
13.4	33564.6				13.4	3644.21
13.42	32767.8				13.41	2676.05
13.43	32886.6				13.42	3419.23
13.44	31770.8				13.44	3379.88
13.45	32056				13.45	2280.31
13.47	32144.9				13.46	3587.82
13.48	29482.1				13.47	3630.61
13.49	30414.7				13.49	2728.91
13.5	30780.8				13.5	3435.28
13.51	32805.3				13.51	2058.8
13.53	27984.2				13.52	3298.1
13.54	29090.9				13.53	5330.58
13.55	30066.8				13.55	5101.33
13.56	30539.5				13.56	5035.61
13.57	31405				13.57	6630.4
13.59	27556.7				13.58	6674.85
13.6	28370.1				13.59	6629.8
13.61	28915.6				13.61	7196.15
13.62	31515.2				13.62	7404.19
13.64	29754.6				13.63	6999.25
13.65	27459.7				13.64	7090.17
13.66	29534.1				13.66	6315.22
13.67	30189.6				13.67	5951
13.68	28265.2				13.68	6571.21
13.7	27428.5				13.69	6322.03
13.71	29350				13.7	5157.31
13.72	28165.5				13.72	5882.13
13.73	25884.3				13.73	5119.64
13.75	26702.2				13.74	5633.81
13.76	28721.4				13.75	4791.98
13.77	25256.2				13.77	4714.94
13.78	25910.3				13.78	4673.05
13.79	25099.3				13.79	4729.13
13.81	28347.8				13.8	4918.74
13.82	25178.7				13.81	4479.08
13.83	26879.7				13.83	4660.72
13.84	28414				13.84	4381.96
13.86	28561.4				13.85	3963.19
13.87	25506.9				13.86	4369.32
13.88	26495.2				13.88	5092.72
13.89	27231.5				13.89	4167.12
13.9	27894.4				13.9	3627.16
13.92	26014.3				13.91	5096.73
13.93	24886.1				13.92	4181.38
13.94	25581.6				13.94	3274.77
13.95	24843				13.95	3532.01
13.97	26684.8				13.96	3492.46
13.98	22983.3				13.97	3047.28
13.99	25629.7				13.99	2740.05
14	25911.1				14	3732.02
14.01	24807.6				14.01	3260.22
14.03	24605.8				14.02	3088
14.04	23118.4				14.03	2978.82
14.05	23131.8				14.05	3160.51
14.06	23530.9				14.06	2917.49
14.08	24444.4				14.07	2489.45
14.09	24750.1				14.08	2299.97
14.1	22641.2				14.1	2914.36
14.11	23539.8				14.11	2018
14.12	22710.6				14.12	2211.17
14.14	23927.6				14.13	1878.47
14.15	25031.4				14.14	1126.63
14.16	23455.5				14.16	1780.33
14.17	22417.7				14.17	2153.08
14.18	24608.3				14.18	1711.47
14.2	26518.8				14.19	1912.3
14.21	21146.5				14.2	1880.62
14.22	23950.7				14.22	2302.27
14.23	23063.6				14.23	1948.72
14.25	23069.3				14.24	2504.26
14.26	23092.2				14.25	2772.16
14.27	23771.7				14.27	2300.39
14.28	22251.9				14.28	2038.99
14.29	24522.7				14.29	2851.09
14.31	24272.3				14.3	2128.12
14.32	22666.1				14.31	1506.05
14.33	22447.7				14.33	2988.6
14.34	21382.3				14.34	2308.53
14.36	24517.1				14.35	2568.6
14.37	23763.5				14.36	3128.16
14.38	23794				14.38	2633.65
14.39	21466.8				14.39	3488.23
14.4	20776.4				14.4	2493.35
14.42	22304.3				14.41	2975.71
14.43	20433.8				14.42	2303.5
14.44	22277.6				14.44	3135.34
14.45	21182				14.45	2913.12
14.47	22240.7				14.46	2854.04
14.48	22901.1				14.47	2462.07
14.49	20984.6				14.49	3401.88
14.5	21646.5				14.5	2771.57
14.51	20473				14.51	3042.2
14.53	20564.6				14.52	2647.36
14.54	20421.2				14.53	2901.37
14.55	19264.3				14.55	3085.31
14.56	22356				14.56	1847.42
14.58	22653.8				14.57	2698.68
14.59	20992.2				14.58	2256.97
14.6	21367.8				14.6	2708.41
14.61	21434.2				14.61	3204.75
14.62	23635.4				14.62	3157.55
14.64	22409.7				14.63	3362.95
14.65	19964.6				14.64	2384.05
14.66	21189.6				14.66	3019.09
14.67	19981.8				14.67	2825.2
14.69	19767.8				14.68	2315.01
14.7	21311.5				14.69	2804.18
14.71	18891.5				14.71	4377.02
14.72	19580				14.72	3316.53
14.73	19685.7				14.73	3365.27
14.75	21018.8				14.74	3134.39
14.76	20110.1				14.75	2612.76
14.77	21033				14.77	3173.53
14.78	20718.1				14.78	2950.14
14.79	20567.1				14.79	3059.89
14.81	21122.5				14.8	3113.58
14.82	20655.1				14.82	2363
14.83	21377.3				14.83	2887.27
14.84	20653.5				14.84	2455.2
14.86	18285.3				14.85	2634.99
14.87	20544.9				14.86	2170.2
14.88	20029				14.88	1879.74
14.89	19239.1				14.89	1930.52
14.9	20275.3				14.9	2847.7
14.92	17146.6				14.91	2746.92
14.93	20270				14.92	2687.89
14.94	18331.9				14.94	2197.32
14.95	20928.4				14.95	2702.4
14.97	19803.2				14.96	3368.13
14.98	20511.2				14.97	1651.84
14.99	19768				14.99	2345.86
15	18866.6				15	2457.42
15.01	18393.5				15.01	2437.87
15.03	19784.5				15.02	1872.94
15.04	19574.1				15.03	2098.44
15.05	19907.2				15.05	2639.14
15.06	19313.7				15.06	2951.64
15.08	18817.5				15.07	2234.09
15.09	19335.7				15.08	2441.99
15.1	17405.9				15.1	2316.98
15.11	19833.1				15.11	1553.37
15.12	20104.2				15.12	1095.6
15.14	19785.9				15.13	2639.27
15.15	17785.9				15.14	1956.06
15.16	17717				15.16	1547.69
15.17	17316.3				15.17	1968.21
15.19	19988.3				15.18	1813.5
15.2	17845				15.19	2516.82
15.21	16290.1				15.21	2060.56
15.22	17631.5				15.22	1981.9
15.23	18837.7				15.23	1949.63
15.25	18747.7				15.24	1867.88
15.26	17421.4				15.25	1844.87
15.27	18695.2				15.27	2256.32
15.28	17405.5				15.28	2427
15.3	18940.8				15.29	1316.82
15.31	17608.1				15.3	1546.85
15.32	18511.9				15.32	2462.47
15.33	17586.1				15.33	2161.97
15.34	18880.4				15.34	2282.45
15.36	19214.3				15.35	1501.7
15.37	16783				15.36	1948.85
15.38	16691.4				15.38	2174.67
15.39	17146.4				15.39	1823.56
15.4	17671.2				15.4	2410.95
15.42	17284.8				15.41	2103.64
15.43	16943.5				15.43	1827.68
15.44	17963				15.44	1303.52
15.45	17516.6				15.45	2826.71
15.47	16454.6				15.46	2063.72
15.48	17063.7				15.47	2234.72
15.49	18577.1				15.49	2127.5
15.5	17877.2				15.5	2632.71
15.51	15151				15.51	4019.13
15.53	16331.9				15.52	4432.05
15.54	16442.2				15.53	5235.81
15.55	17021.4				15.55	6527.57
15.56	16594				15.56	7185.61
15.58	18534.8				15.57	7493.37
15.59	17196.3				15.58	8061.36
15.6	17521.3				15.6	8878.15
15.61	17912.5				15.61	8502.14
15.62	17685.2				15.62	8431.67
15.64	16611.9				15.63	9126.4
15.65	18930.7				15.64	7812.56
15.66	16783.6				15.66	8732.82
15.67	16683.2				15.67	7605.63
15.69	19226				15.68	6990.53
15.7	17407.9				15.69	5716.52
15.71	16866.1				15.71	5276.7
15.72	16679				15.72	6332.98
15.73	15390.9				15.73	6540.95
15.75	17834.2				15.74	5219.19
15.76	17865.9				15.75	5098.8
15.77	19612.9				15.77	5281.91
15.78	19085.3				15.78	6467.53
15.8	17332.2				15.79	4294.45
15.81	15934.5				15.8	3586.84
15.82	17230.8				15.82	4515.37
15.83	16995.4				15.83	5764.56
15.84	15887.7				15.84	4525.37
15.86	16227.3				15.85	5733.32
15.87	16650.4				15.86	5089.92
15.88	16821.3				15.88	5730.46
15.89	15922.8				15.89	5720.14
15.91	17765.7				15.9	6947.44
15.92	17290.8				15.91	5800.67
15.93	15354.3				15.93	6236.21
15.94	15959.6				15.94	6528.13
15.95	16165.8				15.95	5965.9
15.97	16743.4				15.96	5407.44
15.98	15565.4				15.97	5284.26
15.99	15371.7				15.99	4271.53
16	15588.4				16	5014.08
16.01	16754.2				16.01	4680.4
16.03	16524.4				16.02	4489.22
16.04	16410.7				16.04	3600.89
16.05	16297.5				16.05	3634.06
16.06	15771.9				16.06	3977.14
16.08	15052.9				16.07	3905.78
16.09	15859.9				16.08	4343.66
16.1	17038.8				16.1	3083.56
16.11	17973.5				16.11	3090.28
16.12	15212.1				16.12	3237.87
16.14	15822.4				16.13	1976.06
16.15	14698.2				16.14	2903.85
16.16	15340.7				16.16	2714.74
16.17	16627.2				16.17	2704.61
16.19	15670.1				16.18	4888.15
16.2	15612				16.19	6131.03
16.21	15984.4				16.21	4262.64
16.22	15401.3				16.22	4273.69
16.23	15826				16.23	4147.46
16.25	14443.6				16.24	4695.71
16.26	15804.2				16.25	4571.81
16.27	15996.8				16.27	5490.78
16.28	15504.9				16.28	5865.95
16.3	15149.1				16.29	5209.02
16.31	16351.7				16.3	5714.53
16.32	15632.1				16.32	6400.33
16.33	15346.7				16.33	4608.1
16.34	15931.1				16.34	5120.24
16.36	14837.8				16.35	4112.69
16.37	13524.5				16.36	2036.67
16.38	16212				16.38	3890.09
16.39	14821.6				16.39	1236.14
16.41	15043.1				16.4	2242.51
16.42	16061.4				16.41	4226.66
16.43	14722.2				16.43	2262.13
16.44	15611.5				16.44	3085.86
16.45	14663.3				16.45	1836.82
16.47	14742.3				16.46	1429.56
16.48	15452.7				16.47	1988.38
16.49	14274.4				16.49	2465.93
16.5	12804.3				16.5	2101.5
16.52	16091.5				16.51	3214.96
16.53	15317.4				16.52	1335.29
16.54	14770.6				16.54	1386.27
16.55	14587.6				16.55	1260.78
16.56	16360.9				16.56	1245.5
16.58	15606.7				16.57	0
16.59	14450.5				16.58	1168.84
16.6	13895.5				16.6	0
16.61	14711.5				16.61	0
16.62	15517.8				16.62	1087.65
16.64	15152.9				16.63	0
16.65	13642.1				16.65	0
16.66	14326.7				16.66	0
16.67	14753				16.67	0
16.69	15593				16.68	0
16.7	12410.8				16.69	0
16.71	13902.6				16.71	0
16.72	13480.1				16.72	0
16.73	13114.9				16.73	0
16.75	13356.6				16.74	0
16.76	15361.7				16.75	0
16.77	14192.9				16.77	0
16.78	12838.5				16.78	0
16.8	13571.2				16.79	0
16.81	14351.8				16.8	0
16.82	14540.1				16.82	0
16.83	13739.2				16.83	0
16.84	13509.2				16.84	0
16.86	14167.3				16.85	0
16.87	14377.1				16.86	0
16.88	14043.1				16.88	0
16.89	13945.7				16.89	0
16.91	13854.1				16.9	0
16.92	13763.3				16.91	1174.59
16.93	14513.3				16.93	1658.52
16.94	13715.5				16.94	1243.4
16.95	13487				16.95	2164.1
16.97	12997.2				16.96	1863.08
16.98	14156.6				16.97	2365.21
16.99	14652.6				16.99	2837.78
17	15406.2				17	3234.61
17.02	13872.5				17.01	2546.84
17.03	14584.6				17.02	2980.96
17.04	15819.3				17.04	2272.01
17.05	14440.2				17.05	1956.78
17.06	15332.5				17.06	2661.48
17.08	15242.9				17.07	2099.6
17.09	13565.4				17.08	1738.65
17.1	14878.3				17.1	1826.27
17.11	12934.4				17.11	2274.49
17.13	13715.2				17.12	2015.9
17.14	13295.7				17.13	1854.18
17.15	14366.6				17.15	1708.62
17.16	14216.4				17.16	1627.37
17.17	12256.7				17.17	2001.73
17.19	15496.3				17.18	1750
17.2	14599.7				17.19	2130.14
17.21	13908.5				17.21	2805.66
17.22	15426.6				17.22	1789.1
17.24	15710.8				17.23	1566.82
17.25	12649				17.24	2116.78
17.26	13045.8				17.26	2720.49
17.27	14794.6				17.27	3002.16
17.28	14433.6				17.28	2454.55
17.3	14534.6				17.29	2276.04
17.31	12135.8				17.3	2566.27
17.32	13689				17.32	3046.34
17.33	13886.7				17.33	3003.06
17.34	13880.8				17.34	2816.54
17.36	12966.6				17.35	2719.49
17.37	14571.5				17.36	3217.38
17.38	14030.7				17.38	3745.32
17.39	14985.4				17.39	3922.86
17.41	12828.1				17.4	4310.9
17.42	15019.6				17.41	3686.21
17.43	13222.6				17.43	4246.92
17.44	15172.7				17.44	4110.81
17.45	12801.5				17.45	3659.79
17.47	15251.4				17.46	4491.02
17.48	13925.4				17.47	4175.46
17.49	14154.8				17.49	3641.97
17.5	14920.9				17.5	2855.39
17.52	13176.2				17.51	3380.21
17.53	17603.1				17.52	3031.05
17.54	15061.9				17.54	3503.06
17.55	13874.4				17.55	3338.58
17.56	12770.2				17.56	3600.12
17.58	14490.5				17.57	2505.5
17.59	13979.8				17.58	2490.06
17.6	15178.1				17.6	2395.57
17.61	13337.8				17.61	2151.29
17.63	13462.2				17.62	2786.03
17.64	14183.6				17.63	2727.12
17.65	13207.4				17.65	2655.2
17.66	13609.8				17.66	2823.6
17.67	12369.6				17.67	1966.06
17.69	13241.3				17.68	2906.28
17.7	12726.2				17.69	2787.94
17.71	12863.3				17.71	2852.3
17.72	13681.9				17.72	3617.34
17.74	13590.2				17.73	3461.97
17.75	11371				17.74	3921.76
17.76	14715.3				17.76	3701.99
17.77	13153.5				17.77	3350.1
17.78	13961.6				17.78	3724.84
17.8	14157.1				17.79	3067.77
17.81	13527.1				17.8	2795.97
17.82	12075.8				17.82	3153.62
17.83	14624.6				17.83	2396.77
17.85	13164.9				17.84	2446.99
17.86	13064.6				17.85	2177.65
17.87	13707.8				17.87	2601.04
17.88	13441.6				17.88	3261.94
17.89	15237.6				17.89	4542.42
17.91	14937.7				17.9	3362.82
17.92	15067.2				17.91	4648.02
17.93	13718.6				17.93	4965.95
17.94	15271				17.94	4014.18
17.95	13437.9				17.95	3809.25
17.97	14688.4				17.96	4687.05
17.98	13803				17.97	6353.83
17.99	14018.5				17.99	5509.83
18	13880.2				18	4689.54
18.02	15124.5				18.01	4873.58
18.03	15686.5				18.02	4778.69
18.04	13507.5				18.04	4961.08
18.05	14383.2				18.05	4833.19
18.06	13572				18.06	4686.65
18.08	13342.5				18.07	4444.6
18.09	13591.6				18.08	4473.7
18.1	12122.5				18.1	5366.02
18.11	13752.4				18.11	4198.25
18.13	13917.9				18.12	4351.38
18.14	13051.1				18.13	3513.2
18.15	13220				18.15	3581.74
18.16	13263.4				18.16	3552.17
18.17	13359.5				18.17	3657.3
18.19	14475.6				18.18	3117.05
18.2	13265.6				18.19	2854.12
18.21	14531.9				18.21	2651.5
18.22	12935.9				18.22	2350.31
18.24	13576.5				18.23	2287.45
18.25	11613.1				18.24	3392.68
18.26	12898.2				18.26	3095.75
18.27	12906.2				18.27	2611.48
18.28	11237				18.28	2739.33
18.3	14154.6				18.29	3228.22
18.31	13714				18.3	2561.09
18.32	13631.9				18.32	2293.94
18.33	12178.5				18.33	2495.88
18.35	13492				18.34	2858.9
18.36	13812				18.35	3153.79
18.37	13406.1				18.37	2074.97
18.38	12294.9				18.38	2859.58
18.39	13666.4				18.39	2376.58
18.41	12242.4				18.4	2952.1
18.42	11863.2				18.41	2284.56
18.43	13472.3				18.43	2114.42
18.44	12914.8				18.44	2398.91
18.46	12099.5				18.45	2167.44
18.47	12756				18.46	2562.36
18.48	12500.6				18.48	2410.89
18.49	14218.1				18.49	2780.71
18.5	13750.3				18.5	1867.62
18.52	11480.8				18.51	1723.37
18.53	13107.6				18.52	1492.18
18.54	13448.1				18.54	1894.76
18.55	14040.5				18.55	1340.19
18.56	13584.6				18.56	1146.2
18.58	12677.1				18.57	2893.17
18.59	12256.4				18.58	2010.9
18.6	12434.1				18.6	1917.15
18.61	12454.1				18.61	1123.85
18.63	11948.6				18.62	1945.91
18.64	12725.9				18.63	2293.38
18.65	13613.1				18.65	1742.7
18.66	12407.1				18.66	1960.39
18.67	11553.5				18.67	1969.85
18.69	11421.7				18.68	2546.34
18.7	12855.8				18.69	3094.59
18.71	13253.6				18.71	1868.3
18.72	13426.5				18.72	2371.14
18.74	12650				18.73	1735.14
18.75	12627.9				18.74	2139.3
18.76	13499.3				18.76	2087.4
18.77	14164.1				18.77	1714.78
18.78	13348.8				18.78	1860.33
18.8	11660.5				18.79	1516.27
18.81	13155.8				18.8	2101.66
18.82	13786.5				18.82	2035.5
18.83	12687.6				18.83	2064.82
18.85	12010.6				18.84	1585.84
18.86	14013.1				18.85	1717.05
18.87	11913.3				18.87	1843.59
18.88	13050.6				18.88	1250.04
18.89	13346.2				18.89	2111.13
18.91	12042.5				18.9	2057.64
18.92	13940.2				18.91	2517.8
18.93	14138				18.93	1672.04
18.94	12567.2				18.94	2163.58
18.96	14098.1				18.95	1837.83
18.97	13452.8				18.96	1525.2
18.98	13261.4				18.98	1978.68
18.99	12466				18.99	2202.67
19	14740.8				19	1926.98
19.02	11797.9				19.01	1811.64
19.03	13246.3				19.02	1910.33
19.04	11341.9				19.04	1778.64
19.05	11696				19.05	1379.59
19.07	12683.2				19.06	1335.43
19.08	14493.9				19.07	1803.71
19.09	12426.1				19.09	1650.36
19.1	12999.1				19.1	1718.68
19.11	14476.5				19.11	1641.42
19.13	12649.3				19.12	1594.31
19.14	13678.1				19.13	1801.43
19.15	12918.1				19.15	2265.49
19.16	13953.5				19.16	2377.82
19.17	13716.8				19.17	1576.1
19.19	13897.7				19.18	2200.27
19.2	12037.5				19.19	2179.95
19.21	11607.4				19.21	1325
19.22	13566				19.22	2156.51
19.24	11708				19.23	1396.16
19.25	13628.1				19.24	2285.35
19.26	13257.2				19.26	1837.77
19.27	13540.2				19.27	1559.8
19.28	13817.8				19.28	1984.91
19.3	13956.5				19.29	2039.44
19.31	13950.8				19.3	1915.34
19.32	12580.6				19.32	1979.64
19.33	13334				19.33	1335.04
19.35	12967.3				19.34	2276.68
19.36	12890.1				19.35	2662.61
19.37	13997				19.37	1962.82
19.38	15627.5				19.38	2644.52
19.39	12255.3				19.39	2719.26
19.41	13803.9				19.4	2684.04
19.42	14423				19.41	1807.46
19.43	12651.2				19.43	1003.97
19.44	12670.1				19.44	2560.19
19.46	13736.9				19.45	2147
19.47	13652.8				19.46	1896.29
19.48	14239.5				19.48	1692.86
19.49	14627				19.49	2451.18
19.5	11506.8				19.5	2693.72
19.52	15339.9				19.51	1981.37
19.53	15129.1				19.52	1836.29
19.54	12958.1				19.54	2542.18
19.55	13748.9				19.55	2120.15
19.57	12501.2				19.56	1672.81
19.58	12836				19.57	1551.99
19.59	13102.6				19.59	1312.43
19.6	13976.6				19.6	2174.28
19.61	13842.6				19.61	1865.79
19.63	13879				19.62	1864
19.64	12974.3				19.63	1875.03
19.65	13126.3				19.65	959.25
19.66	13213.7				19.66	1619.95
19.68	13906.9				19.67	2052.38
19.69	13177.8				19.68	2027.8
19.7	13839.5				19.7	1745.12
19.71	12564.6				19.71	1828.44
19.72	13549.1				19.72	1941.17
19.74	20229.6				19.73	2822.7
19.75	19245.6				19.74	1961.54
19.76	19055.2				19.76	2708.76
19.77	17901.1				19.77	2858.17
19.78	16870.3				19.78	2597
19.8	15280.2				19.79	2949.72
19.81	18004.3				19.8	1899.06
19.82	16935.9				19.82	2407.84
19.83	15944.4				19.83	2349.59
19.85	15699				19.84	2381.58
19.86	15688.1				19.85	1773.57
19.87	14814.4				19.87	2193.01
19.88	16314.9				19.88	2800.34
19.89	14290.5				19.89	2221.95
19.91	15595.7				19.9	1970.77
19.92	14315				19.91	2999.53
19.93	15177.3				19.93	2089.15
19.94	16457.5				19.94	2081.28
19.96	15084.5				19.95	2255.5
19.97	14381.8				19.96	2128.16
19.98	14620.2				19.98	2947.88
19.99	15742.3				19.99	2448.77
20	13802.4				20	2336.5
20.02	15460.2				20.01	2572.73
20.03	14985.5				20.02	2960.79
20.04	13582.9				20.04	2337.47
20.05	16053.8				20.05	2152.6
20.07	14467.5				20.06	4344.26
20.08	15173.4				20.07	1783.6
20.09	16174				20.09	1882.76
20.1	14833.2				20.1	2863.55
20.11	14516.8				20.11	2215.98
20.13	14963.2				20.12	2409.12
20.14	16043.8				20.13	2394.04
20.15	14121.2				20.15	2421.7
20.16	15574.7				20.16	2881.1
20.18	13830.8				20.17	2712.43
20.19	14836.4				20.18	1503.36
20.2	16447.5				20.2	2213.57
20.21	15341.8				20.21	2525.03
20.22	13865.7				20.22	1567.53
20.24	14853.8				20.23	1939.3
20.25	16042.6				20.24	2481.54
20.26	14964				20.26	1953.46
20.27	13012.2				20.27	1644.44
20.29	15299.3				20.28	1463.78
20.3	15373.5				20.29	2689.52
20.31	15831.6				20.31	1488.36
20.32	16766.8				20.32	2326.54
20.33	12924.9				20.33	2400.15
20.35	13007.7				20.34	2298.66
20.36	14597				20.35	2879.52
20.37	15541.1				20.37	1729.3
20.38	15029.3				20.38	2710.71
20.39	13965.3				20.39	2709.12
20.41	14723.6				20.4	2028.36
20.42	13892.9				20.41	2072.12
20.43	13639.2				20.43	2442.67
20.44	16345.4				20.44	1946.85
20.46	14006.1				20.45	2238.62
20.47	15975.9				20.46	2053.8
20.48	15378.7				20.48	2390.87
20.49	14608.9				20.49	3092.8
20.5	15034.6				20.5	1378.84
20.52	16404.6				20.51	1744.22
20.53	16087.6				20.52	2135.78
20.54	13181.2				20.54	1650.69
20.55	13794.4				20.55	1508.23
20.57	15904.8				20.56	1924.02
20.58	16353.2				20.57	1984.34
20.59	13865.2				20.59	1855.91
20.6	15409.2				20.6	2239.22
20.61	16762.5				20.61	2120.24
20.63	13743.4				20.62	2310.07
20.64	15590.7				20.63	2100.01
20.65	14575.3				20.65	2284.1
20.66	16224.6				20.66	1850.9
20.68	15564				20.67	2451.95
20.69	15492.7				20.68	2227.16
20.7	15320.5				20.7	1864.22
20.71	14250.1				20.71	2068.92
20.72	14656.6				20.72	1679.92
20.74	16005				20.73	2119.15
20.75	16068.1				20.74	2485.37
20.76	15233.4				20.76	1507.4
20.77	16661.3				20.77	2191.26
20.79	15801.1				20.78	1734.68
20.8	15627.7				20.79	2471.88
20.81	14875.2				20.81	2203.94
20.82	16981.1				20.82	1980.31
20.83	16377.2				20.83	1956.27
20.85	14900.3				20.84	1596.99
20.86	16345.9				20.85	2206.49
20.87	16324.4				20.87	2624.44
20.88	15713.2				20.88	2302.89
20.9	16230.3				20.89	1368.63
20.91	16579.1				20.9	1393.56
20.92	14791.8				20.92	1532.37
20.93	17312.4				20.93	1279.75
20.94	15110.3				20.94	1876.21
20.96	16776.9				20.95	1419.41
20.97	15746.5				20.96	1116.87
20.98	15419.2				20.98	1289.88
20.99	16399.9				20.99	1175.98
21	15836.5				21	1974.33
21.02	16403.3				21.01	1447.24
21.03	16026.8				21.02	1803.01
21.04	16391.3				21.04	1903.23
21.05	16371.4				21.05	2196.43
21.07	16661.4				21.06	1818.87
21.08	18335.3				21.07	1646.09
21.09	17457.1				21.09	1821.18
21.1	15687.4				21.1	2108.64
21.11	17215.1				21.11	1851.56
21.13	16942.1				21.12	2335.63
21.14	15065.6				21.13	2231.31
21.15	16238.4				21.15	1217.76
21.16	16648.5				21.16	2054.92
21.18	15347.8				21.17	1905.64
21.19	17595.4				21.18	1529.39
21.2	17343.1				21.2	2008.63
21.21	17867.9				21.21	1952.33
21.22	15834.8				21.22	2447.38
21.24	15160.9				21.23	1633.95
21.25	17372.1				21.24	1642.49
21.26	16498.7				21.26	1855.47
21.27	16377.3				21.27	1107.94
21.29	17125.9				21.28	2110.74
21.3	17730.6				21.29	2416.49
21.31	18027				21.31	2629.37
21.32	17992.6				21.32	1704.66
21.33	17335.1				21.33	1508.86
21.35	19494				21.34	1697.37
21.36	17268				21.35	1845.76
21.37	18217				21.37	2007.7
21.38	17992				21.38	2238.28
21.4	17885.2				21.39	1899.69
21.41	17738.4				21.4	1737.2
21.42	17415.8				21.42	1992.28
21.43	19380.8				21.43	1896.29
21.44	17262				21.44	1727.05
21.46	18857				21.45	1894.56
21.47	18644.2				21.46	1860.05
21.48	18522				21.48	1941.58
21.49	17677.2				21.49	2266.57
21.51	17790.4				21.5	2880.35
21.52	18342.7				21.51	2750.88
21.53	20709.3				21.53	2535.42
21.54	17643.2				21.54	2344.89
21.55	18165.2				21.55	2269.89
21.57	18552.4				21.56	2151.15
21.58	18016.4				21.57	2364.94
21.59	19677.3				21.59	1859.94
21.6	17684.3				21.6	2098.45
21.61	20716				21.61	2403.36
21.63	19025.4				21.62	2436.28
21.64	18854.3				21.63	2567.03
21.65	20146.8				21.65	2613.02
21.66	18214.2				21.66	2226.88
21.68	17641				21.67	1975.36
21.69	19753.2				21.68	1978.92
21.7	19767.3				21.7	2988.18
21.71	19262.2				21.71	2777.31
21.72	20944.4				21.72	2066.71
21.74	21269				21.73	2216.57
21.75	19200.6				21.74	1979.25
21.76	20697				21.76	3155.98
21.77	17402.3				21.77	2922.56
21.79	20577.8				21.78	1980.22
21.8	18551.6				21.79	2081.87
21.81	20084				21.81	2077.45
21.82	19681.1				21.82	2345.35
21.83	21363.2				21.83	2659.06
21.85	20591.5				21.84	2944.02
21.86	23424.3				21.85	2279.13
21.87	19600.9				21.87	1841.23
21.88	19226.7				21.88	2196.71
21.9	20317.9				21.89	3360.44
21.91	20834.4				21.9	2519.62
21.92	23087.8				21.92	2062.23
21.93	21773.6				21.93	2258.26
21.94	20538.5				21.94	2925.28
21.96	21414.8				21.95	2397.42
21.97	21764.5				21.96	2001.74
21.98	20331.1				21.98	2812.93
21.99	19482.8				21.99	2410.73
22.01	20405.7				22	2465.68
22.02	20941.1				22.01	2185.13
22.03	21344.3				22.03	2148.22
22.04	22160.4				22.04	1919.75
22.05	19617				22.05	2947.92
22.07	20328				22.06	1986.62
22.08	20574.4				22.07	1931.75
22.09	22016.2				22.09	1631.77
22.1	21470.6				22.1	1766.62
22.12	22401.2				22.11	1294.42
22.13	22660.6				22.12	1053.95
22.14	21846.7				22.14	1227.75
22.15	22984.1				22.15	0
22.16	24240.5				22.16	0
22.18	22953.9				22.17	0
22.19	23534.1				22.18	0
22.2	26315.2				22.2	0
22.21	22314				22.21	0
22.22	23820.8				22.22	0
22.24	23012.1				22.23	0
22.25	22227.3				22.25	1237.48
22.26	23718.4				22.26	0
22.27	22834.8				22.27	0
22.29	24306.7				22.28	1152.89
22.3	24261.3				22.29	1176.1
22.31	25618.4				22.31	0
22.32	22562.9				22.32	1079
22.33	23492.8				22.33	1152.5
22.35	23197.5				22.34	923.24
22.36	24599.8				22.35	1254.76
22.37	23114.5				22.37	1293.56
22.38	24438.8				22.38	1144.4
22.4	22210.7				22.39	1257.72
22.41	23865.6				22.4	1535.51
22.42	25481.2				22.42	1530.28
22.43	25841.7				22.43	1046.24
22.44	23505.8				22.44	1554.19
22.46	23907.6				22.45	996.58
22.47	24227.8				22.46	1155.04
22.48	25656.8				22.48	1461.08
22.49	22685				22.49	1114.97
22.51	24518.7				22.5	1049.37
22.52	24756.5				22.51	1164.63
22.53	24160.3				22.53	1307.21
22.54	23885.2				22.54	1274.67
22.55	25570.1				22.55	1363.69
22.57	23588.8				22.56	1450
22.58	24266.5				22.57	1262.77
22.59	22258				22.59	1207.02
22.6	24154.4				22.6	1563.5
22.62	22425.4				22.61	1108.85
22.63	23004.4				22.62	1631.44
22.64	23263.8				22.64	1559.29
22.65	25944.7				22.65	1488.93
22.66	23723.1				22.66	1523.82
22.68	24000.6				22.67	1498.63
22.69	22594				22.68	1672.72
22.7	23748.2				22.7	1887.45
22.71	23096.5				22.71	1832.34
22.73	24022.1				22.72	2035.65
22.74	22643.1				22.73	1761.69
22.75	23442.7				22.75	2340.1
22.76	22479				22.76	2588.32
22.77	22824.5				22.77	2921.54
22.79	25197.2				22.78	1868.32
22.8	24442				22.79	2414.68
22.81	24283.4				22.81	1724.03
22.82	25839.6				22.82	2083.57
22.84	24374.6				22.83	2215.73
22.85	23364				22.84	2007.3
22.86	24946.7				22.86	2654.96
22.87	21906.8				22.87	2557.7
22.88	25065.4				22.88	2927.45
22.9	26143.3				22.89	2545.92
22.91	21842.8				22.9	2128.54
22.92	22000.4				22.92	2538.58
22.93	23457.8				22.93	2504.7
22.94	24674.9				22.94	2914.32
22.96	23028.8				22.95	1780.1
22.97	25879.5				22.96	2685.67
22.98	26311.2				22.98	2277.05
22.99	22984.1				22.99	2393.27
23.01	22982.7				23	2863.79
23.02	23164.1				23.01	2279.66
23.03	23021.5				23.03	1672.42
23.04	24959.1				23.04	1935.08
23.05	23823				23.05	1569.67
23.07	23431.9				23.06	2633.02
23.08	23673.3				23.07	2297.16
23.09	23989.2				23.09	2848.4
23.1	25161.2				23.1	2154.79
23.12	22425.4				23.11	3419.48
23.13	23048				23.12	1984.69
23.14	26301.1				23.14	2077.35
23.15	22753.8				23.15	2052.45
23.16	24051				23.16	2433.36
23.18	25060.2				23.17	2185.1
23.19	25249.4				23.18	2019.76
23.2	24999.7				23.2	2623.27
23.21	23967.8				23.21	2220.75
23.23	25480.4				23.22	2567.15
23.24	23349.8				23.23	2360.89
23.25	22844.4				23.25	2625.29
23.26	24495.5				23.26	3160.53
23.27	23910.4				23.27	2709.89
23.29	25392.8				23.28	2080.71
23.3	22851.3				23.29	2195.53
23.31	24893.5				23.31	2903.04
23.32	23800.8				23.32	2269.87
23.34	24426.8				23.33	1633.08
23.35	24973.3				23.34	2240.53
23.36	25312.3				23.36	2540.43
23.37	25026.6				23.37	1983.36
23.38	22891.7				23.38	2443.16
23.4	25014.9				23.39	2298.63
23.41	21923.2				23.4	2393.92
23.42	23583.8				23.42	2939.97
23.43	24252.7				23.43	2009.07
23.45	24257.1				23.44	2884.3
23.46	24144.9				23.45	2033.37
23.47	22764				23.47	2339.23
23.48	23929.2				23.48	2013.09
23.49	24724.3				23.49	1667.76
23.51	24765				23.5	2027.51
23.52	26241.9				23.51	2079.13
23.53	23099.5				23.53	3478.61
23.54	23971.6				23.54	2449.56
23.55	23916.6				23.55	2960.11
23.57	23574.3				23.56	2364.52
23.58	22302.8				23.57	1908.9
23.59	23498.7				23.59	2784.91
23.6	24324.3				23.6	2735.17
23.62	28721				23.61	2998.97
23.63	25429.9				23.62	3124.66
23.64	23692.7				23.64	2818.36
23.65	22223.8				23.65	2415.11
23.66	25438.2				23.66	2601.84
23.68	26078				23.67	2702.78
23.69	21171.6				23.68	2422.75
23.7	22485.2				23.7	3011.16
23.71	23712.2				23.71	2729.3
23.73	23840				23.72	2870.47
23.74	24638.4				23.73	2951.25
23.75	22918.4				23.75	2288.38
23.76	24624.1				23.76	2571.85
23.77	23322.3				23.77	2453.35
23.79	24592.2				23.78	2962.89
23.8	24470.4				23.79	1749.17
23.81	24983.2				23.81	1885.79
23.82	23280				23.82	3004.99
23.84	26606				23.83	3383.32
23.85	25593.1				23.84	2595.31
23.86	21533.6				23.86	2127.81
23.87	24142.5				23.87	3022.39
23.88	23738.7				23.88	2547.67
23.9	23903.3				23.89	2304.43
23.91	24192.2				23.9	2994.44
23.92	22782.1				23.92	1799.81
23.93	21649.5				23.93	2686.37
23.95	23278.2				23.94	3360.28
23.96	23115.9				23.95	2937.93
23.97	23793				23.97	2423.95
23.98	23420.6				23.98	2170.04
23.99	22573.2				23.99	3276.33
24.01	23114.6				24	2517.78
24.02	23893.7				24.01	2875.66
24.03	22579.9				24.03	2276.73
24.04	22719.1				24.04	2029.21
24.06	24109.7				24.05	2373.46
24.07	24604.5				24.06	2314.27
24.08	21964.3				24.08	2623.52
24.09	22249.4				24.09	2363.4
24.1	22455				24.1	2471.29
24.12	22555.2				24.11	2052.66
24.13	20544.4				24.12	3174.7
24.14	22839				24.14	2270.79
24.15	20917.4				24.15	2347.34
24.16	22112.1				24.16	2160.9
24.18	21075.5				24.17	2357.84
24.19	24321.1				24.18	2897.33
24.2	20998				24.2	2516.67
24.21	19973.1				24.21	2271.9
24.23	20104.1				24.22	2140.53
24.24	21281.8				24.23	2841.54
24.25	21018				24.25	1889.46
24.26	21925.8				24.26	2477.59
24.27	25256.4				24.27	2424.08
24.29	21503.6				24.28	2100.33
24.3	23282.2				24.29	2277.17
24.31	20977.5				24.31	2134.68
24.32	22463.2				24.32	3317.99
24.34	22666.4				24.33	2832.77
24.35	20775.2				24.34	2606.07
24.36	21740				24.36	2283.22
24.37	22187.6				24.37	2055.23
24.38	18775				24.38	2154.81
24.4	20270.3				24.39	2409
24.41	21413.2				24.4	2491.9
[truncated: 295 more rows]

## Sheet: Figure S12
3-oxo-glutaric acid (5)				AaPYKS+malonyl-CoA			malonyl-CoA			AaPYKS
X	Y			X	Y		X	Y		X	Y
0.03	11.55			0.04	68.21		0.05	-17.48		0.04	-36.71
0.05	127.86			0.06	76.2067		0.07	3.64		0.06	-69.3533
0.07	0			0.08	70.746		0.08	0		0.07	-20.874
0.08	100			0.09	57.104		0.1	3.74		0.09	-13.532
0.1	60.52			0.11	49.144		0.12	100		0.11	-11.326
0.12	98.24			0.13	37.24		0.13	22.29		0.12	-7.37
0.13	23.1			0.14	39.472		0.15	27.45		0.14	-93.13
0.15	32.99			0.16	19.402		0.17	86.65		0.16	-128.112
0.17	-11.93			0.18	19.544		0.18	4.15		0.17	-135.32
0.18	62.6			0.19	15.41		0.2	33.68		0.19	-111.286
0.2	1.87			0.21	13.338		0.22	-22.96		0.21	-155.95
0.22	-29.97			0.23	13.624		0.23	-30.58		0.22	-141.404
0.23	-5.68			0.24	27.176		0.25	47.28		0.24	-120.8
0.25	69.45			0.26	25.154		0.27	59.38		0.26	-121.284
0.27	-23.57			0.28	25.296		0.28	66.26		0.27	-91.312
0.28	43.58			0.29	28.642		0.3	-24.13		0.29	-67.344
0.3	63.4			0.31	25.128		0.32	14.36		0.31	-2.63
0.32	53.67			0.33	26.26		0.33	11.44		0.32	-0.062
0.33	75.19			0.34	28.126		0.35	29.28		0.34	-14.318
0.35	97.99			0.36	26.426		0.37	-10.55		0.36	21.678
0.37	100.17			0.38	28.88		0.38	36.06		0.37	4.618
0.38	30.19			0.39	35.556		0.4	-25.34		0.39	-8.796
0.4	96.37			0.41	31.062		0.42	14.54		0.41	-29.16
0.42	57.68			0.43	35.116		0.43	-3.56		0.42	-37.772
0.43	23.86			0.44	43.468		0.45	27.24		0.44	-103.11
0.45	-3.47			0.46	45.99		0.47	33.96		0.46	-91.076
0.47	31.3			0.48	44.942		0.48	27.55		0.47	-74.808
0.48	44.31			0.49	48.738		0.5	-48.52		0.49	-72.472
0.5	8.52			0.51	45.91		0.52	41.94		0.51	-76.224
0.52	14.11			0.53	40.706		0.53	38.35		0.52	-103.724
0.53	60.31			0.54	38.074		0.55	8.53		0.54	-105.046
0.55	5.61			0.56	32.19		0.57	-11.16		0.56	-171.222
0.57	131.66			0.58	13.654		0.58	-14.34		0.57	-167.29
0.58	29.26			0.59	13.65		0.6	80.06		0.59	-105.91
0.6	-2.31			0.61	15.534		0.62	-69.53		0.61	-52.326
0.62	-13.41			0.63	10.556		0.63	5.66		0.62	-38.418
0.63	80.44			0.64	10.266		0.65	29.25		0.64	-12.878
0.65	-2.12			0.66	21.6		0.67	20.58		0.66	12.112
0.67	13.77			0.68	20.692		0.68	18.47		0.67	0.518
0.68	90.82			0.69	20.9		0.7	-15.3		0.69	-54.346
0.7	57.78			0.71	23.632		0.72	-2.28		0.71	0.886
0.72	71.7			0.73	34.752		0.73	22.47		0.72	5.372
0.73	-18.88			0.74	35.178		0.75	-3.63		0.74	-44.486
0.75	101.54			0.76	33.036		0.77	-23.56		0.76	-44.222
0.77	-33.88			0.78	31.356		0.78	-8.6		0.78	-0.826
0.78	117.3			0.79	31.048		0.8	-57.61		0.79	-44.62
0.8	29.65			0.81	18.61		0.82	32.17		0.81	-3.918
0.82	37.06			0.83	34.09		0.83	12.43		0.83	26.44
0.83	26.55			0.84	51.174		0.85	-21.74		0.84	-36.758
0.85	89.53			0.86	44.564		0.87	-11.29		0.86	-58.728
0.87	61.22			0.88	42.174		0.88	-3.8		0.88	-44.134
0.88	33.89			0.89	32.926		0.9	40.36		0.89	-74.776
0.9	73.59			0.91	22.724		0.92	-41.07		0.91	-20.862
0.92	34.96			0.93	16.844		0.93	-51.82		0.93	33.474
0.93	45.1			0.94	41.076		0.95	-29.84		0.94	48.07
0.95	119.56			0.96	43.16		0.97	-6.87		0.96	26.216
0.97	111.68			0.98	48.522		0.98	-16.37		0.98	51.472
0.98	85.59			0.99	47.866		1	15.76		0.99	0.742
1	-38.95			1.01	46.128		1.02	25.45		1.01	-21.376
1.02	64.94			1.03	25.394		1.03	14.88		1.03	-20.976
1.03	18.01			1.04	26.688		1.05	-9.63		1.04	-47.444
1.05	42.09			1.06	48.456		1.07	24.11		1.06	-99.75
1.07	60.48			1.08	39.13		1.08	11.73		1.08	-85.652
1.08	-0.65			1.09	36.548		1.1	23.77		1.09	-65.204
1.1	94.18			1.11	41.58		1.12	17.26		1.11	-40.048
1.12	68.96			1.13	35.95		1.13	-19.02		1.13	6.384
1.13	83.13			1.14	20.676		1.15	-12.95		1.14	56.732
1.15	7.18			1.16	32.8		1.17	51.57		1.16	63.83
1.17	93.85			1.18	39.1		1.18	62.26		1.18	58.252
1.18	64.01			1.19	41.588		1.2	38.72		1.19	10.5
1.2	-20.33			1.21	37.672		1.22	28.14		1.21	-29.106
1.22	37.93			1.23	40.036		1.23	11.42		1.23	-53.46
1.23	30.56			1.24	35.164		1.25	-2.29		1.24	-63.078
1.25	32.26			1.26	31.538		1.27	1.92		1.26	-95.72
1.27	59.31			1.28	33.906		1.28	27.71		1.28	-77.216
1.28	83			1.29	38.312		1.3	-33.71		1.29	-103.41
1.3	70.31			1.31	28.626		1.32	10.62		1.31	-63.682
1.32	24.65			1.33	26.652		1.33	-10.94		1.33	-85.872
1.33	55.32			1.34	38.17		1.35	-17.73		1.34	-2.17
1.35	55.37			1.36	35.648		1.37	35.44		1.36	62.108
1.37	84.81			1.38	34.584		1.38	-57.81		1.38	110.44
1.38	146.6			1.39	48.662		1.4	68		1.39	56.866
1.4	25.06			1.41	49.114		1.42	-4.47		1.41	54.138
1.42	85.16			1.43	35.764		1.43	-26.28		1.43	-55.85
1.43	39.92			1.44	28.212		1.45	-0.92		1.44	-76.462
1.45	101.47			1.46	31.432		1.47	22.94		1.46	-75.308
1.47	92.59			1.48	16.622		1.48	-10.72		1.48	-81.896
1.48	78.15			1.49	14.77		1.5	-27.05		1.49	-21.348
1.5	5.6			1.51	12.118		1.52	-20.92		1.51	7.844
1.52	41.16			1.53	20.102		1.53	-61.85		1.53	-64.966
1.53	57.25			1.54	9.488		1.55	-14.41		1.54	-62.602
1.55	27.86			1.56	14.314		1.57	-61.43		1.56	-82.836
1.57	85.01			1.58	12.916		1.58	52.91		1.58	-71.944
1.58	64.53			1.59	12.164		1.6	-26.55		1.59	-37.888
1.6	99.05			1.61	2.524		1.62	26.52		1.61	14.836
1.62	-23			1.63	-5.024		1.63	-0.67		1.63	-42.136
1.63	14.09			1.64	-8.5		1.65	-7.35		1.64	-0.962
1.65	46.54			1.66	-4.114		1.67	7.92		1.66	-72.082
1.67	21.08			1.68	-0.608		1.68	44.93		1.68	-79.622
1.68	3.7			1.69	11.72		1.7	-62.74		1.69	-131.594
1.7	89.74			1.71	27.304		1.72	-8.05		1.71	-57.204
1.72	4.08			1.73	21.644		1.73	23.94		1.73	-98.596
1.73	-37.31			1.74	9.42		1.75	-3.89		1.74	-40.78
1.75	52.44			1.76	6.806		1.77	-15.92		1.76	-74.064
1.77	30.15			1.78	0.762		1.78	-15.22		1.78	-64.188
1.78	-17.09			1.79	-1.652		1.8	-15.27		1.79	-96.996
1.8	66.55			1.81	18.794		1.82	21.33		1.81	-65.772
1.82	66.03			1.83	27.208		1.83	21.54		1.83	-104.258
1.83	49.09			1.84	38.528		1.85	-23.44		1.84	-120.026
1.85	58.4			1.86	40.966		1.87	-14.45		1.86	-81.026
1.87	90.19			1.88	43.58		1.88	-31.04		1.88	-84.392
1.88	41.18			1.89	21.286		1.9	-12.8		1.89	-114.34
1.9	113.53			1.91	24.718		1.92	20.81		1.91	-96.654
1.92	7.98			1.93	18.254		1.93	33.23		1.93	-3.268
1.93	17.49			1.94	11.002		1.95	63.22		1.94	-69.472
1.95	10.99			1.96	-4.202		1.97	-24.87		1.96	-47.642
1.97	26.7			1.98	10.828		1.98	-82.63		1.98	-53.682
1.98	106			1.99	-2.842		2	-27.97		1.99	-59.046
2	39.19			2.01	-3.606		2.02	-23.65		2.01	-140.244
2.02	68.24			2.03	-9.288		2.03	-46.47		2.03	-111.888
2.03	48.22			2.04	-0.53		2.05	-92.7		2.04	-168.972
2.05	42.39			2.06	-0.232		2.07	-38.81		2.06	-157.19
2.07	58.8			2.08	-1.654		2.08	-63.18		2.08	-190.454
2.08	-41.86			2.09	-12.09		2.1	-49.65		2.09	-178.828
2.1	35.83			2.11	-19.848		2.12	-107.79		2.11	-191.59
2.12	78.48			2.13	-28.852		2.13	-67.06		2.13	-176.586
2.13	21.51			2.14	-40.79		2.15	-20.18		2.14	-178.866
2.15	-15.62			2.16	-43.364		2.17	-53.99		2.16	-181.43
2.17	88.63			2.18	-47.266		2.18	-77.43		2.18	-161.062
2.18	66.87			2.19	-45.102		2.2	-42		2.19	-174.062
2.2	37.12			2.21	-41.488		2.22	-4.82		2.21	-201.904
2.22	-17.32			2.23	-46.55		2.23	-61.37		2.23	-243.218
2.23	47.5			2.24	-47.218		2.25	-72.42		2.24	-282.734
2.25	64.87			2.26	-59.206		2.27	-45.68		2.26	-374.58
2.27	128.24			2.28	-65.758		2.28	-142.06		2.28	-426.208
2.28	-0.85			2.29	-80.246		2.3	-188.25		2.29	-493.716
2.3	-107.74			2.31	-96.076		2.32	-169.21		2.31	-552.144
2.32	-98.69			2.33	-114.666		2.33	-213.55		2.33	-647.96
2.33	-67.91			2.34	-127.404		2.35	-206.42		2.34	-705.104
2.35	-150.61			2.36	-140.912		2.37	-227.62		2.36	-781.61
2.37	-145.28			2.38	-154.18		2.38	-219.46		2.38	-806.046
2.38	-191.52			2.39	-158.944		2.4	-224.31		2.39	-841.42
2.4	-174.35			2.41	-167.13		2.42	-255.2		2.41	-852.204
2.42	-199.9			2.43	-172.486		2.43	-255.2		2.43	-885.788
2.43	-210.3			2.44	-176.612		2.45	-237.06		2.44	-897.718
2.45	-184.87			2.46	-178.762		2.47	-245.02		2.46	-925.416
2.47	-184.75			2.48	-184.78		2.48	-255.2		2.48	-934.396
2.48	-199.21			2.49	-184.78		2.5	-255.2		2.49	-945.626
2.5	-209.76			2.51	-182.48		2.52	-255.2		2.51	-936.468
2.52	-202.79			2.53	-182.48		2.53	-255.2		2.53	-936.468
2.53	-155.53			2.54	-182.48		2.55	-244.79		2.54	-946.022
2.55	-131.53			2.56	-182.48		2.57	-255.2		2.56	-946.022
2.57	-156.98			2.58	-182.48		2.58	-255.2		2.58	-946.022
2.58	-153.74			2.59	-184.78		2.6	-244.64		2.59	-945.114
2.6	-126.97			2.61	-182.666		2.62	-213		2.61	-934.998
2.62	-130.79			2.63	-178.398		2.63	-239.93		2.63	-925.562
2.63	-140.54			2.64	-173.548		2.65	-212.29		2.64	-912.14
2.65	-129.85			2.66	-169.922		2.67	-195.21		2.66	-887.728
2.67	-119.88			2.68	-163.874		2.68	-227.06		2.68	-886.486
2.68	-168.92			2.69	-154.156		2.7	-228.22		2.69	-875.88
2.7	-136.37			2.71	-142.152		2.72	-225.29		2.71	-865.902
2.72	-107.17			2.73	-139.058		2.73	-236.7		2.73	-867.81
2.73	-125.61			2.74	-139.078		2.75	-231.27		2.74	-870.444
2.75	-53.94			2.76	-140.144		2.77	-232.31		2.76	-872.034
2.77	-104.13			2.78	-146.786		2.78	-238.5		2.78	-868.59
2.78	-30.34			2.79	-163.058		2.8	-228.32		2.79	-867.674
2.8	-96.09			2.81	-166.142		2.82	-219.23		2.81	-838.926
2.82	-68.69			2.83	-161.746		2.83	-220.87		2.83	-844.69
2.83	-34.7			2.84	-166.728		2.85	-207.56		2.84	-835.594
2.85	-73.51			2.86	-167.746		2.87	-226.3		2.86	-821.168
2.87	-47.67			2.88	-161.566		2.88	-230.05		2.88	-816.722
2.88	1.32			2.89	-162.788		2.9	-232.39		2.89	-833.342
2.9	-30.84			2.91	-161.88		2.92	-202.9		2.91	-815.034
2.92	6.53			2.93	-154.784		2.93	-203.44		2.93	-807.23
2.93	-46.23			2.94	-152.224		2.95	-218.58		2.94	-822.542
2.95	5.76			2.96	-151.666		2.97	-213.29		2.96	-820.982
2.97	-48.66			2.98	-145.79		2.98	-196.32		2.98	-827.176
2.98	-33.78			2.99	-142.398		3	-215.16		2.99	-837.742
3	-47.72			3.01	-137.37		3.02	-224.69		3.01	-822.822
3.02	20.59			3.03	-129.434		3.03	-208.59		3.03	-788.256
3.03	63.61			3.04	-124.198		3.05	-206.57		3.04	-783.654
3.05	6.91			3.06	-119.698		3.07	-218.7		3.06	-742.062
3.07	-18.64			3.08	-116.476		3.08	-196.46		3.08	-723.198
3.08	-20.89			3.09	-105.748		3.1	-206.4		3.09	-721.33
3.1	-24.22			3.11	-99.812		3.12	-181.36		3.11	-728.438
3.12	31.3			3.13	-89.662		3.13	-199.83		3.13	-702.768
3.13	-25.82			3.14	-84.682		3.15	-145.44		3.14	-680.266
3.15	-34.58			3.16	-74.56		3.17	-194.14		3.16	-645.798
3.17	-10.85			3.18	-71.712		3.18	-180.85		3.18	-619.768
3.19	-13.18			3.19	-68.47		3.2	-210.77		3.19	-598.12
3.2	-34.72			3.21	-76.122		3.22	-164.75		3.21	-578.442
3.22	58.07			3.23	-77.216		3.23	-186.55		3.23	-602.778
3.24	-1.41			3.24	-83.25		3.25	-176.4		3.24	-592.868
3.25	10.96			3.26	-87.834		3.27	-161.87		3.26	-580.506
3.27	-61.36			3.28	-88.938		3.28	-155.8		3.28	-546.042
3.29	46.14			3.29	-73.054		3.3	-178.45		3.29	-552.588
3.3	34.63			3.31	-67.94		3.32	-183.6		3.31	-508.44
3.32	63.84			3.33	-64.692		3.33	-160.06		3.33	-500.68
3.34	-2.1			3.34	-61.732		3.35	-119.69		3.34	-489.836
3.35	54.84			3.36	-62.986		3.37	-167.73		3.36	-490.534
3.37	34.41			3.38	-64.952		3.38	-142.14		3.38	-465.566
3.39	27.33			3.39	-67.92		3.4	-185.01		3.39	-454.038
3.4	9.25			3.41	-66.198		3.42	-129.98		3.41	-466.218
3.42	37.34			3.43	-62.39		3.43	-118.99		3.43	-456.036
3.44	44.55			3.44	-63.428		3.45	-118.51		3.44	-447.646
3.45	41.23			3.46	-67.37		3.47	-127.38		3.46	-435.418
3.47	-36.19			3.48	-59.69		3.48	-99.51		3.48	-479.278
3.49	7.56			3.49	-58.328		3.5	-111.3		3.49	-464.088
3.5	80.47			3.51	-59.79		3.52	-139.56		3.51	-476.516
3.52	-16.93			3.53	-48.666		3.53	-116.87		3.53	-492.352
3.54	-14.31			3.54	-50.21		3.55	-126.35		3.54	-503.03
3.55	-41.42			3.56	-49.248		3.57	-139.55		3.56	-436.772
3.57	39.99			3.58	-41.25		3.58	-165.85		3.58	-420.246
3.59	37.75			3.59	-45.462		3.6	-134.71		3.59	-426.158
3.6	46.48			3.61	-50.656		3.62	-156.72		3.61	-423.344
3.62	23.23			3.63	-45.94		3.63	-118.48		3.63	-438.892
3.64	-7.9			3.64	-50.158		3.65	-144.49		3.64	-480.132
3.65	6.74			3.66	-54.448		3.67	-159.67		3.66	-526.776
3.67	17.28			3.68	-43.04		3.68	-143.49		3.68	-534.932
3.69	24.56			3.69	-46.022		3.7	-86.9		3.69	-532.638
3.7	16.46			3.71	-51.608		3.72	-168.81		3.71	-507.672
3.72	-11.76			3.73	-46.794		3.73	-126.31		3.73	-508.582
3.74	-23.63			3.74	-54.428		3.75	-147.43		3.74	-468.122
3.75	-4.46			3.76	-67.236		3.77	-97.92		3.76	-458.144
3.77	21.4			3.78	-53.934		3.78	-155.88		3.78	-448.266
3.79	12.62			3.79	-52.784		3.8	-140.63		3.79	-488.49
3.8	15.19			3.81	-61.084		3.82	-107.2		3.81	-480.066
3.82	19.66			3.83	-58.97		3.83	-130.69		3.83	-467.208
3.84	28.07			3.84	-49.338		3.85	-158.67		3.84	-436.606
3.85	5.37			3.86	-57.184		3.87	-68.94		3.86	-435.1
3.87	7.31			3.88	-57.858		3.88	-125.44		3.88	-407.026
3.89	38.06			3.89	-46.522		3.9	-79.86		3.89	-432.134
3.9	-19.13			3.91	-39.084		3.92	-149.16		3.91	-439.03
3.92	6.54			3.93	-40.688		3.93	-150.34		3.93	-450.698
3.94	60.39			3.94	-45.634		3.95	-98.11		3.94	-446.122
3.95	19.15			3.96	-38.474		3.97	-140.72		3.96	-422.84
3.97	29.24			3.98	-44.69		3.98	-122.09		3.98	-406.634
3.99	-2.33			3.99	-52.552		4	-92.71		3.99	-398.894
4	-54.88			4.01	-56.272		4.02	-122.98		4.01	-411.844
4.02	63.14			4.03	-58.216		4.03	-104.9		4.03	-420.514
4.04	-55.68			4.04	-66.262		4.05	-113.42		4.04	-443.216
4.05	61.04			4.06	-67.39		4.07	-114.64		4.06	-437.782
4.07	37.5			4.08	-60.562		4.08	-80.15		4.08	-452.662
4.09	69.31			4.09	-57.444		4.1	-100.38		4.09	-465.804
4.1	55.87			4.11	-51.334		4.12	-91.09		4.11	-469.97
4.12	-43.49			4.13	-46.612		4.13	-112.84		4.13	-460.636
4.14	-41.07			4.14	-51.276		4.15	-105.82		4.14	-444.91
4.15	24.25			4.16	-52.37		4.17	-74.61		4.16	-384.548
4.17	-27.11			4.18	-53.812		4.18	-106.73		4.18	-284.156
4.19	36.65			4.19	-55.53		4.2	-100.45		4.19	-257.126
4.2	48.51			4.21	-43.002		4.22	-84.56		4.21	-238.058
4.22	-44.2			4.23	-34.032		4.23	-32.4		4.23	-241.536
4.24	-65.53			4.24	-31.846		4.25	-115.02		4.24	-303.488
4.25	-13.18			4.26	-29.112		4.27	-116.98		4.26	-352.676
4.27	50.75			4.28	-28.482		4.28	-91.67		4.28	-373.372
4.29	45.61			4.29	-37.622		4.3	-132.79		4.29	-383.408
4.3	27.39			4.31	-39.59		4.32	-86.04		4.31	-416.244
4.32	-24.23			4.33	-41.522		4.33	-49.57		4.33	-382.128
4.34	-78.33			4.34	-49.552		4.35	-124.92		4.34	-408.946
4.35	148.68			4.36	-42.434		4.37	-62.55		4.36	-406.904
4.37	144.3			4.38	-33.322		4.38	-84.28		4.38	-418.706
4.39	187.65			4.39	-13.812		4.4	-93.91		4.39	-372.732
4.4	513.73			4.41	2.666		4.42	-94.82		4.41	-368.596
4.42	978.82			4.43	51.624		4.43	-150.82		4.43	-350.004
4.44	1804.73			4.44	111.968		4.45	-100.83		4.44	-364.512
4.45	2863.97			4.46	195.372		4.47	-117.63		4.46	-345.374
4.47	4506.54			4.48	293.01		4.48	-134.82		4.48	-352.17
4.49	6388.56			4.49	441.186		4.5	-141.23		4.49	-365.982
4.5	8303.66			4.51	605.628		4.52	-85.56		4.51	-375.238
4.52	10151.4			4.53	737.53		4.53	-112.07		4.53	-351.42
4.54	11891.4			4.54	839.142		4.55	-75.18		4.54	-364.436
4.55	13000.4			4.56	937.99		4.57	-85.21		4.56	-365.188
4.57	13162.4			4.58	967.616		4.58	-110.18		4.58	-342.106
4.59	12693			4.59	939.94		4.6	-126.89		4.59	-338.46
4.6	11732.4			4.61	865.824		4.62	-121.78		4.61	-316.794
4.62	10251.7			4.63	798.532		4.63	-87.07		4.63	-303.942
4.64	9028.23			4.64	678.596		4.65	-92.62		4.64	-292.598
4.65	7725.67			4.66	551.228		4.67	-77.99		4.66	-309.328
4.67	6532.1			4.68	451.084		4.68	-94.56		4.68	-277.8
4.69	5376.34			4.69	373.418		4.7	-102.57		4.69	-317.988
4.7	4619.79			4.71	276.868		4.72	-125.26		4.71	-319.964
4.72	3635.49			4.73	218.616		4.73	-133.7		4.73	-290.306
4.74	3041.75			4.74	184.018		4.75	-111.23		4.74	-295.634
4.75	2433.42			4.76	117.78		4.77	-89.77		4.76	-314.482
4.77	2058.92			4.78	99.178		4.78	-114.71		4.78	-287.702
4.79	1489.45			4.79	86.61		4.8	-110.49		4.79	-308.852
4.8	1348.41			4.81	74.762		4.82	-104.76		4.81	-333.49
4.82	1068.54			4.83	52.782		4.83	-99.85		4.83	-366.34
4.84	822.27			4.84	35.094		4.85	-123.68		4.84	-359.966
4.85	624.02			4.86	2.214		4.87	-101.2		4.86	-351.9
4.87	519.56			4.88	-5.288		4.88	-77.51		4.88	-347.214
4.89	450.26			4.89	-18.374		4.9	-113.86		4.89	-363.702
4.9	391.78			4.91	-32.11		4.92	-54.53		4.91	-320.324
4.92	306.72			4.93	-35.76		4.93	-113.32		4.93	-323.696
4.94	275.13			4.94	-29.264		4.95	-99.01		4.94	-294.562
4.95	214.32			4.96	-30.098		4.97	-102.77		4.96	-265.918
4.97	265.04			4.98	-47.548		4.98	-85.84		4.98	-262.106
4.99	202.94			4.99	-41.374		5	-91.24		4.99	-284.102
5	174.19			5.01	-32.852		5.02	-96.8		5.01	-253.064
5.02	153.69			5.03	-45.772		5.03	-114.07		5.03	-294.454
5.04	150.93			5.04	-54.858		5.05	-123.1		5.04	-268.87
5.05	195.05			5.06	-49.712		5.07	-84.41		5.06	-276.644
5.07	177.42			5.08	-60.238		5.08	-98.97		5.08	-281.12
5.09	209.93			5.09	-62.858		5.1	-110.67		5.09	-299.7
5.1	112.51			5.11	-36.418		5.12	-105.22		5.11	-285.546
5.12	190.59			5.13	-36.998		5.13	-78.63		5.13	-328.012
5.14	70.74			5.14	-38.31		5.15	-129.55		5.14	-293.646
5.15	105.03			5.16	-30.846		5.17	-86.69		5.16	-255.95
5.17	12.02			5.18	-28.296		5.18	-68.61		5.18	-239.334
5.19	-1.3			5.19	-40.314		5.2	-85.95		5.19	-258.122
5.2	128.6			5.21	-25.726		5.22	-42.58		5.21	-260.306
5.22	53.2			5.23	-23.854		5.23	-75.82		5.23	-266.554
5.24	96.99			5.24	-26.052		5.25	-39.73		5.24	-275.054
5.25	-36.35			5.26	-28.984		5.27	-96.51		5.26	-325.234
5.27	-46.65			5.28	-23.676		5.28	-88.55		5.28	-296.138
5.29	23.59			5.29	-37.746		5.3	-55.67		5.29	-275.87
5.3	42.5			5.31	-37.212		5.32	-105.67		5.31	-261.794
5.32	15.37			5.33	-33.728		5.33	-71.54		5.33	-288.514
5.34	86.01			5.34	-27.094		5.35	-39.24		5.34	-179.388
5.35	-7.42			5.36	-24.356		5.37	-122.97		5.36	-199.05
5.37	51.69			5.38	-21.468		5.38	-119.17		5.38	-173.792
5.39	8.14			5.39	-25.962		5.4	-82.24		5.39	-186.364
5.4	39.94			5.41	-17.298		5.42	-109.53		5.41	-147.474
5.42	14.35			5.43	-12.336		5.43	-76.78		5.43	-245.782
5.44	60.92			5.44	-15.626		5.45	-70.14		5.44	-240.154
5.45	-13.53			5.46	-15.256		5.47	-114.48		5.46	-236.596
5.47	14.67			5.48	-7.686		5.48	-89.67		5.48	-252.602
5.49	-8.57			5.49	-16.244		5.5	-92.89		5.49	-288.574
5.5	9.24			5.51	-18.974		5.52	-98.6		5.51	-270.79
5.52	-17.8			5.53	-20.954		5.53	-56.66		5.53	-272.132
5.54	70.64			5.54	-22.686		5.55	-116.47		5.54	-345.202
5.55	51.05			5.56	-21.146		5.57	-76.78		5.56	-332.562
5.57	45.29			5.58	-17.562		5.58	-63.18		5.58	-267.094
5.59	0.93			5.59	-7.394		5.6	-79.2		5.59	-227.592
5.6	29.44			5.61	-6.526		5.62	-78.52		5.61	-254.266
5.62	-36.7			5.63	-13.058		5.63	-63.72		5.63	-194.946
5.64	-40.97			5.64	-14.954		5.65	-92.33		5.64	-200.578
5.65	44.27			5.66	-12.49		5.67	-81.23		5.66	-256.548
5.67	36.82			5.68	-33.08		5.68	-65.26		5.68	-244.556
5.69	-33.68			5.69	-36.282		5.7	-105.87		5.69	-210.872
5.7	17.36			5.71	-41.34		5.72	-64.04		5.71	-221.638
5.72	64.38			5.73	-43.66		5.73	-82.83		5.73	-221.508
5.74	-26.84			5.74	-42.616		5.75	-61.65		5.74	-198.04
5.75	26.28			5.76	-40.384		5.77	-9.36		5.76	-253.95
5.77	23.14			5.78	-35.13		5.78	-79.68		5.78	-268.028
5.79	-29.29			5.79	-14.404		5.8	-92.9		5.79	-273.444
5.8	26.05			5.81	-4.516		5.82	-90.17		5.81	-277.4
5.82	22.72			5.83	-9.67		5.83	-114.91		5.83	-263.756
5.84	22.49			5.84	-2.076		5.85	-81.13		5.84	-215.148
5.85	19.67			5.86	-3.46		5.87	-76.09		5.86	-208.356
5.87	58.11			5.88	-14.338		5.88	-78.41		5.88	-193.754
5.89	-38.98			5.89	-20.656		5.9	-70.67		5.89	-168.794
5.9	73.37			5.91	-10.728		5.92	-50.25		5.91	-202.732
5.92	19.56			5.93	-3.272		5.93	-103.35		5.93	-206.3
5.94	7.29			5.94	0.4		5.95	-63.22		5.94	-198.46
5.95	22.93			5.96	19.548		5.97	-73.82		5.96	-212.498
5.97	29.22			5.98	30.9		5.98	-118.84		5.98	-218.592
5.99	17.53			5.99	11.468		6	-23.77		5.99	-180.412
6	-4.64			6.01	-1.072		6.02	-118.49		6.01	-197.406
6.02	37.87			6.03	-3.094		6.03	-115.92		6.03	-189.834
6.04	21.01			6.04	-26.35		6.05	-85.55		6.04	-219.592
6.05	-17.34			6.06	-30.694		6.07	-87.02		6.06	-229.182
6.07	54.01			6.08	-26.122		6.08	-105.56		6.08	-302.994
6.09	41.26			6.09	-23.684		6.1	-101.15		6.09	-326.082
6.1	-14.12			6.11	-31.944		6.12	-108.04		6.11	-332.314
6.12	57.28			6.13	-6.544		6.13	-86.05		6.13	-288.654
6.14	14.27			6.14	-14.056		6.15	-107.67		6.14	-331.75
6.15	-1.2			6.16	-13.506		6.17	-87.09		6.16	-307.208
6.17	-14.55			6.18	-3.808		6.18	-75.84		6.18	-265.284
6.19	33.85			6.19	-2.122		6.2	-124.35		6.19	-298.892
6.2	-16.66			6.21	-16.036		6.22	-61.31		6.21	-289.076
6.22	48.68			6.23	-19.08		6.23	-92.38		6.23	-228.39
6.24	-34.28			6.24	-6.976		6.25	-79.89		6.24	-155.162
6.25	-38.19			6.26	-6.934		6.27	-52.47		6.26	-202.528
6.27	-6.2			6.28	-7.102		6.28	-88.4		6.28	-180.688
6.29	62.88			6.29	-9.076		6.3	-66.85		6.29	-175.942
6.3	24.07			6.31	-5.438		6.32	-69.71		6.31	-153.404
6.32	34.88			6.33	-2.216		6.33	-112.91		6.33	-251.16
6.34	14.13			6.34	-1.984		6.35	-87.53		6.34	-234.718
6.35	-54.03			6.36	2.088		6.37	-90.07		6.36	-229.284
6.37	-21.98			6.38	11.708		6.38	-69.48		6.38	-259.942
6.39	4.25			6.39	12.066		6.4	-57.52		6.39	-293.674
6.4	-10.35			6.41	5.412		6.42	-80.02		6.41	-248.304
6.42	9.87			6.43	3.038		6.43	-80.63		6.43	-260.494
6.44	22.27			6.44	1.378		6.45	-113.24		6.44	-274.86
6.45	40.3			6.46	-6.836		6.47	-71.56		6.46	-301.976
6.47	16.41			6.48	-6.238		6.48	-107.05		6.48	-321.284
6.49	-30.61			6.49	-11.434		6.5	-47.23		6.49	-326.098
6.5	69.7			6.51	-17.466		6.52	-101.24		6.51	-336.094
6.52	-54.56			6.53	-18.494		6.53	-88.38		6.53	-340.61
6.54	22.82			6.54	-21.878		6.55	-90.12		6.54	-316.932
6.55	72.98			6.56	-20.108		6.57	-53.24		6.56	-313.348
6.57	24.35			6.58	-20.142		6.58	-82.48		6.58	-281.314
6.59	4.15			6.59	-18.146		6.6	-82.3		6.59	-286.672
6.6	14.54			6.61	-9.624		6.62	-89.31		6.61	-219.958
6.62	-9.36			6.63	2.444		6.63	-69.16		6.63	-191.046
6.64	15.72			6.64	1.396		6.65	-77.83		6.64	-207.616
6.65	21.38			6.66	18.418		6.67	-59.67		6.66	-281.322
6.67	21.35			6.68	19.084		6.68	-87.84		6.68	-273.754
6.69	26.55			6.69	18.384		6.7	-77.95		6.69	-277.878
6.7	89.6			6.71	12.364		6.72	-34.76		6.71	-280.04
6.72	1.4			6.73	14.294		6.73	-74.03		6.73	-246.926
6.74	-49.66			6.74	-1.016		6.75	-69.98		6.74	-208.166
6.75	-11.77			6.76	-0.462		6.77	-98.6		6.76	-179.936
6.77	11.65			6.78	-10.704		6.78	-71.35		6.78	-196.968
6.79	-14.15			6.79	-8.836		6.8	-71.09		6.79	-191.764
6.8	74.37			6.81	-6.668		6.82	-108.74		6.81	-204.416
6.82	12.93			6.83	-12.366		6.83	-125.62		6.83	-216.79
6.84	85.25			6.84	-12.244		6.85	-115.74		6.84	-240.556
6.85	31.84			6.86	-10.488		6.87	-85.43		6.86	-269.436
6.87	6.55			6.88	-0.854		6.88	-73.55		6.88	-278.484
6.89	20.52			6.89	-4.458		6.9	-91.31		6.89	-258.632
6.9	44.8			6.91	11.08		6.92	-96.95		6.91	-214.452
6.92	36.02			6.93	13.596		6.93	-91.22		6.93	-208.882
6.94	-9.72			6.94	17.778		6.95	-117.34		6.94	-190.33
6.95	-7.82			6.96	2.942		6.97	-54.95		6.96	-181.314
6.97	46			6.98	0.562		6.98	-69.65		6.98	-197.48
6.99	16.32			6.99	-3.764		7	-75.94		6.99	-216.394
7	75.81			7.01	-2.556		7.02	-77.57		7.01	-206.628
7.02	10.99			7.03	-2.742		7.03	-68.06		7.03	-246.136
7.04	-83.84			7.04	-6.018		7.05	-93.9		7.04	-236.276
7.05	3.18			7.06	-2.242		7.07	-78.33		7.06	-210.588
7.07	29.61			7.08	-1.272		7.09	-97.33		7.08	-217.258
7.09	6.83			7.09	-3.908		7.1	-85.74		7.09	-256.404
7.1	4.54			7.11	4.298		7.12	-117.64		7.11	-255.626
7.12	100.05			7.13	-5.412		7.14	-39.32		7.13	-284.818
7.14	-17.74			7.14	-14.128		7.15	-71.04		7.14	-276.242
7.15	42.7			7.16	-3.146		7.17	-72.1		7.16	-282.71
7.17	-0.62			7.18	15.35		7.19	-76.62		7.18	-254.728
7.19	-34.74			7.19	16.416		7.2	-112.52		7.19	-241.564
7.2	0.13			7.21	41.458		7.22	-111.21		7.21	-238.6
7.22	26.07			7.23	64.312		7.24	-62.79		7.23	-246.01
7.24	69.69			7.24	72.226		7.25	-63.22		7.24	-250.84
7.25	27.44			7.26	68.076		7.27	-70.48		7.26	-222.438
7.27	-8.41			7.28	74.78		7.29	-99.13		7.28	-204.828
7.29	58.52			7.29	72.412		7.3	-71.57		7.29	-175.588
7.3	44.49			7.31	79.458		7.32	-77.43		7.31	-212.852
7.32	33.95			7.33	62.266		7.34	-146.53		7.33	-186.732
7.34	15.15			7.34	46.338		7.35	-67.48		7.34	-214.42
7.35	21.53			7.36	50.012		7.37	-83.09		7.36	-184.276
7.37	18.57			7.38	67.03		7.39	-90.97		7.38	-181.122
7.39	42.94			7.39	42.348		7.4	-105.25		7.39	-141.75
7.4	59.53			7.41	47.794		7.42	-82.5		7.41	-154.996
7.42	88.61			7.43	50.064		7.44	-61.59		7.43	-155.234
7.44	93.75			7.44	35.384		7.45	-47.53		7.44	-148.83
7.45	-14.16			7.46	12.726		7.47	-66.41		7.46	-194.984
7.47	59.83			7.48	10.432		7.49	-94.67		7.48	-180.256
7.49	-0.39			7.49	-5.548		7.5	-92.85		7.49	-188.086
7.5	5.65			7.51	-1.96		7.52	-39.52		7.51	-201.628
7.52	28.65			7.53	-4.684		7.54	-73.41		7.53	-251.188
7.54	-18.26			7.54	-12.284		7.55	-109.28		7.54	-221.238
7.55	-24.39			7.56	-11.636		7.57	-88.64		7.56	-269.46
7.57	34.69			7.58	-4.24		7.59	-119.02		7.58	-293.532
7.59	45.55			7.59	-9.348		7.6	-71.06		7.59	-295.412
7.6	11.66			7.61	-0.808		7.62	-99.47		7.61	-281.076
7.62	97.14			7.63	0.322		7.64	-126.94		7.63	-261.334
7.64	148.24			7.64	5.93		7.65	-56.59		7.64	-220.05
7.65	18.11			7.66	1.886		7.67	-82.8		7.66	-190.594
7.67	-11.75			7.68	-8.764		7.69	-82.84		7.68	-173.238
7.69	64.7			7.69	-18.256		7.7	-136.47		7.69	-205.114
7.7	27.02			7.71	-10.634		7.72	-121.53		7.71	-241.92
7.72	-15.99			7.73	-22.096		7.74	-83.67		7.73	-173.246
7.74	-4.3			7.74	-9.386		7.75	-59.06		7.74	-151.172
7.75	-17.12			7.76	-6.614		7.77	-88.37		7.76	-125.204
7.77	31.1			7.78	-8.2		7.79	-117.45		7.78	-95.382
7.79	30.6			7.79	-17.052		7.8	-102.95		7.79	-60.49
7.8	-10.55			7.81	-8.476		7.82	-85.97		7.81	-108.384
7.82	-3.85			7.83	-31.234		7.84	-103.66		7.83	-96.858
7.84	-4.67			7.84	-32.066		7.85	-67.51		7.84	-107.328
7.85	-0.06			7.86	-16.71		7.87	-77.52		7.86	-121.976
7.87	-21.43			7.88	-21.69		7.89	-80.85		7.88	-150.932
7.89	-130.57			7.89	-25.706		7.9	-85.99		7.89	-214.36
7.9	-195.14			7.91	-15.74		7.92	-96.69		7.91	-260.61
7.92	-195.62			7.93	-22.772		7.94	-71.53		7.93	-284.592
7.94	-159.47			7.94	-43.484		7.95	-56.26		7.94	-318.788
7.95	-157.53			7.96	-10.488		7.97	-29.36		7.96	-319.662
7.97	-155.04			7.98	3.158		7.99	-66.76		7.98	-301.548
7.99	-166.47			7.99	0.832		8	-47.49		7.99	-281.966
8	-131.92			8.01	19.71		8.02	-106.92		8.01	-280.102
8.02	-134.44			8.03	30.63		8.04	-85.04		8.03	-215.826
8.04	-81.8			8.04	10.938		8.05	-80.39		8.04	-207.496
8.05	14.11			8.06	-2.682		8.07	-96.25		8.06	-236.444
8.07	45.27			8.08	5.308		8.09	-16.57		8.08	-266.912
8.09	-2.04			8.09	6.136		8.1	-120.75		8.09	-263.156
8.1	-25.22			8.11	-0.57		8.12	-36.72		8.11	-271.844
8.12	9.08			8.13	-2.624		8.14	-51.09		8.13	-247.028
8.14	26.57			8.14	7.814		8.15	-54.81		8.14	-229.186
8.15	69.01			8.16	2.972		8.17	-48.75		8.16	-147.802
8.17	85.79			8.18	-3.946		8.19	-86.88		8.18	-96.932
8.19	92.08			8.19	3.932		8.2	-78.56		8.19	-49.96
8.2	5.37			8.21	1.156		8.22	-87.73		8.21	-68.758
8.22	19.19			8.23	-4.916		8.24	-93.42		8.23	-44.658
8.24	57.54			8.24	-10.206		8.25	-56.18		8.24	-95.44
8.25	15.07			8.26	-6.264		8.27	-93.62		8.26	-113.158
8.27	-13.16			8.28	-17.328		8.29	-68.72		8.28	-122.974
8.29	24.01			8.29	-13.736		8.3	-57.53		8.29	-98.838
8.3	27.76			8.31	-8.936		8.32	-63.38		8.31	-52.344
8.32	61.32			8.33	1.7		8.34	-78.97		8.33	-55.036
8.34	47.22			8.34	5.844		8.35	-86.52		8.34	-82.838
8.35	-9.95			8.36	18.124		8.37	-89.59		8.36	-139.866
8.37	45.17			8.38	19.392		8.39	-118.48		8.38	-178.876
8.39	48.84			8.39	23.166		8.4	-75.3		8.39	-213.76
8.4	-4.27			8.41	19.066		8.42	-82.1		8.41	-240.766
8.42	-30.67			8.43	9.16		8.44	-60.36		8.43	-281.214
8.44	27.68			8.44	10.318		8.45	-101.08		8.44	-251.196
8.45	40.59			8.46	5.372		8.47	-87.26		8.46	-240.892
8.47	21.61			8.48	-5.308		8.49	-95.85		8.48	-271.706
8.49	35.65			8.49	-6.608		8.5	-60.24		8.49	-238.668
8.5	-22.46			8.51	-8.184		8.52	-66.15		8.51	-216.294
8.52	111.75			8.53	-14.642		8.54	-117.92		8.53	-220.426
8.54	24.9			8.54	-8.722		8.55	-114.03		8.54	-188.89
8.55	-33.14			8.56	-7.624		8.57	-105.57		8.56	-162.474
8.57	12.95			8.58	-9.482		8.59	-60.98		8.58	-163.65
8.59	-58.62			8.59	-3.09		8.6	-113.33		8.59	-134.562
8.6	73.3			8.61	3.846		8.62	-112.81		8.61	-143.124
8.62	11.57			8.63	-3.386		8.64	-107.36		8.63	-184.782
8.64	12.7			8.64	-11.86		8.65	-74.88		8.64	-201.212
8.65	28.07			8.66	-2.532		8.67	-50.99		8.66	-200.69
8.67	59.92			8.68	-2.076		8.69	-76.28		8.68	-207.858
8.69	43.43			8.69	-6.92		8.7	-81.43		8.69	-216.95
8.7	73.77			8.71	-5.42		8.72	-100.28		8.71	-218.072
8.72	36.82			8.73	7.256		8.74	-101.59		8.73	-239.48
8.74	-27.45			8.74	1.802		8.75	-85.16		8.74	-237.874
8.75	-5.67			8.76	9.404		8.77	-78.04		8.76	-211.874
8.77	43.44			8.78	15.784		8.79	-52.82		8.78	-227.184
8.79	12.12			8.79	4.774		8.8	-81.16		8.79	-206.706
8.8	61.88			8.81	3.294		8.82	-41.76		8.81	-191.824
8.82	87.92			8.83	3.824		8.84	-102.28		8.83	-179.244
8.84	75.94			8.84	3.542		8.85	-80.87		8.84	-228.118
8.85	2.77			8.86	-4.054		8.87	-69.08		8.86	-174.626
8.87	2.78			8.88	19.436		8.89	-83.54		8.88	-159.036
8.89	-33.24			8.89	14.46		8.9	-117.33		8.89	-108.178
8.9	-4.84			8.91	21.846		8.92	-106.18		8.91	-101.876
8.92	-6.88			8.93	16.716		8.94	-64.6		8.93	-73.248
8.94	20.68			8.94	11.386		8.95	-79.34		8.94	-140.654
8.95	9.62			8.96	-5.928		8.97	-82.84		8.96	-190.208
8.97	5.55			8.98	-3.242		8.99	-78.68		8.98	-217.918
8.99	54.1			8.99	-9.174		9	-100.61		8.99	-208.334
9	67.54			9.01	-17.474		9.02	-76.33		9.01	-224.072
9.02	41			9.03	-22.762		9.04	-96.4		9.03	-176.05
9.04	23.97			9.04	-19.468		9.05	-65.91		9.04	-160.876
9.05	13.91			9.06	-16.162		9.07	-91.19		9.06	-170.614
9.07	2.42			9.08	-16.442		9.09	-84.31		9.08	-200.79
9.09	97.36			9.09	-12.838		9.1	-82.21		9.09	-188.704
9.1	32.15			9.11	-9.34		9.12	-114.17		9.11	-182.462
9.12	51.67			9.13	-6.192		9.14	-99.29		9.13	-178.542
9.14	35.19			9.14	-5.546		9.15	-114.82		9.14	-204.138
9.15	49.74			9.16	0.972		9.17	-60.72		9.16	-201.736
9.17	108.9			9.18	8.296		9.19	-89.63		9.18	-216.928
9.19	8.59			9.19	3.904		9.2	-63.6		9.19	-175.502
9.2	42.77			9.21	4.198		9.22	-76.43		9.21	-164.206
9.22	31.4			9.23	12.274		9.24	-57.72		9.23	-97.736
9.24	-31.78			9.24	7.382		9.25	-67.81		9.24	-136.334
9.25	15.94			9.26	6.986		9.27	-74.57		9.26	-133.304
9.27	105.14			9.28	18.138		9.29	-70.21		9.28	-161.764
9.29	47.4			9.29	21.722		9.3	-75.94		9.29	-191.808
9.3	21.8			9.31	14.212		9.32	-106.06		9.31	-177.958
9.32	29.03			9.33	8.484		9.34	-51.39		9.33	-135.992
9.34	7.91			9.34	2.16		9.35	-36.96		9.34	-121.834
9.35	7.84			9.36	-10.124		9.37	-70.41		9.36	-142.622
9.37	45.75			9.38	-9.704		9.39	-86.48		9.38	-123.642
9.39	31.18			9.39	-6.62		9.4	-79.49		9.39	-184.168
9.4	-15.08			9.41	-7.162		9.42	-78.56		9.41	-221.96
9.42	-63.68			9.43	-13.792		9.44	-53.39		9.43	-219.284
9.44	54.56			9.44	-3.034		9.45	-66.2		9.44	-232.436
9.45	87.47			9.46	-2.122		9.47	-119.5		9.46	-227.028
9.47	-40.12			9.48	-10.208		9.49	-98.87		9.48	-221.696
9.49	48.37			9.49	-11.28		9.5	-75.24		9.49	-188.32
9.5	-16.64			9.51	5.242		9.52	-105.03		9.51	-189.384
9.52	28.63			9.53	10.306		9.54	-69.1		9.53	-169.03
9.54	-40.74			9.55	7.44		9.55	-86.95		9.54	-206.64
9.55	-16.09			9.56	13.66		9.57	-131.61		9.56	-240.842
9.57	-9.21			9.58	23.832		9.59	-115.69		9.58	-240.62
9.59	30.08			9.6	24.274		9.6	-124.95		9.59	-216.932
9.6	92.52			9.61	11.426		9.62	-138.57		9.61	-250.392
9.62	10.24			9.63	5.386		9.64	-64.32		9.63	-219.532
9.64	4.36			9.65	-2.518		9.65	-108.4		9.64	-168.168
9.65	-19.48			9.66	-7.256		9.67	-100.54		9.66	-154.24
9.67	-6.05			9.68	-15.832		9.69	-74.91		9.68	-183.75
9.69	76.06			9.7	-3.33		9.7	-70.97		9.69	-178.538
9.7	-67.17			9.71	-3.67		9.72	-78.63		9.71	-139.09
9.72	-30.06			9.73	5.938		9.74	-77.29		9.73	-138.088
9.74	7.66			9.75	-7.736		9.75	-98.76		9.74	-164.44
9.75	-8.64			9.76	-16.09		9.77	-90.82		9.76	-199.464
9.77	34.52			9.78	-21.318		9.79	-67.29		9.78	-215.074
9.79	25.43			9.8	-25.238		9.8	-106.36		9.79	-244.576
9.8	-8.63			9.81	-25.38		9.82	-105.76		9.81	-260.476
9.82	43.16			9.83	-13.458		9.84	-91.03		9.83	-261.958
9.84	36.82			9.85	-7.258		9.85	-96.37		9.84	-207.14
9.85	-12.35			9.86	-8.868		9.87	-55.31		9.86	-142.464
9.87	39.72			9.88	-2.626		9.89	-84.07		9.88	-173.022
9.89	56.11			9.9	-10.3		9.9	-59.44		9.89	-168.388
9.9	49.45			9.91	-6.542		9.92	-91.35		9.91	-175.322
9.92	13.72			9.93	0.502		9.94	-78.55		9.93	-170.256
9.94	33.49			9.95	-7.814		9.95	-97.3		9.94	-182.31
9.95	-14.02			9.96	-7.284		9.97	-93.04		9.96	-80.168
9.97	-59.93			9.98	-4.4		9.99	-159.82		9.98	-97.82
9.99	17.09			10	0.916		10	-88.03		9.99	-88.972
10	58.47			10.01	-19.278		10.02	-38.9		10.01	-133.192
10.02	13.15			10.03	-8.134		10.04	-78.04		10.03	-158.266
10.04	36.27			10.05	-9.202		10.05	-107.78		10.04	-227.832
10.05	75.37			10.06	-0.638		10.07	-107.87		10.06	-219.842
10.07	18.18			10.08	-7.682		10.09	-83		10.08	-182.858
10.09	47.26			10.1	0.66		10.1	-101.26		10.09	-127.428
10.1	13.55			10.11	5.008		10.12	-109.72		10.11	-140.202
10.12	-45.06			10.13	-4.51		10.14	-132.61		10.13	-185.838
10.14	-38.25			10.15	-5.25		10.15	-105.63		10.14	-174.274
10.15	31.1			10.16	-12.744		10.17	-95.14		10.16	-200.864
10.17	59.76			10.18	1.896		10.19	-87.2		10.18	-219.72
10.19	28.03			10.2	-5.626		10.2	-59.22		10.19	-235.464
10.2	9.6			10.21	10.388		10.22	-102.35		10.21	-186.636
10.22	69.99			10.23	6.826		10.24	-100.6		10.23	-172.034
10.24	48.58			10.25	19.586		10.25	-79.32		10.24	-148.72
10.25	-33.23			10.26	16.858		10.27	-80.24		10.26	-124.298
10.27	12.05			10.28	13.474		10.29	-35.65		10.28	-136.34
10.29	64.02			10.3	5.732		10.3	-59.19		10.3	-119.082
10.3	34.56			10.31	-2.242		10.32	-60.32		10.31	-113.324
10.32	12.43			10.33	-17.116		10.34	-48.04		10.33	-152.668
10.34	-21.81			10.35	-17.4		10.35	-67		10.35	-168.698
10.35	-42.03			10.36	-23.096		10.37	-64.83		10.36	-107.808
10.37	32.67			10.38	-25.406		10.39	-105.5		10.38	-144.336
10.39	3.33			10.4	-23.148		10.4	-104.69		10.4	-188.488
10.4	0.03			10.41	-21.2		10.42	-93.6		10.41	-135.294
10.42	-25.76			10.43	-21.49		10.44	-82.23		10.43	-168.528
10.44	16			10.45	1.136		10.45	-112.81		10.45	-165.138
10.45	99.97			10.46	5.382		10.47	-81.06		10.46	-104.224
10.47	13.8			10.48	0.762		10.49	-112.78		10.48	-128.044
10.49	-59.95			10.5	3.504		10.5	-101.17		10.5	-148.068
10.5	29.49			10.51	-2.812		10.52	-64.07		10.51	-153.556
10.52	-17.05			10.53	-24.098		10.54	-70.25		10.53	-145.296
10.54	15.95			10.55	-20.974		10.55	-87.73		10.55	-169.284
10.55	48.01			10.56	-15.114		10.57	-72.41		10.56	-137.236
10.57	92.24			10.58	-8.832		10.59	-95.38		10.58	-118.314
10.59	54.09			10.6	-5.094		10.6	-99.66		10.6	-84.644
10.6	43.59			10.61	-3.61		10.62	-79.59		10.61	-87.346
10.62	-13.8			10.63	-12.254		10.64	-87.23		10.63	-117.404
10.64	102.92			10.65	-17.782		10.65	-72.55		10.65	-85.076
10.65	40.86			10.66	-24.526		10.67	-68.18		10.66	-104.796
10.67	-37.07			10.68	-33.266		10.69	-69.67		10.68	-141.096
10.69	27.73			10.7	-27.448		10.7	-67.43		10.7	-172.564
10.7	-38.35			10.71	-10.252		10.72	-105.83		10.71	-157.162
10.72	52.67			10.73	-8.034		10.74	-104.52		10.73	-185.336
10.74	2.46			10.75	2.162		10.75	-138.25		10.75	-190.836
10.75	136.12			10.76	7.578		10.77	-130.63		10.76	-182.036
10.77	41.69			10.78	7.79		10.79	-150.14		10.78	-177.182
10.79	15.82			10.8	-1.298		10.8	-132		10.8	-214.16
10.8	3.7			10.81	11.578		10.82	-110.19		10.81	-241.83
10.82	-39.38			10.83	-1.702		10.84	-125.05		10.83	-239.184
10.84	33.7			10.85	-2.746		10.85	-113.67		10.85	-233.768
10.85	14.17			10.86	4.132		10.87	-90.51		10.86	-198.564
10.87	54.34			10.88	-2.57		10.89	-122.39		10.88	-151.172
10.89	-14.19			10.9	-12.258		10.9	-57.65		10.9	-143.268
10.9	82.38			10.91	-7.484		10.92	-149.08		10.91	-182.208
10.92	11.85			10.93	-7.12		10.94	-110.29		10.93	-169.472
10.94	-11.83			10.95	-4.648		10.95	-99.33		10.95	-151.384
10.95	9.57			10.96	0.244		10.97	-88.82		10.96	-189.042
10.97	21.79			10.98	-5.768		10.99	-82.1		10.98	-194.854
10.99	-20			11	-2.854		11	-81.43		11	-111.77
11	84			11.01	-0.83		11.02	-58.39		11.01	-110.512
11.02	-37.27			11.03	-3.314		11.04	-57.44		11.03	-171.296
11.04	1.4			11.05	-8.508		11.05	-114.17		11.05	-154.84
11.05	50.97			11.06	-3.428		11.07	-106.36		11.06	-158.738
11.07	47.65			11.08	-0.838		11.09	-78.07		11.08	-235.878
11.09	8.98			11.1	7.428		11.1	-67.02		11.1	-236.256
11.1	30.12			11.11	5.49		11.12	-81.42		11.11	-243.012
11.12	-5.41			11.13	13.778		11.14	-90.84		11.13	-206.46
11.14	-35.15			11.15	23.496		11.15	-92.78		11.15	-165.948
11.15	11.78			11.16	21.752		11.17	-72.4		11.16	-156.586
11.17	-38.31			11.18	18.96		11.19	-98.39		11.18	-168.938
11.19	21.47			11.2	10.168		11.2	-45.57		11.2	-142.126
11.2	75.52			11.21	2.332		11.22	-85.85		11.21	-188.582
11.22	-18.19			11.23	-6.402		11.24	-86.92		11.23	-205.994
11.24	32.1			11.25	-3.858		11.25	-107.48		11.25	-248.572
11.25	-36.3			11.26	-6.642		11.27	-100.52		11.26	-224.952
11.27	-36.24			11.28	6.048		11.29	-101.21		11.28	-222.568
11.29	31.09			11.3	1.364		11.3	-37.42		11.3	-222.894
11.3	44.99			11.31	8.962		11.32	-83.49		11.31	-217.63
11.32	-15.05			11.33	-0.77		11.34	-132.82		11.33	-163.514
11.34	17.77			11.35	-7.094		11.35	-113.8		11.35	-136.882
11.35	54.59			11.36	-17.854		11.37	-108.61		11.36	-130.364
11.37	19.91			11.38	-2.052		11.39	-146.89		11.38	-106.45
11.39	-59.47			11.4	-7.882		11.4	-128.85		11.4	-72.288
11.4	66.86			11.41	4.594		11.42	-121.41		11.41	-86.412
11.42	-16.41			11.43	6.096		11.44	-88.99		11.43	-176.438
11.44	36.17			11.45	8.162		11.45	-94.26		11.45	-204.666
11.45	33.47			11.46	-7.908		11.47	-120.67		11.46	-214.346
11.47	-34.94			11.48	-13.044		11.49	-85.44		11.48	-254.398
11.49	19.09			11.5	-22.006		11.5	-59.02		11.5	-235.934
11.5	23.17			11.51	-25.996		11.52	-117.08		11.51	-234.456
11.52	20.23			11.53	-24.978		11.54	-113.16		11.53	-233.628
11.54	13.99			11.55	-19.26		11.55	-101.72		11.55	-203.422
11.55	50.4			11.56	-15.294		11.57	-96.28		11.56	-203.942
11.57	94.48			11.58	-8.764		11.59	-70.2		11.58	-237.404
11.59	10.54			11.6	-7.596		11.6	-82.48		11.6	-193.828
11.6	69.82			11.61	-12.602		11.62	-77.91		11.61	-195.336
11.62	-35.81			11.63	-23.054		11.64	-64.66		11.63	-182.026
11.64	17.38			11.65	-29.06		11.65	-74.02		11.65	-197.88
11.65	92.32			11.66	-38.714		11.67	-78.7		11.66	-181.3
11.67	45.96			11.68	-28.684		11.69	-82.92		11.68	-198.312
11.69	-1.62			11.7	-24.316		11.7	-76.88		11.7	-211.168
11.7	-2.47			11.71	-22.932		11.72	-117.59		11.71	-288.214
11.72	106.17			11.73	-19.774		11.74	-94.37		11.73	-274.072
11.74	17.92			11.75	-19.104		11.75	-103.34		11.75	-261.16
11.75	33.32			11.76	-19.55		11.77	-65.88		11.76	-235.55
11.77	-29.41			11.78	-21.844		11.79	-116.81		11.78	-209.85
11.79	-21.2			11.8	-9.87		11.8	-113.49		11.8	-200.97
11.8	37.51			11.81	-10.404		11.82	-58.84		11.81	-200.356
11.82	3.34			11.83	-1.916		11.84	-44.73		11.83	-229.746
11.84	-74.07			11.85	-6.922		11.85	-101.28		11.85	-207.044
11.85	-14.3			11.86	9.016		11.87	-102.09		11.86	-203.788
11.87	35.22			11.88	9.132		11.89	-125.3		11.88	-168.522
11.89	35.45			11.9	8.002		11.9	-67.79		11.9	-151.886
11.9	25.54			11.91	4.678		11.92	-102.55		11.91	-118.982
11.92	-49.82			11.93	2.876		11.94	-85.5		11.93	-165.702
11.94	-24.69			11.95	-7.888		11.95	-73.17		11.95	-201.804
11.95	-3.67			11.96	-8.994		11.97	-132.2		11.96	-246.482
11.97	9.96			11.98	-3.468		11.99	-41.2		11.98	-252.156
11.99	31.08			12	-5.946		12	-90.02		12	-226.618
12	26.46			12.01	-0.304		12.02	-86.93		12.01	-220.612
12.02	-68.1			12.03	2.946		12.04	-102.81		12.03	-182.2
12.04	1.75			12.05	5.578		12.05	-69.43		12.05	-176.906
12.05	62.18			12.06	-1.328		12.07	-88.68		12.06	-191.254
12.07	8.74			12.08	-4.226		12.09	-84.38		12.08	-206.442
12.09	80.85			12.1	4.912		12.1	-77.39		12.1	-190.558
12.1	40.04			12.11	5.724		12.12	-31.47		12.11	-242.074
12.12	-3.51			12.13	6.144		12.14	-103.29		12.13	-235.274
12.14	-2.36			12.15	14.252		12.15	-75.47		12.15	-254.476
12.15	17.31			12.16	17.502		12.17	-48.49		12.16	-302.692
12.17	2.74			12.18	-4.296		12.19	-50.82		12.18	-315.636
12.19	-28.17			12.2	-9.908		12.2	-108.75		12.2	-286.338
12.2	-9.27			12.21	-4.476		12.22	-72.88		12.21	-291.94
12.22	6.25			12.23	-3.852		12.24	-124.45		12.23	-292.708
12.24	-0.67			12.25	-3.67		12.25	-49.28		12.25	-210.446
12.25	1.21			12.26	10.27		12.27	-64.59		12.26	-215.504
12.27	18.26			12.28	10.326		12.29	-102.25		12.28	-166.172
12.29	-29.53			12.3	-3.804		12.3	-106.98		12.3	-107.42
12.3	19.44			12.31	-17.662		12.32	-113.4		12.31	-38.006
12.32	-14.29			12.33	-24.572		12.34	-98.96		12.33	-88.192
12.34	41.79			12.35	-33.8		12.35	-141.91		12.35	-45.98
12.35	5.61			12.36	-38.99		12.37	-167.76		12.36	-80.954
12.37	-70.81			12.38	-20.804		12.39	-150.03		12.38	-120.45
12.39	62.9			12.4	-12.384		12.4	-150.41		12.4	-160.25
12.4	33.87			12.41	-14.774		12.42	-142.02		12.41	-121.134
12.42	1.61			12.43	-11.922		12.44	-122.64		12.43	-131.674
12.44	-7.64			12.45	0.346		12.45	-63.36		12.45	-175.33
12.45	-2.09			12.46	-7.408		12.47	-34.9		12.46	-189.322
12.47	-31.72			12.48	3.078		12.49	-27.02		12.48	-140.666
12.49	-12.55			12.5	3.062		12.5	-121.82		12.5	-211.892
12.5	11.07			12.51	3.77		12.52	-99.35		12.51	-231.708
12.52	34.28			12.53	-12.308		12.54	-79.8		12.53	-178.5
12.54	-2.99			12.55	-14.102		12.55	-86.06		12.55	-181.468
12.55	-63.22			12.56	-23.756		12.57	-123.19		12.56	-260.536
12.57	54.14			12.58	-17.364		12.59	-66.73		12.58	-232.892
12.59	-47.02			12.6	-23.174		12.6	-144.84		12.6	-267.672
12.6	-61.28			12.61	-19.728		12.62	-156.09		12.61	-326.678
12.62	-22.51			12.63	-29.18		12.64	-128.01		12.63	-311.452
12.64	-78.1			12.65	-40.006		12.65	-114.76		12.65	-307.934
12.65	7.23			12.66	-25.706		12.67	-155.26		12.66	-343.288
12.67	-28.03			12.68	-29.816		12.69	-133.71		12.68	-344.484
12.69	-68.26			12.7	-31.164		12.7	-119.32		12.7	-293.61
12.71	-5.49			12.71	-29.832		12.72	-131.4		12.71	-285.474
12.72	-20.07			12.73	-29.704		12.74	-119.02		12.73	-281.5
12.74	-61.34			12.75	-50.274		12.75	-139.25		12.75	-280.324
12.76	-28.61			12.76	-46.89		12.77	-92.6		12.76	-256.982
12.77	-36.06			12.78	-48.204		12.79	-46.51		12.78	-282.458
12.79	-46.36			12.8	-42.262		12.8	-129.16		12.8	-344.998
12.81	-66.41			12.81	-47.396		12.82	-90.98		12.81	-401.94
12.82	4.12			12.83	-36.6		12.84	-65.27		12.83	-408.494
12.84	-59.84			12.85	-34.608		12.85	-117.97		12.85	-406.492
12.86	-69.01			12.86	-31.058		12.87	-126.22		12.86	-359.708
12.87	-58.34			12.88	-28.962		12.89	-102.06		12.88	-294.084
12.89	-63.21			12.9	-17.604		12.9	-112.13		12.9	-249.064
12.91	-7.86			12.91	-27.25		12.92	-47.55		12.91	-244.546
12.92	-23.52			12.93	-31.946		12.94	-36.42		12.93	-271.642
12.94	-52.74			12.95	-35.442		12.95	-90.24		12.95	-321.15
12.96	-61.65			12.96	-48.558		12.97	-125.4		12.96	-359.328
12.97	1.23			12.98	-55.54		12.99	-100.87		12.98	-359.184
12.99	-73.93			13	-58.734		13	-114.41		13	-318.334
13.01	-76.78			13.01	-60.846		13.02	-126.14		13.01	-310.236
13.02	17.74			13.03	-58.458		13.04	-98.5		13.03	-289.38
13.04	-37.73			13.05	-57.68		13.05	-96.04		13.05	-281.456
13.06	31.26			13.06	-44.44		13.07	-116.7		13.06	-297.22
13.07	41.55			13.08	-34.602		13.09	-81.93		13.08	-255.48
13.09	-43.98			13.1	-23.524		13.1	-138.11		13.1	-235.908
13.11	35.74			13.11	-19.588		13.12	-121.74		13.11	-247.742
13.12	-5.81			13.13	-14.19		13.14	-153.79		13.13	-257.16
13.14	-61.56			13.15	-17.256		13.15	-127.12		13.15	-251.688
13.16	-6.27			13.16	-20.388		13.17	-124.24		13.16	-304.644
13.17	-10.7			13.18	-22.56		13.19	-94.29		13.18	-342.632
13.19	-8.54			13.2	-25.95		13.2	-72.92		13.2	-367.408
13.21	-41.25			13.21	-26.92		13.22	-126.7		13.21	-383.746
13.22	104.13			13.23	-31.302		13.24	-111.26		13.23	-359.752
13.24	-9.07			13.25	-34.824		13.25	-106.44		13.25	-354.602
13.26	60.23			13.26	-30.24		13.27	-94.83		13.26	-363.268
13.27	24.68			13.28	-34.106		13.29	-102.69		13.28	-348.432
13.29	-1.73			13.3	-29.87		13.3	-64.26		13.3	-364.102
[truncated: 703 more rows]

## Sheet: Figure S14
						Average	SD							Average	SD
[truncated: 11 more rows]
