# Supplementary material for: Tropane alkaloids biosynthesis involves an unusual type III polyketide synthase and non-enzymatic condensation
Source: Nat Commun. 2019 Sep 6;10:4036. doi: 10.1038/s41467-019-11987-z (PMC6731253; doi:10.1038/s41467-019-11987-z)
Supplement: Supplementary file 3 — Source Data [file 41467_2019_11987_MOESM3_ESM.zip › data 1.xlsx]

## Sheet: Figure 2
SD			DsPYKS			AbPYKS			AaPYKS			AbPKS2			No enzyme
X	Y		X	Y		X	Y		X	Y		X	Y		X	Y
0.04	532.34		0.0737	607		0.0736	622		0.0405	2947		0.0737	606		0.0735	388
0.06	368.7		0.0896	706		0.0894	645		0.0564	3364		0.0896	734		0.0893	457
0.07	697.11		0.1054	652		0.1053	650		0.0722	3468		0.1054	675		0.1051	438
0.09	1017.15		0.1212	642		0.1211	659		0.088	3566		0.1212	676		0.121	444
0.11	696.94		0.137	636		0.1369	662		0.1038	3597		0.137	677		0.1368	450
0.12	375.9		0.1529	637		0.1527	672		0.1197	3627		0.1529	692		0.1526	464
0.14	550.54		0.1687	642		0.1685	685		0.1355	3650		0.1687	706		0.1684	480
0.16	435.61		0.1845	650		0.1844	702		0.1513	3692		0.1845	712		0.1842	491
0.17	609.09		0.2003	668		0.2002	701		0.1671	3753		0.2003	700		0.2001	494
0.19	560.92		0.2161	685		0.216	688		0.1829	3857		0.2161	682		0.2159	485
0.21	666.45		0.232	694		0.2318	671		0.1988	3973		0.232	675		0.2317	476
0.22	1254.94		0.2478	684		0.2477	660		0.2146	4047		0.2478	687		0.2475	469
0.24	621.23		0.2636	677		0.2635	649		0.2304	4059		0.2636	707		0.2634	472
0.26	451.81		0.2794	677		0.2793	640		0.2462	4058		0.2794	713		0.2792	481
0.27	648.84		0.2953	686		0.2951	633		0.2621	4089		0.2953	706		0.295	490
0.29	734.77		0.3111	693		0.311	629		0.2779	4141		0.3111	688		0.3108	493
0.31	668.17		0.3269	694		0.3268	626		0.2937	4162		0.3269	671		0.3266	491
0.32	348.92		0.3427	688		0.3426	633		0.3095	4136		0.3427	653		0.3425	486
0.34	329.05		0.3586	675		0.3584	660		0.3254	4109		0.3585	643		0.3583	481
0.36	875.58		0.3744	660		0.3742	693		0.3412	4108		0.3744	648		0.3741	481
0.37	855.27		0.3902	650		0.3901	703		0.357	4127		0.3902	669		0.3899	484
0.39	748.02		0.406	652		0.4059	688		0.3728	4135		0.406	683		0.4058	488
0.41	644.41		0.4218	654		0.4217	665		0.3886	4109		0.4218	684		0.4216	487
0.42	610.68		0.4377	660		0.4375	650		0.4045	4088		0.4377	673		0.4374	493
0.44	1306.7		0.4535	669		0.4534	641		0.4203	4104		0.4535	658		0.4532	498
0.46	674.17		0.4693	674		0.4692	641		0.4361	4131		0.4693	653		0.469	499
0.47	427.37		0.4851	675		0.485	653		0.4519	4123		0.4851	656		0.4849	489
0.49	496.69		0.501	676		0.5008	675		0.4678	4051		0.5009	662		0.5007	483
0.51	642.19		0.5168	673		0.5166	694		0.4836	3978		0.5168	661		0.5165	487
0.52	877.97		0.5326	661		0.5325	704		0.4994	3958		0.5326	656		0.5323	502
0.54	789.13		0.5484	650		0.5483	701		0.5152	3985		0.5484	663		0.5482	512
0.56	652.02		0.5642	652		0.5641	682		0.531	4014		0.5642	683		0.564	514
0.57	844.91		0.5801	665		0.5799	660		0.5469	4011		0.5801	698		0.5798	509
0.59	1079.91		0.5959	671		0.5958	643		0.5627	3987		0.5959	696		0.5956	501
0.61	984.57		0.6117	671		0.6116	643		0.5785	3974		0.6117	686		0.6115	492
0.62	803.88		0.6275	666		0.6274	648		0.5943	3999		0.6275	686		0.6273	489
0.64	777.6		0.6434	660		0.6432	655		0.6102	4032		0.6433	706		0.6431	494
0.66	729.06		0.6592	647		0.659	657		0.626	4049		0.6592	719		0.6589	505
0.67	829.54		0.675	643		0.6749	661		0.6418	4034		0.675	712		0.6747	510
0.69	500.08		0.6908	653		0.6907	663		0.6576	4030		0.6908	685		0.6906	508
0.71	645.39		0.7066	672		0.7065	664		0.6734	4030		0.7066	673		0.7064	503
0.72	699.07		0.7225	686		0.7223	660		0.6893	4029		0.7225	689		0.7222	509
0.74	941.31		0.7383	687		0.7382	654		0.7051	4022		0.7383	714		0.738	514
0.76	453.3		0.7541	680		0.754	654		0.7209	4001		0.7541	719		0.7539	514
0.77	769.8		0.7699	672		0.7698	658		0.7367	3963		0.7699	698		0.7697	502
0.79	399.23		0.7858	673		0.7856	666		0.7526	3917		0.7857	670		0.7855	489
0.81	326.48		0.8016	676		0.8014	674		0.7684	3877		0.8016	657		0.8013	478
0.82	428.54		0.8174	678		0.8173	688		0.7842	3873		0.8174	663		0.8171	476
0.84	540.17		0.8332	674		0.8331	698		0.8	3892		0.8332	671		0.833	485
0.86	332.82		0.849	678		0.8489	695		0.8158	3910		0.849	676		0.8488	504
0.87	517.33		0.8649	685		0.8647	675		0.8317	3919		0.8649	670		0.8646	521
0.89	429.48		0.8807	684		0.8806	647		0.8475	3899		0.8807	663		0.8804	525
0.91	419.16		0.8965	668		0.8964	635		0.8633	3847		0.8965	660		0.8963	515
0.92	633.91		0.9123	650		0.9122	646		0.8791	3794		0.9123	658		0.9121	499
0.94	932.6		0.9282	646		0.928	670		0.895	3782		0.9281	659		0.9279	492
0.96	413.8		0.944	647		0.9438	688		0.9108	3806		0.944	664		0.9437	492
0.97	1407.32		0.9598	641		0.9597	681		0.9266	3863		0.9598	667		0.9595	506
0.99	491.49		0.9756	635		0.9755	661		0.9424	3882		0.9756	665		0.9754	521
1.01	316.31		0.9914	645		0.9913	639		0.9582	3863		0.9914	655		0.9912	523
1.02	864.7		1.0073	656		1.0071	632		0.9741	3788		1.0073	643		1.007	512
1.04	309.41		1.0231	650		1.023	640		0.9899	3741		1.0231	641		1.0228	499
1.06	1022.19		1.0389	628		1.0388	653		1.0057	3736		1.0389	643		1.0387	496
1.07	716.17		1.0547	610		1.0546	664		1.0215	3794		1.0547	645		1.0545	502
1.09	614.9		1.0706	603		1.0704	677		1.0374	3820		1.0706	654		1.0703	503
1.11	835.21		1.0864	602		1.0862	693		1.0532	3838		1.0864	664		1.0861	499
1.12	318.92		1.1022	603		1.1021	701		1.069	3855		1.1022	672		1.1019	499
1.14	218.13		1.118	613		1.1179	695		1.0848	3911		1.118	678		1.1178	507
1.16	604.48		1.1338	630		1.1337	670		1.1006	3925		1.1338	689		1.1336	509
1.17	218.02		1.1497	648		1.1495	643		1.1165	3907		1.1497	698		1.1494	506
1.19	599.36		1.1655	663		1.1654	619		1.1323	3866		1.1655	689		1.1652	499
1.21	698.34		1.1813	663		1.1812	621		1.1481	3862		1.1813	670		1.1811	500
1.22	1004.79		1.1971	655		1.197	641		1.1639	3847		1.1971	656		1.1969	499
1.24	401.02		1.213	644		1.2128	662		1.1798	3808		1.213	662		1.2127	496
1.26	706.43		1.2288	642		1.2287	669		1.1956	3745		1.2288	671		1.2285	498
1.27	493.37		1.2446	644		1.2445	665		1.2114	3718		1.2446	663		1.2443	511
1.29	807.03		1.2604	645		1.2603	660		1.2272	3750		1.2604	644		1.2602	524
1.31	786.95		1.2763	641		1.2761	653		1.2431	3807		1.2762	639		1.276	527
1.32	385		1.2921	640		1.2919	643		1.2589	3849		1.2921	650		1.2918	523
1.34	557.28		1.3079	643		1.3078	637		1.2747	3854		1.3079	665		1.3076	519
1.36	683.96		1.3237	650		1.3236	644		1.2905	3822		1.3237	665		1.3235	518
1.37	337.23		1.3395	650		1.3394	652		1.3063	3751		1.3395	649		1.3393	517
1.39	420.98		1.3554	645		1.3552	659		1.3222	3705		1.3554	638		1.3551	518
1.41	971.92		1.3712	633		1.3711	663		1.338	3696		1.3712	633		1.3709	520
1.42	598.01		1.387	626		1.3869	672		1.3538	3736		1.387	632		1.3867	524
1.44	484.02		1.4028	629		1.4027	686		1.3696	3776		1.4028	631		1.4026	522
1.46	391.28		1.4187	638		1.4185	692		1.3855	3779		1.4186	637		1.4184	516
1.47	685.12		1.4345	650		1.4343	686		1.4013	3752		1.4345	644		1.4342	512
1.49	300.78		1.4503	663		1.4502	672		1.4171	3733		1.4503	649		1.45	510
1.51	570.36		1.4661	662		1.466	665		1.4329	3743		1.4661	648		1.4659	502
1.52	498.2		1.4819	653		1.4818	657		1.4487	3756		1.4819	650		1.4817	489
1.54	419.7		1.4978	645		1.4976	653		1.4646	3742		1.4978	648		1.4975	478
1.56	276.16		1.5136	638		1.5135	654		1.4804	3698		1.5136	642		1.5133	485
1.57	0		1.5294	633		1.5293	659		1.4962	3676		1.5294	640		1.5292	506
1.59	361.69		1.5452	618		1.5451	657		1.512	3689		1.5452	652		1.545	523
1.61	303.29		1.5611	596		1.5609	644		1.5279	3722		1.561	666		1.5608	525
1.62	333.41		1.5769	579		1.5767	627		1.5437	3747		1.5769	662		1.5766	516
1.64	640.17		1.5927	574		1.5926	614		1.5595	3762		1.5927	636		1.5924	507
1.66	469.35		1.6085	588		1.6084	600		1.5753	3750		1.6085	609		1.6083	501
1.67	816.2		1.6243	611		1.6242	579		1.5911	3723		1.6243	588		1.6241	498
1.69	879.75		1.6402	620		1.64	564		1.607	3691		1.6402	573		1.6399	496
1.71	1244.35		1.656	609		1.6559	562		1.6228	3695		1.656	562		1.6557	494
1.72	1197.27		1.6718	583		1.6717	559		1.6386	3710		1.6718	553		1.6716	498
1.74	1730.41		1.6876	545		1.6875	548		1.6544	3733		1.6876	540		1.6874	505
1.76	1453.71		1.7035	502		1.7033	528		1.6703	3712		1.7034	519		1.7032	506
1.77	1677.58		1.7193	466		1.7191	507		1.6861	3663		1.7193	492		1.719	494
1.79	1404.02		1.7351	438		1.735	478		1.7019	3573		1.7351	463		1.7348	481
1.81	2032.21		1.7509	415		1.7508	440		1.7177	3478		1.7509	428		1.7507	478
1.82	2564.01		1.7667	385		1.7666	399		1.7335	3360		1.7667	387		1.7665	488
1.84	1984.81		1.7826	354		1.7824	366		1.7494	3223		1.7826	351		1.7823	493
1.86	3156.06		1.7984	327		1.7983	338		1.7652	3053		1.7984	332		1.7981	482
1.87	2119.81		1.8142	306		1.8141	315		1.781	2886		1.8142	328		1.814	455
1.89	1852.08		1.83	288		1.8299	300		1.7968	2714		1.83	326		1.8298	421
1.91	1862.07		1.8459	274		1.8457	294		1.8127	2536		1.8458	314		1.8456	387
1.92	1502.76		1.8617	261		1.8615	289		1.8285	2341		1.8617	295		1.8614	360
1.94	1327.88		1.8775	250		1.8774	283		1.8443	2134		1.8775	277		1.8772	352
1.96	1427.03		1.8933	245		1.8932	273		1.8601	1896		1.8933	266		1.8931	358
1.97	1070.84		1.9091	241		1.909	261		1.8759	1630		1.9091	255		1.9089	370
1.99	1779.48		1.925	238		1.9248	245		1.8918	1331		1.925	244		1.9247	369
2.01	1218.25		1.9408	230		1.9407	234		1.9076	1052		1.9408	236		1.9405	353
2.02	1531.88		1.9566	224		1.9565	228		1.9234	817		1.9566	235		1.9564	329
2.04	973.46		1.9724	220		1.9723	229		1.9392	650		1.9724	237		1.9722	307
2.06	1352.27		1.9883	218		1.9881	230		1.9551	538		1.9883	235		1.988	290
2.07	1405.82		2.0041	216		2.0039	233		1.9709	470		2.0041	232		2.0038	277
2.09	1116.46		2.0199	214		2.0198	232		1.9867	414		2.0199	229		2.0196	270
2.11	1142.65		2.0357	212		2.0356	229		2.0025	366		2.0357	229		2.0355	263
2.12	1314.87		2.0515	210		2.0514	219		2.0183	328		2.0515	228		2.0513	256
2.14	1458.97		2.0674	208		2.0672	213		2.0342	305		2.0674	224		2.0671	246
2.16	1094.01		2.0832	207		2.0831	210		2.05	297		2.0832	216		2.0829	237
2.17	1826.29		2.099	206		2.0989	211		2.0658	292		2.099	211		2.0988	226
2.19	1156.49		2.1148	204		2.1147	210		2.0816	282		2.1148	209		2.1146	220
2.21	1134.58		2.1307	203		2.1305	207		2.0975	268		2.1307	209		2.1304	218
2.22	1363.54		2.1465	205		2.1463	206		2.1133	251		2.1465	210		2.1462	221
2.24	1276.48		2.1623	208		2.1622	207		2.1291	240		2.1623	208		2.162	224
2.26	1369.39		2.1781	209		2.178	209		2.1449	233		2.1781	206		2.1779	228
2.27	1243.39		2.1939	207		2.1938	207		2.1607	228		2.1939	204		2.1937	230
2.29	1539.3		2.2098	203		2.2096	202		2.1766	222		2.2098	203		2.2095	230
2.31	1528.12		2.2256	200		2.2255	198		2.1924	222		2.2256	202		2.2253	228
2.32	1558.31		2.2414	197		2.2413	197		2.2082	225		2.2414	201		2.2412	229
2.34	1994.16		2.2572	193		2.2571	198		2.224	227		2.2572	197		2.257	229
2.36	1607.26		2.2731	192		2.2729	199		2.2399	223		2.2731	195		2.2728	226
2.37	2103.69		2.2889	192		2.2888	199		2.2557	219		2.2889	196		2.2886	220
2.39	1849.52		2.3047	194		2.3046	199		2.2715	218		2.3047	199		2.3044	213
2.41	1904.47		2.3205	194		2.3204	200		2.2873	219		2.3205	201		2.3203	207
2.42	1806.82		2.3364	195		2.3362	201		2.3032	216		2.3363	202		2.3361	208
2.44	1681.23		2.3522	196		2.352	200		2.319	210		2.3522	205		2.3519	213
2.46	1484.65		2.368	197		2.3679	199		2.3348	206		2.368	208		2.3677	217
2.47	2034.2		2.3838	197		2.3837	200		2.3506	206		2.3838	207		2.3836	215
2.49	1435.82		2.3996	197		2.3995	200		2.3664	207		2.3996	204		2.3994	210
2.51	2235.4		2.4155	200		2.4153	197		2.3823	204		2.4155	198		2.4152	205
2.52	2265.58		2.4313	203		2.4312	193		2.3981	200		2.4313	195		2.431	203
2.54	1719.79		2.4471	204		2.447	192		2.4139	195		2.4471	193		2.4468	204
2.56	2046.81		2.4629	201		2.4628	194		2.4297	194		2.4629	194		2.4627	207
2.57	2380.4		2.4788	197		2.4786	197		2.4456	197		2.4787	197		2.4785	212
2.59	1815.85		2.4946	195		2.4944	196		2.4614	198		2.4946	199		2.4943	218
2.61	1973.85		2.5104	196		2.5103	195		2.4772	198		2.5104	200		2.5101	224
2.62	2555.51		2.5262	198		2.5261	198		2.493	194		2.5262	199		2.526	226
2.64	2159.57		2.542	197		2.5419	203		2.5088	193		2.542	195		2.5418	225
2.66	2747.35		2.5579	193		2.5577	209		2.5247	194		2.5579	194		2.5576	225
2.67	2953.64		2.5737	190		2.5736	214		2.5405	195		2.5737	195		2.5734	227
2.69	2380.86		2.5895	190		2.5894	217		2.5563	192		2.5895	199		2.5893	233
2.71	2374.62		2.6053	194		2.6052	218		2.5721	190		2.6053	201		2.6051	240
2.72	2480.03		2.6212	199		2.621	215		2.588	190		2.6211	205		2.6209	244
2.74	2168.99		2.637	200		2.6368	209		2.6038	192		2.637	208		2.6367	240
2.76	1591.27		2.6528	195		2.6527	204		2.6196	196		2.6528	211		2.6525	233
2.77	1352.8		2.6686	188		2.6685	204		2.6354	199		2.6686	208		2.6684	227
2.79	1708.27		2.6844	184		2.6843	206		2.6512	201		2.6844	202		2.6842	231
2.81	13566.8		2.7003	187		2.7001	206		2.6671	201		2.7003	198		2.7	237
2.82	82856.7		2.7161	191		2.716	203		2.6829	200		2.7161	200		2.7158	244
2.84	134496		2.7319	192		2.7318	201		2.6987	200		2.7319	205		2.7317	245
2.86	78965.6		2.7477	191		2.7476	198		2.7145	200		2.7477	207		2.7475	244
2.87	30716.9		2.7636	188		2.7634	197		2.7304	199		2.7635	206		2.7633	239
2.89	22867.9		2.7794	186		2.7792	194		2.7462	194		2.7794	204		2.7791	234
2.91	17941.7		2.7952	185		2.7951	195		2.762	189		2.7952	203		2.7949	226
2.92	13578.9		2.811	186		2.8109	197		2.7778	186		2.811	202		2.8108	216
2.94	6164.45		2.8268	189		2.8267	198		2.7936	188		2.8268	201		2.8266	205
2.96	4598.54		2.8427	191		2.8425	198		2.8095	191		2.8427	200		2.8424	196
2.97	3040.24		2.8585	189		2.8584	197		2.8253	192		2.8585	199		2.8582	191
2.99	2613.8		2.8743	187		2.8742	197		2.8411	192		2.8743	196		2.8741	190
3.01	2123.19		2.8901	190		2.89	198		2.8569	190		2.8901	196		2.8899	195
3.02	2127.22		2.906	195		2.9058	199		2.8728	189		2.9059	200		2.9057	206
3.04	2350.28		2.9218	199		2.9216	199		2.8886	187		2.9218	200		2.9215	224
3.06	2070.1		2.9376	201		2.9375	198		2.9044	186		2.9376	193		2.9373	238
3.07	2067.6		2.9534	199		2.9533	198		2.9202	186		2.9534	186		2.9532	245
3.09	5437.29		2.9692	197		2.9691	198		2.936	191		2.9692	186		2.969	244
3.11	20147.7		2.9851	196		2.9849	198		2.9519	198		2.9851	191		2.9848	241
3.12	44710.8		3.0009	196		3.0008	199		2.9677	207		3.0009	193		3.0006	238
3.14	60081.9		3.0167	197		3.0166	199		2.9835	214		3.0167	191		3.0165	237
3.16	55393.2		3.0325	196		3.0324	199		2.9993	221		3.0325	189		3.0323	238
3.17	38763.7		3.0484	196		3.0482	201		3.0152	226		3.0484	190		3.0481	250
3.19	24714.9		3.0642	197		3.064	204		3.031	230		3.0642	193		3.0639	263
3.21	14061.5		3.08	201		3.0799	208		3.0468	237		3.08	196		3.0797	277
3.22	14494.5		3.0958	208		3.0957	213		3.0626	253		3.0958	198		3.0956	287
3.24	65166.6		3.1116	217		3.1115	222		3.0784	280		3.1116	201		3.1114	295
3.26	504541		3.1275	231		3.1273	235		3.0943	334		3.1275	204		3.1272	301
3.27	1.79744e+06		3.1433	245		3.1432	250		3.1101	507		3.1433	208		3.143	308
3.29	3.03372e+06		3.1591	259		3.159	262		3.1259	1276		3.1591	214		3.1589	319
3.31	3.16766e+06		3.1749	268		3.1748	270		3.1417	3890		3.1749	222		3.1747	335
3.32	2.49478e+06		3.1908	273		3.1906	275		3.1576	10903		3.1908	235		3.1905	346
3.34	1.62011e+06		3.2066	274		3.2065	282		3.1734	27567		3.2066	244		3.2063	342
3.36	860412		3.2224	282		3.2223	293		3.1892	62832		3.2224	251		3.2221	336
3.37	426461		3.2382	293		3.2381	307		3.205	123391		3.2382	260		3.238	337
3.39	204714		3.2541	307		3.2539	315		3.2209	204930		3.254	270		3.2538	346
3.41	109337		3.2699	312		3.2697	318		3.2367	286430		3.2699	282		3.2696	351
3.42	73122.4		3.2857	311		3.2856	321		3.2525	338914		3.2857	289		3.2854	346
3.44	44103.7		3.3015	308		3.3014	326		3.2683	344435		3.3015	290		3.3013	335
3.46	28803.6		3.3173	328		3.3172	340		3.2841	306664		3.3173	287		3.3171	323
3.47	19965.2		3.3332	618		3.333	492		3.3	245358		3.3332	292		3.3329	310
3.49	16169.5		3.349	3015		3.3489	2129		3.3158	181602		3.349	311		3.3487	303
3.51	13232		3.3648	14267		3.3647	11246		3.3316	128123		3.3648	395		3.3645	307
3.52	10933		3.3806	45374		3.3805	40237		3.3474	88214		3.3806	637		3.3804	317
3.54	8033.67		3.3965	100610		3.3963	98271		3.3633	60852		3.3964	1109		3.3962	324
3.56	34748.2		3.4123	168110		3.4121	177272		3.3791	42691		3.4123	1731		3.412	334
3.57	75248.8		3.4281	222973		3.428	250505		3.3949	30915		3.4281	2250		3.4278	349
3.59	57481.7		3.4439	244486		3.4438	289391		3.4107	23307		3.4439	2445		3.4437	363
3.61	24725		3.4597	228435		3.4596	283353		3.4265	18324		3.4597	2279		3.4595	364
3.62	20452		3.4756	185099		3.4754	241581		3.4424	14905		3.4756	1955		3.4753	356
3.64	16276		3.4914	140573		3.4913	188718		3.4582	12415		3.4914	1700		3.4911	352
3.66	13641.5		3.5072	107490		3.5071	145505		3.474	10532		3.5072	1516		3.507	350
3.67	0		3.523	84945		3.5229	114361		3.4898	8888		3.523	1276		3.5228	341
3.69	0		3.5389	60993		3.5387	85703		3.5057	7153		3.5388	934		3.5386	330
3.71	0		3.5547	36648		3.5545	55119		3.5215	5319		3.5547	614		3.5544	356
3.72	0		3.5705	17668		3.5704	29177		3.5373	3689		3.5705	430		3.5702	550
3.74	0		3.5863	10987		3.5862	15477		3.5531	2593		3.5863	384		3.5861	1619
3.76	0		3.6021	8321		3.602	11337		3.5689	2032		3.6021	370		3.6019	3208
3.77	0		3.618	6539		3.6178	8949		3.5848	1755		3.618	369		3.6177	4260
3.79	0		3.6338	5172		3.6337	7104		3.6006	1579		3.6338	374		3.6335	3784
3.81	0		3.6496	4226		3.6495	5698		3.6164	1467		3.6496	382		3.6494	2347
3.82	0		3.6654	3607		3.6653	4709		3.6322	1391		3.6654	389		3.6652	1044
3.84	4283.15		3.6813	3155		3.6811	4034		3.6481	1329		3.6812	406		3.681	616
3.86	8414.85		3.6971	2793		3.6969	3548		3.6639	1269		3.6971	430		3.6968	521
3.87	12079.4		3.7129	2499		3.7128	3160		3.6797	1208		3.7129	455		3.7126	493
3.89	17132.6		3.7287	2253		3.7286	2834		3.6955	1159		3.7287	471		3.7285	494
3.91	17651.7		3.7445	2029		3.7444	2543		3.7113	1120		3.7445	476		3.7443	511
3.92	19973.1		3.7604	1815		3.7602	2256		3.7272	1087		3.7604	493		3.7601	555
3.94	19734.2		3.7762	1686		3.7761	2013		3.743	1056		3.7762	577		3.7759	676
3.96	21702.5		3.792	1777		3.7919	1945		3.7588	1032		3.792	798		3.7918	923
3.97	19726.8		3.8078	2141		3.8077	2176		3.7746	1030		3.8078	1196		3.8076	1314
3.99	20178.3		3.8237	2652		3.8235	2642		3.7905	1090		3.8236	1725		3.8234	1766
4.01	19427.6		3.8395	3098		3.8393	3138		3.8063	1253		3.8395	2229		3.8392	2128
4.02	18185		3.8553	3326		3.8552	3465		3.8221	1570		3.8553	2516		3.855	2283
4.04	17332.4		3.8711	3350		3.871	3570		3.8379	2004		3.8711	2513		3.8709	2226
4.06	18026		3.8869	3238		3.8868	3527		3.8537	2446		3.8869	2314		3.8867	2037
4.07	14735.9		3.9028	3088		3.9026	3437		3.8696	2784		3.9028	2084		3.9025	1823
4.09	16124.8		3.9186	2970		3.9185	3332		3.8854	2950		3.9186	1915		3.9183	1633
4.11	15859.3		3.9344	2914		3.9343	3251		3.9012	2969		3.9344	1816		3.9342	1464
4.12	16168.6		3.9502	2892		3.9501	3194		3.917	2921		3.9502	1751		3.95	1324
4.14	16036.5		3.9661	2862		3.9659	3167		3.9329	2896		3.9661	1710		3.9658	1216
4.16	14691.3		3.9819	2810		3.9817	3143		3.9487	2911		3.9819	1686		3.9816	1142
4.17	13947.2		3.9977	2778		3.9976	3121		3.9645	2967		3.9977	1676		3.9974	1090
4.19	13614.3		4.0135	2766		4.0134	3075		3.9803	3020		4.0135	1670		4.0133	1049
4.21	15097.8		4.0293	2737		4.0292	3016		3.9961	3108		4.0293	1669		4.0291	1038
4.22	14694.1		4.0452	2644		4.045	2946		4.012	3206		4.0452	1658		4.0449	1071
4.24	10702.6		4.061	2520		4.0609	2882		4.0278	3298		4.061	1623		4.0607	1115
4.26	10729.9		4.0768	2423		4.0767	2834		4.0436	3351		4.0768	1573		4.0766	1141
4.27	8864.7		4.0926	2367		4.0925	2783		4.0594	3379		4.0926	1529		4.0924	1146
4.29	9838.35		4.1085	2317		4.1083	2716		4.0753	3367		4.1085	1505		4.1082	1150
4.31	10446.8		4.1243	2258		4.1241	2640		4.0911	3360		4.1243	1495		4.124	1173
4.32	10113.9		4.1401	2208		4.14	2585		4.1069	3370		4.1401	1468		4.1398	1213
4.34	10588.4		4.1559	2185		4.1558	2556		4.1227	3436		4.1559	1428		4.1557	1245
4.36	9909.04		4.1718	2205		4.1716	2558		4.1386	3547		4.1717	1407		4.1715	1264
4.37	10111		4.1876	2246		4.1874	2574		4.1544	3651		4.1876	1438		4.1873	1258
4.39	8324.27		4.2034	2323		4.2033	2605		4.1702	3686		4.2034	1521		4.2031	1241
4.41	7511		4.2192	2424		4.2191	2680		4.186	3665		4.2192	1617		4.219	1225
4.42	7831.25		4.235	2573		4.2349	2863		4.2018	3609		4.235	1720		4.2348	1219
4.44	7624.34		4.2509	2857		4.2507	3248		4.2177	3555		4.2509	1888		4.2506	1220
4.46	8573.97		4.2667	3407		4.2666	3911		4.2335	3513		4.2667	2249		4.2664	1217
4.47	7737.57		4.2825	4293		4.2824	4778		4.2493	3488		4.2825	2842		4.2822	1210
4.49	6662.27		4.2983	5332		4.2982	5689		4.2651	3491		4.2983	3549		4.2981	1202
4.51	7193.76		4.3142	6177		4.314	6400		4.281	3541		4.3141	4148		4.3139	1203
4.52	7633.72		4.33	6498		4.3298	6727		4.2968	3598		4.33	4445		4.3297	1224
4.54	8241.22		4.3458	6235		4.3457	6553		4.3126	3608		4.3458	4358		4.3455	1282
4.56	8152.27		4.3616	5550		4.3615	5930		4.3284	3568		4.3616	3956		4.3614	1445
4.57	8191.71		4.3774	4739		4.3773	5059		4.3442	3527		4.3774	3422		4.3772	1934
4.59	7888.94		4.3933	4014		4.3931	4261		4.3601	3553		4.3933	2925		4.393	3029
4.61	6447.51		4.4091	3459		4.409	3704		4.3759	3656		4.4091	2577		4.4088	4708
4.62	6791.55		4.4249	3047		4.4248	3344		4.3917	3784		4.4249	2329		4.4247	6457
4.64	6843.11		4.4407	2736		4.4406	3058		4.4075	3980		4.4407	2132		4.4405	7453
4.66	7137.75		4.4566	2496		4.4564	2786		4.4234	4390		4.4565	1936		4.4563	7305
4.67	6568.25		4.4724	2284		4.4722	2555		4.4392	5102		4.4724	1749		4.4721	6276
4.69	6117.46		4.4882	2083		4.4881	2361		4.455	5978		4.4882	1551		4.4879	4973
4.71	9515.62		4.504	1894		4.5039	2192		4.4708	6804		4.504	1362		4.5038	3802
4.72	6326.78		4.5198	1748		4.5197	2028		4.4866	7419		4.5198	1201		4.5196	2912
4.74	6493.22		4.5357	1643		4.5355	1900		4.5025	7791		4.5357	1095		4.5354	2267
4.76	6277.09		4.5515	1562		4.5514	1802		4.5183	7876		4.5515	1037		4.5512	1848
4.77	6727.18		4.5673	1490		4.5672	1733		4.5341	7575		4.5673	996		4.5671	1569
4.79	8253.24		4.5831	1440		4.583	1685		4.5499	6912		4.5831	960		4.5829	1358
4.81	5338.16		4.599	1404		4.5988	1670		4.5658	6064		4.5989	931		4.5987	1202
4.82	6458.91		4.6148	1397		4.6146	1672		4.5816	5295		4.6148	915		4.6145	1101
4.84	5511.52		4.6306	1393		4.6305	1663		4.5974	4716		4.6306	883		4.6303	1028
4.86	5827.77		4.6464	1382		4.6463	1624		4.6132	4321		4.6464	842		4.6462	960
4.87	6033.39		4.6622	1343		4.6621	1577		4.629	4015		4.6622	814		4.662	895
4.89	6115.92		4.6781	1313		4.6779	1539		4.6449	3783		4.6781	818		4.6778	858
4.91	5613.66		4.6939	1304		4.6938	1503		4.6607	3640		4.6939	827		4.6936	850
4.92	4544.01		4.7097	1309		4.7096	1479		4.6765	3564		4.7097	822		4.7095	845
4.94	4930.39		4.7255	1301		4.7254	1469		4.6923	3507		4.7255	805		4.7253	826
4.96	5408.02		4.7414	1282		4.7412	1474		4.7082	3430		4.7413	793		4.7411	796
4.97	4422.18		4.7572	1272		4.757	1478		4.724	3344		4.7572	779		4.7569	774
4.99	6113.05		4.773	1271		4.7729	1471		4.7398	3261		4.773	758		4.7727	758
5.01	5075.19		4.7888	1257		4.7887	1464		4.7556	3210		4.7888	742		4.7886	738
5.02	4672.32		4.8046	1218		4.8045	1451		4.7714	3193		4.8046	731		4.8044	718
5.04	4937.67		4.8205	1186		4.8203	1422		4.7873	3195		4.8205	721		4.8202	709
5.06	4640.49		4.8363	1170		4.8362	1386		4.8031	3195		4.8363	712		4.836	717
5.07	4920.16		4.8521	1177		4.852	1383		4.8189	3191		4.8521	727		4.8519	730
5.09	4567.33		4.8679	1185		4.8678	1398		4.8347	3183		4.8679	758		4.8677	739
5.11	4405.27		4.8838	1189		4.8836	1419		4.8506	3192		4.8837	780		4.8835	736
5.12	5461.28		4.8996	1178		4.8994	1416		4.8664	3199		4.8996	773		4.8993	723
5.14	4141.57		4.9154	1155		4.9153	1417		4.8822	3193		4.9154	760		4.9151	706
5.16	4399.78		4.9312	1123		4.9311	1416		4.898	3172		4.9312	768		4.931	696
5.17	3818.53		4.947	1110		4.9469	1413		4.9138	3167		4.947	792		4.9468	696
5.19	5190.48		4.9629	1116		4.9627	1380		4.9297	3155		4.9629	807		4.9626	703
5.21	5687.99		4.9787	1126		4.9786	1348		4.9455	3152		4.9787	807		4.9784	713
5.22	4519.64		4.9945	1119		4.9944	1327		4.9613	3150		4.9945	803		4.9943	721
5.24	5115.78		5.0103	1118		5.0102	1331		4.9771	3162		5.0103	799		5.0101	719
5.26	6477.34		5.0262	1127		5.026	1317		4.993	3177		5.0262	796		5.0259	706
5.27	3742.39		5.042	1143		5.0418	1289		5.0088	3175		5.042	785		5.0417	696
5.29	5789.02		5.0578	1140		5.0577	1274		5.0246	3147		5.0578	774		5.0575	697
5.31	4366.48		5.0736	1124		5.0735	1285		5.0404	3120		5.0736	765		5.0734	697
5.33	4392.96		5.0894	1108		5.0893	1308		5.0563	3093		5.0894	757		5.0892	687
5.34	6026.51		5.1053	1095		5.1051	1320		5.0721	3069		5.1053	752		5.105	677
5.36	3740.46		5.1211	1077		5.121	1319		5.0879	3057		5.1211	759		5.1208	686
5.38	5276.3		5.1369	1065		5.1368	1312		5.1037	3061		5.1369	767		5.1367	714
5.39	4669.21		5.1527	1071		5.1526	1320		5.1195	3046		5.1527	768		5.1525	747
5.41	4150.06		5.1686	1097		5.1684	1324		5.1354	3005		5.1686	754		5.1683	762
5.43	4249.4		5.1844	1125		5.1843	1334		5.1512	2946		5.1844	741		5.1841	754
5.44	4439.94		5.2002	1131		5.2001	1332		5.167	2896		5.2002	749		5.1999	734
5.46	4506.28		5.216	1118		5.2159	1327		5.1828	2849		5.216	772		5.2158	718
5.48	3536.65		5.2319	1102		5.2317	1320		5.1987	2822		5.2318	790		5.2316	721
5.49	4691.18		5.2477	1105		5.2475	1320		5.2145	2808		5.2477	787		5.2474	728
5.51	4798.53		5.2635	1121		5.2634	1315		5.2303	2828		5.2635	769		5.2632	724
5.53	4546.18		5.2793	1133		5.2792	1309		5.2461	2871		5.2793	751		5.2791	696
5.54	3705.16		5.2951	1133		5.295	1312		5.2619	2929		5.2951	751		5.2949	667
5.56	3462.26		5.311	1141		5.3108	1331		5.2778	2981		5.311	764		5.3107	652
5.58	6480.94		5.3268	1174		5.3267	1373		5.2936	3007		5.3268	793		5.3265	661
5.59	5059.97		5.3426	1228		5.3425	1432		5.3094	2993		5.3426	826		5.3423	667
5.61	3851.25		5.3584	1282		5.3583	1501		5.3252	2977		5.3584	877		5.3582	665
5.63	3259.75		5.3743	1332		5.3741	1546		5.3411	2983		5.3742	952		5.374	663
5.64	2994.17		5.3901	1375		5.3899	1539		5.3569	3007		5.3901	1021		5.3898	672
5.66	2566.24		5.4059	1384		5.4058	1485		5.3727	3039		5.4059	1057		5.4056	685
5.68	2966.53		5.4217	1342		5.4216	1420		5.3885	3079		5.4217	1080		5.4215	691
5.69	3121.02		5.4375	1259		5.4374	1370		5.4043	3115		5.4375	1168		5.4373	689
5.71	3445.07		5.4534	1187		5.4532	1338		5.4202	3135		5.4534	1395		5.4531	691
5.73	3634.32		5.4692	1149		5.4691	1314		5.436	3125		5.4692	1735		5.4689	695
5.74	3801.7		5.485	1133		5.4849	1291		5.4518	3113		5.485	2065		5.4848	699
5.76	3279.95		5.5008	1111		5.5007	1270		5.4676	3114		5.5008	2267		5.5006	701
5.78	3116.06		5.5167	1087		5.5165	1249		5.4835	3134		5.5166	2274		5.5164	708
5.79	2941.33		5.5325	1068		5.5323	1235		5.4993	3135		5.5325	2117		5.5322	718
5.81	2710.07		5.5483	1054		5.5482	1239		5.5151	3122		5.5483	1866		5.548	737
5.83	3211.55		5.5641	1045		5.564	1239		5.5309	3099		5.5641	1594		5.5639	765
5.84	4063.93		5.5799	1038		5.5798	1229		5.5467	3074		5.5799	1350		5.5797	807
5.86	2636.57		5.5958	1036		5.5956	1211		5.5626	3047		5.5958	1160		5.5955	850
5.88	2633.35		5.6116	1024		5.6115	1193		5.5784	3032		5.6116	1022		5.6113	893
5.89	2562.11		5.6274	1013		5.6273	1187		5.5942	3038		5.6274	934		5.6272	932
5.91	3448.96		5.6432	1002		5.6431	1179		5.61	3065		5.6432	885		5.643	961
5.93	3532.34		5.6591	1002		5.6589	1180		5.6259	3102		5.659	859		5.6588	967
5.94	3183.77		5.6749	1003		5.6747	1189		5.6417	3138		5.6749	845		5.6746	957
5.96	4365.29		5.6907	1004		5.6906	1214		5.6575	3157		5.6907	830		5.6904	932
5.98	5930.71		5.7065	1007		5.7064	1234		5.6733	3137		5.7065	816		5.7063	900
5.99	5034.32		5.7223	1008		5.7222	1249		5.6891	3092		5.7223	801		5.7221	852
6.01	6297.72		5.7382	1024		5.738	1237		5.705	3049		5.7382	792		5.7379	801
6.03	5768.41		5.754	1040		5.7539	1223		5.7208	3054		5.754	787		5.7537	770
6.04	7461.46		5.7698	1041		5.7697	1196		5.7366	3086		5.7698	783		5.7696	760
6.06	6550.37		5.7856	1007		5.7855	1172		5.7524	3112		5.7856	778		5.7854	753
6.08	6634.89		5.8015	977		5.8013	1156		5.7683	3112		5.8014	768		5.8012	742
6.09	5660.79		5.8173	967		5.8171	1149		5.7841	3085		5.8173	741		5.817	729
6.11	5192.23		5.8331	985		5.833	1147		5.7999	3069		5.8331	704		5.8328	717
6.13	3676.52		5.8489	993		5.8488	1154		5.8157	3059		5.8489	674		5.8487	711
6.14	4250.61		5.8647	979		5.8646	1167		5.8315	3060		5.8647	666		5.8645	701
6.16	3221.04		5.8806	957		5.8804	1175		5.8474	3046		5.8806	678		5.8803	693
6.18	3411.76		5.8964	959		5.8963	1166		5.8632	3039		5.8964	697		5.8961	688
6.19	2860.8		5.9122	991		5.9121	1146		5.879	3026		5.9122	713		5.912	693
6.21	2314.12		5.928	1023		5.9279	1148		5.8948	3038		5.928	716		5.9278	701
6.23	4038.73		5.9439	1036		5.9437	1164		5.9107	3039		5.9439	709		5.9436	707
6.24	2468.84		5.9597	1024		5.9595	1167		5.9265	3022		5.9597	698		5.9594	709
6.26	2644.39		5.9755	1014		5.9754	1163		5.9423	3000		5.9755	696		5.9752	705
6.28	2456.37		5.9913	1008		5.9912	1163		5.9581	3005		5.9913	713		5.9911	703
6.29	3090.99		6.0071	991		6.007	1156		5.9739	3044		6.0071	727		6.0069	694
6.31	2219.46		6.023	967		6.0228	1130		5.9898	3083		6.023	735		6.0227	687
6.33	2028.71		6.0388	948		6.0387	1119		6.0056	3079		6.0388	731		6.0385	686
6.34	2178.41		6.0546	939		6.0545	1136		6.0214	3023		6.0546	716		6.0544	695
6.36	2677.64		6.0704	937		6.0703	1166		6.0372	2958		6.0704	701		6.0702	698
6.38	3271.42		6.0863	945		6.0861	1160		6.0531	2917		6.0863	696		6.086	701
6.39	2039.91		6.1021	947		6.102	1132		6.0689	2932		6.1021	700		6.1018	698
6.41	2322.04		6.1179	943		6.1178	1115		6.0847	2987		6.1179	715		6.1176	696
6.43	2065.43		6.1337	920		6.1336	1125		6.1005	3043		6.1337	722		6.1335	697
6.44	1988.66		6.1496	902		6.1494	1149		6.1164	3066		6.1495	718		6.1493	703
6.46	2520.14		6.1654	906		6.1652	1166		6.1322	3079		6.1654	710		6.1651	704
6.48	2336.9		6.1812	930		6.1811	1154		6.148	3073		6.1812	712		6.1809	694
6.49	2330.48		6.197	945		6.1969	1114		6.1638	3052		6.197	714		6.1968	673
6.51	2332.04		6.2128	946		6.2127	1082		6.1796	3010		6.2128	708		6.2126	660
6.53	2091.45		6.2287	939		6.2285	1084		6.1955	2969		6.2287	690		6.2284	664
6.54	2224		6.2445	943		6.2444	1109		6.2113	2968		6.2445	672		6.2442	675
6.56	1771.48		6.2603	949		6.2602	1134		6.2271	2989		6.2603	665		6.26	679
6.58	2129.91		6.2761	945		6.276	1151		6.2429	2992		6.2761	668		6.2759	685
6.59	2201.81		6.292	936		6.2918	1163		6.2588	2973		6.2919	677		6.2917	690
6.61	2314.61		6.3078	934		6.3076	1157		6.2746	2958		6.3078	683		6.3075	700
6.63	1979.53		6.3236	943		6.3235	1132		6.2904	2969		6.3236	695		6.3233	708
6.64	2291.39		6.3394	953		6.3393	1089		6.3062	2991		6.3394	702		6.3392	705
6.66	2473		6.3552	956		6.3551	1061		6.322	2989		6.3552	706		6.355	694
6.68	2084.82		6.3711	948		6.3709	1064		6.3379	2966		6.3711	699		6.3708	676
6.69	2166.05		6.3869	944		6.3868	1093		6.3537	2962		6.3869	700		6.3866	666
6.71	1620.73		6.4027	939		6.4026	1115		6.3695	3005		6.4027	707		6.4025	673
6.73	2033.41		6.4185	938		6.4184	1115		6.3853	3067		6.4185	722		6.4183	689
6.74	1955.4		6.4344	937		6.4342	1104		6.4012	3103		6.4343	724		6.4341	697
6.76	1844.13		6.4502	950		6.45	1105		6.417	3093		6.4502	721		6.4499	696
6.78	1500.52		6.466	971		6.4659	1121		6.4328	3070		6.466	717		6.4657	682
6.79	2142.41		6.4818	982		6.4817	1131		6.4486	3060		6.4818	717		6.4816	672
6.81	1792.14		6.4976	986		6.4975	1128		6.4644	3065		6.4976	718		6.4974	667
6.83	2335.56		6.5135	994		6.5133	1105		6.4803	3055		6.5135	726		6.5132	669
6.84	1434.58		6.5293	1006		6.5292	1079		6.4961	3025		6.5293	737		6.529	665
6.86	2745.71		6.5451	1003		6.545	1061		6.5119	2989		6.5451	744		6.5449	661
6.88	1763.29		6.5609	980		6.5608	1067		6.5277	2969		6.5609	742		6.5607	662
6.89	1806.92		6.5768	955		6.5766	1085		6.5436	2961		6.5767	731		6.5765	675
6.91	1776.01		6.5926	949		6.5924	1103		6.5594	2952		6.5926	718		6.5923	689
6.93	1264.36		6.6084	958		6.6083	1108		6.5752	2948		6.6084	712		6.6081	690
6.94	1542.96		6.6242	967		6.6241	1110		6.591	2952		6.6242	713		6.624	672
6.96	1946.48		6.64	971		6.6399	1115		6.6068	2960		6.64	724		6.6398	659
6.98	1724.1		6.6559	965		6.6557	1132		6.6227	2953		6.6559	726		6.6556	656
6.99	1689.98		6.6717	962		6.6716	1146		6.6385	2949		6.6717	715		6.6714	663
7.01	1238.22		6.6875	962		6.6874	1148		6.6543	2962		6.6875	705		6.6873	666
7.03	1389.26		6.7033	963		6.7032	1132		6.6701	2969		6.7033	713		6.7031	671
7.04	1158.4		6.7192	960		6.719	1110		6.686	2936		6.7191	726		6.7189	674
7.06	1093.08		6.735	947		6.7348	1097		6.7018	2889		6.735	730		6.7347	682
7.08	1149.86		6.7508	927		6.7507	1104		6.7176	2852		6.7508	715		6.7505	678
7.09	1444.9		6.7666	921		6.7665	1124		6.7334	2843		6.7666	693		6.7664	670
7.11	776.9		6.7824	933		6.7823	1147		6.7492	2848		6.7824	674		6.7822	666
7.13	1231.22		6.7983	950		6.7981	1159		6.7651	2854		6.7983	661		6.798	670
7.14	0		6.8141	954		6.814	1162		6.7809	2863		6.8141	657		6.8138	671
7.16	0		6.8299	942		6.8298	1155		6.7967	2868		6.8299	661		6.8297	667
7.18	623.55		6.8457	928		6.8456	1129		6.8125	2861		6.8457	673		6.8455	661
7.19	677.64		6.8616	928		6.8614	1092		6.8284	2853		6.8616	686		6.8613	658
7.21	1266.43		6.8774	941		6.8772	1065		6.8442	2841		6.8774	697		6.8771	659
7.23	1099.49		6.8932	957		6.8931	1051		6.86	2835		6.8932	695		6.8929	661
7.24	1846.38		6.909	964		6.9089	1052		6.8758	2826		6.909	679		6.9088	671
7.26	1232.68		6.9248	968		6.9247	1054		6.8916	2820		6.9248	662		6.9246	681
7.28	1439.99		6.9407	978		6.9405	1065		6.9075	2797		6.9407	655		6.9404	686
7.29	1430.52		6.9565	989		6.9564	1072		6.9233	2775		6.9565	662		6.9562	683
7.31	1611.82		6.9723	982		6.9722	1075		6.9391	2766		6.9723	671		6.9721	678
7.33	1938.97		6.9881	957		6.988	1069		6.9549	2777		6.9881	690		6.9879	669
7.34	1692.83		7.004	932		7.0038	1072		6.9708	2772		7.004	704		7.0037	656
7.36	1375.61		7.0198	924		7.0196	1071		6.9866	2752		7.0198	710		7.0195	642
7.38	1897.05		7.0356	927		7.0355	1074		7.0024	2738		7.0356	696		7.0353	630
7.39	1463.92		7.0514	928		7.0513	1071		7.0182	2741		7.0514	684		7.0512	624
7.41	1517.77		7.0672	928		7.0671	1072		7.034	2760		7.0672	674		7.067	639
7.43	1785.68		7.0831	926		7.0829	1074		7.0499	2784		7.0831	672		7.0828	672
7.44	1704.83		7.0989	924		7.0988	1075		7.0657	2807		7.0989	668		7.0986	698
7.46	1185.61		7.1147	922		7.1146	1069		7.0815	2820		7.1147	670		7.1145	701
7.48	1493.98		7.1305	919		7.1304	1065		7.0973	2814		7.1305	678		7.1303	683
7.49	2327.92		7.1464	912		7.1462	1054		7.1132	2793		7.1464	683		7.1461	673
7.51	1940.45		7.1622	903		7.1621	1043		7.129	2785		7.1622	682		7.1619	678
7.53	1882.58		7.178	896		7.1779	1031		7.1448	2800		7.178	679		7.1777	684
7.54	2202.47		7.1938	893		7.1937	1019		7.1606	2829		7.1938	679		7.1936	683
7.56	1946.66		7.2097	896		7.2095	1011		7.1765	2838		7.2096	677		7.2094	670
7.58	1251.89		7.2255	890		7.2253	1023		7.1923	2820		7.2255	676		7.2252	663
7.59	1957.75		7.2413	883		7.2412	1043		7.2081	2785		7.2413	677		7.241	659
7.61	1903.22		7.2571	874		7.257	1061		7.2239	2779		7.2571	684		7.2569	661
7.63	1482.34		7.2729	874		7.2728	1076		7.2397	2783		7.2729	690		7.2727	656
7.64	2096.08		7.2888	883		7.2886	1084		7.2556	2775		7.2888	697		7.2885	655
7.66	2031.23		7.3046	884		7.3045	1088		7.2714	2749		7.3046	691		7.3043	656
7.68	1518.62		7.3204	884		7.3203	1077		7.2872	2745		7.3204	671		7.3201	667
7.69	1690.33		7.3362	892		7.3361	1051		7.303	2750		7.3362	645		7.336	670
7.71	1290.27		7.3521	897		7.3519	1026		7.3189	2751		7.352	637		7.3518	669
7.73	2243.21		7.3679	887		7.3677	1019		7.3347	2735		7.3679	650		7.3676	668
7.74	1887.44		7.3837	869		7.3836	1037		7.3505	2719		7.3837	672		7.3834	669
7.76	1363.61		7.3995	860		7.3994	1068		7.3663	2712		7.3995	677		7.3993	669
7.78	1081.66		7.4153	882		7.4152	1091		7.3821	2705		7.4153	678		7.4151	666
7.79	1689.98		7.4312	902		7.431	1086		7.398	2691		7.4312	673		7.4309	667
7.81	1337.91		7.447	904		7.4469	1067		7.4138	2673		7.447	681		7.4467	669
7.83	1352.55		7.4628	895		7.4627	1051		7.4296	2657		7.4628	687		7.4626	659
7.84	1260.17		7.4786	897		7.4785	1056		7.4454	2647		7.4786	689		7.4784	634
7.86	1467.41		7.4945	905		7.4943	1060		7.4613	2646		7.4944	675		7.4942	613
7.88	1129.58		7.5103	918		7.5101	1062		7.4771	2641		7.5103	666		7.51	612
7.89	1650.42		7.5261	920		7.526	1061		7.4929	2631		7.5261	661		7.5258	630
7.91	1741.05		7.5419	926		7.5418	1061		7.5087	2627		7.5419	670		7.5417	650
7.93	1127.94		7.5577	922		7.5576	1059		7.5245	2638		7.5577	680		7.5575	663
7.94	862.09		7.5736	920		7.5734	1051		7.5404	2652		7.5736	693		7.5733	665
7.96	1785.66		7.5894	903		7.5893	1043		7.5562	2649		7.5894	705		7.5891	660
7.98	1505.77		7.6052	887		7.6051	1040		7.572	2634		7.6052	711		7.605	654
7.99	1616.15		7.621	869		7.6209	1047		7.5878	2628		7.621	707		7.6208	655
8.01	1688.3		7.6369	856		7.6367	1057		7.6037	2650		7.6368	710		7.6366	661
8.03	1213.15		7.6527	847		7.6525	1067		7.6195	2682		7.6527	720		7.6524	669
8.04	897.79		7.6685	856		7.6684	1070		7.6353	2685		7.6685	732		7.6682	664
8.06	1416.14		7.6843	873		7.6842	1049		7.6511	2656		7.6843	726		7.6841	661
8.08	1834.7		7.7001	895		7.7	1025		7.6669	2628		7.7001	722		7.6999	659
8.09	1382.27		7.716	903		7.7158	1007		7.6828	2620		7.716	713		7.7157	666
8.11	1594.56		7.7318	901		7.7317	1014		7.6986	2622		7.7318	711		7.7315	674
8.13	2101.02		7.7476	888		7.7475	1033		7.7144	2609		7.7476	684		7.7474	689
8.14	1376.36		7.7634	875		7.7633	1056		7.7302	2586		7.7634	659		7.7632	694
8.16	1258.87		7.7793	869		7.7791	1056		7.7461	2578		7.7792	642		7.779	691
8.18	986.92		7.7951	885		7.7949	1049		7.7619	2577		7.7951	649		7.7948	683
8.19	1227.43		7.8109	903		7.8108	1038		7.7777	2570		7.8109	659		7.8106	686
8.21	1073.12		7.8267	904		7.8266	1038		7.7935	2551		7.8267	680		7.8265	685
8.23	1126.1		7.8425	883		7.8424	1042		7.8093	2533		7.8425	704		7.8423	674
8.24	1620.57		7.8584	867		7.8582	1031		7.8252	2532		7.8584	733		7.8581	654
8.26	1287.87		7.8742	870		7.8741	996		7.841	2554		7.8742	737		7.8739	646
8.28	1332.3		7.89	875		7.8899	961		7.8568	2574		7.89	721		7.8898	652
8.29	1843.54		7.9058	865		7.9057	945		7.8726	2563		7.9058	697		7.9056	659
8.31	1537.66		7.9217	844		7.9215	957		7.8885	2519		7.9217	684		7.9214	666
8.33	1227.59		7.9375	830		7.9373	993		7.9043	2474		7.9375	679		7.9372	674
8.34	1876.16		7.9533	832		7.9532	1029		7.9201	2470		7.9533	671		7.953	677
8.36	996.54		7.9691	840		7.969	1041		7.9359	2520		7.9691	655		7.9689	672
8.38	1336.01		7.9849	847		7.9848	1035		7.9517	2581		7.9849	644		7.9847	656
8.39	982.57		8.0008	856		8.0006	1017		7.9676	2604		8.0008	657		8.0005	641
8.41	1343.73		8.0166	865		8.0165	1007		7.9834	2580		8.0166	677		8.0163	642
8.43	1764.04		8.0324	865		8.0323	1004		7.9992	2554		8.0324	685		8.0322	648
8.44	1515.31		8.0482	861		8.0481	1009		8.015	2572		8.0482	663		8.048	652
8.46	1213.69		8.0641	862		8.0639	1023		8.0309	2604		8.0641	640		8.0638	656
8.48	946.43		8.0799	872		8.0798	1042		8.0467	2599		8.0799	632		8.0796	665
8.49	1420.92		8.0957	888		8.0956	1042		8.0625	2557		8.0957	648		8.0954	662
8.51	1280.51		8.1115	903		8.1114	1015		8.0783	2516		8.1115	662		8.1113	642
8.53	1643.7		8.1274	909		8.1272	986		8.0942	2490		8.1273	671		8.1271	620
8.54	1608.44		8.1432	907		8.143	976		8.11	2460		8.1432	673		8.1429	619
8.56	1124.96		8.159	895		8.1589	998		8.1258	2434		8.159	675		8.1587	635
8.58	1140.91		8.1748	875		8.1747	1022		8.1416	2426		8.1748	672		8.1746	646
8.59	1146.2		8.1906	862		8.1905	1041		8.1574	2442		8.1906	669		8.1904	645
8.61	1407.33		8.2065	859		8.2063	1041		8.1733	2456		8.2065	669		8.2062	640
8.63	1552.53		8.2223	863		8.2222	1037		8.1891	2470		8.2223	667		8.222	639
8.64	1221.55		8.2381	864		8.238	1020		8.2049	2478		8.2381	661		8.2378	634
8.66	1756.47		8.2539	851		8.2538	1006		8.2207	2491		8.2539	652		8.2537	630
8.68	1225.45		8.2698	832		8.2696	995		8.2366	2499		8.2697	643		8.2695	628
8.69	1520.13		8.2856	828		8.2854	997		8.2524	2495		8.2856	642		8.2853	633
8.71	1310.88		8.3014	843		8.3013	992		8.2682	2455		8.3014	649		8.3011	635
8.73	1592.25		8.3172	866		8.3171	977		8.284	2387		8.3172	658		8.317	631
8.74	1304.57		8.333	886		8.3329	972		8.2998	2331		8.333	663		8.3328	625
8.76	1274.84		8.3489	884		8.3487	995		8.3157	2324		8.3489	663		8.3486	628
8.78	1020.59		8.3647	869		8.3646	1021		8.3315	2342		8.3647	657		8.3644	638
8.79	1134.33		8.3805	853		8.3804	1023		8.3473	2345		8.3805	654		8.3803	649
8.81	1531.66		8.3963	850		8.3962	1004		8.3631	2322		8.3963	649		8.3961	652
8.83	1730.25		8.4122	862		8.412	995		8.379	2316		8.4121	643		8.4119	654
8.84	1149.65		8.428	868		8.4278	1004		8.3948	2348		8.428	633		8.4277	657
8.86	979.91		8.4438	864		8.4437	1010		8.4106	2406		8.4438	636		8.4435	668
8.88	1231.97		8.4596	858		8.4595	1004		8.4264	2445		8.4596	659		8.4594	677
8.89	1063.27		8.4754	869		8.4753	1000		8.4422	2457		8.4754	680		8.4752	677
8.91	1033.11		8.4913	887		8.4911	999		8.4581	2444		8.4913	687		8.491	664
8.93	1321.17		8.5071	892		8.507	1001		8.4739	2422		8.5071	679		8.5068	657
8.94	1796.61		8.5229	867		8.5228	986		8.4897	2392		8.5229	670		8.5227	666
8.96	1220.28		8.5387	835		8.5386	970		8.5055	2366		8.5387	669		8.5385	682
8.98	1573.32		8.5546	820		8.5544	951		8.5214	2356		8.5545	673		8.5543	676
8.99	1585.91		8.5704	827		8.5702	948		8.5372	2358		8.5704	673		8.5701	644
9.01	1268.99		8.5862	846		8.5861	946		8.553	2375		8.5862	675		8.5859	611
9.03	1220.79		8.602	852		8.6019	966		8.5688	2393		8.602	670		8.6018	603
9.04	1250.19		8.6178	854		8.6177	982		8.5846	2391		8.6178	667		8.6176	619
9.06	1026.06		8.6337	845		8.6335	999		8.6005	2356		8.6337	669		8.6334	640
9.08	1570.56		8.6495	846		8.6494	992		8.6163	2317		8.6495	668		8.6492	652
9.09	1738.23		8.6653	841		8.6652	974		8.6321	2305		8.6653	659		8.6651	659
9.11	1155.72		8.6811	840		8.681	963		8.6479	2323		8.6811	648		8.6809	658
9.13	945.9		8.697	820		8.6968	968		8.6638	2336		8.6969	644		8.6967	654
9.14	1404.6		8.7128	817		8.7126	974		8.6796	2324		8.7128	643		8.7125	648
9.16	1200.59		8.7286	825		8.7285	969		8.6954	2313		8.7286	642		8.7283	649
9.18	1379.02		8.7444	845		8.7443	962		8.7112	2309		8.7444	636		8.7442	650
9.19	1197.21		8.7602	849		8.7601	963		8.727	2318		8.7602	633		8.76	649
9.21	1130.66		8.7761	836		8.7759	962		8.7429	2334		8.7761	631		8.7758	648
9.23	1021.19		8.7919	816		8.7918	953		8.7587	2346		8.7919	638		8.7916	644
9.24	2183.31		8.8077	815		8.8076	945		8.7745	2319		8.8077	645		8.8075	649
9.26	989.68		8.8235	825		8.8234	945		8.7903	2283		8.8235	654		8.8233	655
9.28	1405.99		8.8394	828		8.8392	945		8.8062	2244		8.8394	662		8.8391	659
9.29	1232.76		8.8552	818		8.855	942		8.822	2249		8.8552	671		8.8549	649
9.31	966.01		8.871	806		8.8709	953		8.8378	2273		8.871	682		8.8707	624
9.33	1096.11		8.8868	811		8.8867	986		8.8536	2306		8.8868	688		8.8866	605
9.34	1752.64		8.9026	830		8.9025	1011		8.8694	2308		8.9026	681		8.9024	600
9.36	1094.97		8.9185	842		8.9183	1012		8.8853	2293		8.9185	666		8.9182	602
9.38	1358.59		8.9343	845		8.9342	999		8.9011	2257		8.9343	664		8.934	603
9.39	1787.44		8.9501	846		8.95	981		8.9169	2233		8.9501	687		8.9499	609
9.41	1062.12		8.9659	852		8.9658	956		8.9327	2227		8.9659	713		8.9657	615
9.43	1111.14		8.9818	861		8.9816	929		8.9486	2219		8.9818	726		8.9815	621
9.44	1548.89		8.9976	867		8.9974	913		8.9644	2205		8.9976	715		8.9973	627
9.46	1149		9.0134	863		9.0133	927		8.9802	2192		9.0134	697		9.0131	632
9.48	1246.32		9.0292	853		9.0291	945		8.996	2210		9.0292	684		9.029	636
9.49	1481.63		9.0451	846		9.0449	966		9.0119	2254		9.045	685		9.0448	632
9.51	1403.98		9.0609	845		9.0607	965		9.0277	2302		9.0609	681		9.0606	632
9.53	868.29		9.0767	844		9.0766	953		9.0435	2301		9.0767	678		9.0764	634
9.54	1343.78		9.0925	836		9.0924	941		9.0593	2279		9.0925	670		9.0923	637
9.56	1362.23		9.1083	824		9.1082	945		9.0751	2266		9.1083	660		9.1081	637
9.58	1118.49		9.1242	817		9.124	942		9.091	2274		9.1242	652		9.1239	646
9.59	1354		9.14	810		9.1399	935		9.1068	2280		9.14	648		9.1397	654
9.61	1972.95		9.1558	809		9.1557	921		9.1226	2257		9.1558	651		9.1555	649
9.63	1258.07		9.1716	814		9.1715	929		9.1384	2212		9.1716	653		9.1714	628
9.64	1409.3		9.1875	820		9.1873	946		9.1543	2171		9.1874	657		9.1872	612
9.66	1317.38		9.2033	814		9.2031	950		9.1701	2143		9.2033	658		9.203	614
9.68	1116.97		9.2191	806		9.219	938		9.1859	2122		9.2191	658		9.2188	632
9.69	1171.75		9.2349	815		9.2348	938		9.2017	2131		9.2349	648		9.2347	652
9.71	1105.48		9.2507	840		9.2506	942		9.2175	2143		9.2507	648		9.2505	664
9.73	1592.59		9.2666	850		9.2664	942		9.2334	2130		9.2666	654		9.2663	660
9.74	929.83		9.2824	835		9.2823	932		9.2492	2067		9.2824	661		9.2821	648
9.76	1780.77		9.2982	803		9.2981	931		9.265	2011		9.2982	648		9.298	636
9.78	953.56		9.314	778		9.3139	936		9.2808	1987		9.314	630		9.3138	626
9.79	1292.4		9.3299	773		9.3297	937		9.2967	2004		9.3298	630		9.3296	618
9.81	1145.75		9.3457	791		9.3455	919		9.3125	2022		9.3457	644		9.3454	615
9.83	1440.33		9.3615	806		9.3614	909		9.3283	2043		9.3615	650		9.3612	620
9.84	1484.04		9.3773	796		9.3772	914		9.3441	2063		9.3773	646		9.3771	632
9.86	1400.03		9.3931	769		9.393	925		9.3599	2064		9.3931	638		9.3929	638
9.88	784.91		9.409	748		9.4088	923		9.3758	2022		9.409	634		9.4087	634
9.89	1081.54		9.4248	743		9.4247	911		9.3916	1955		9.4248	637		9.4245	620
9.91	1592.87		9.4406	740		9.4405	887		9.4074	1907		9.4406	649		9.4404	611
9.93	1006.06		9.4564	734		9.4563	860		9.4232	1898		9.4564	664		9.4562	611
9.94	1622.71		9.4723	726		9.4721	844		9.4391	1908		9.4722	678		9.472	625
9.96	1227.85		9.4881	732		9.4879	846		9.4549	1924		9.4881	674		9.4878	640
9.98	981.51		9.5039	741		9.5038	862		9.4707	1953		9.5039	662		9.5036	647
9.99	1487.71		9.5197	754		9.5196	874		9.4865	1977		9.5197	651		9.5195	640
10.01	1050.02		9.5355	767		9.5354	874		9.5023	1964		9.5355	653		9.5353	630
10.03	1314.73		9.5514	781		9.5512	855		9.5182	1914		9.5514	667		9.5511	630
10.04	1034.99		9.5672	790		9.5671	831		9.534	1875		9.5672	677		9.5669	636
10.06	1696.66		9.583	787		9.5829	814		9.5498	1879		9.583	682		9.5828	642
10.08	751.55		9.5988	766		9.5987	812		9.5656	1898		9.5988	689		9.5986	642
10.09	818.45		9.6147	743		9.6145	821		9.5815	1903		9.6146	695		9.6144	646
10.11	1622.14		9.6305	735		9.6303	835		9.5973	1888		9.6305	700		9.6302	649
10.13	1211.3		9.6463	746		9.6462	846		9.6131	1875		9.6463	699		9.646	646
10.14	1090.52		9.6621	769		9.662	860		9.6289	1875		9.6621	679		9.6619	637
10.16	985.42		9.6779	793		9.6778	858		9.6447	1873		9.6779	663		9.6777	628
10.18	1056.01		9.6938	805		9.6936	839		9.6606	1856		9.6938	662		9.6935	624
10.19	812.05		9.7096	804		9.7095	810		9.6764	1831		9.7096	679		9.7093	624
10.21	1390.79		9.7254	789		9.7253	799		9.6922	1814		9.7254	694		9.7252	630
10.23	1488.94		9.7412	769		9.7411	800		9.708	1820		9.7412	698		9.741	631
10.24	1368.73		9.7571	761		9.7569	817		9.7239	1832		9.757	688		9.7568	629
10.26	1246.75		9.7729	760		9.7727	829		9.7397	1827		9.7729	683		9.7726	621
10.28	1530.71		9.7887	755		9.7886	851		9.7555	1815		9.7887	688		9.7884	624
10.29	719.74		9.8045	746		9.8044	864		9.7713	1809		9.8045	704		9.8043	631
10.31	1078.48		9.8203	726		9.8202	867		9.7871	1802		9.8203	716		9.8201	642
10.33	883.1		9.8362	709		9.836	851		9.803	1778		9.8362	714		9.8359	651
10.34	996.01		9.852	708		9.8519	832		9.8188	1747		9.852	701		9.8517	663
10.36	1238.69		9.8678	729		9.8677	817		9.8346	1737		9.8678	686		9.8676	659
10.38	1286.38		9.8836	750		9.8835	807		9.8504	1746		9.8836	674		9.8834	644
10.39	1202.8		9.8995	748		9.8993	795		9.8663	1763		9.8995	661		9.8992	627
10.41	915.9		9.9153	722		9.9151	777		9.8821	1777		9.9153	654		9.915	625
10.43	1095.04		9.9311	706		9.931	760		9.8979	1790		9.9311	655		9.9308	635
10.44	891.82		9.9469	715		9.9468	738		9.9137	1794		9.9469	664		9.9467	647
10.46	1377.06		9.9627	735		9.9626	732		9.9296	1789		9.9627	673		9.9625	649
10.48	731.71		9.9786	748		9.9784	740		9.9454	1777		9.9786	677		9.9783	644
10.49	704.74		9.9944	740		9.9943	761		9.9612	1767		9.9944	675		9.9941	634
10.51	1540		10.0102	724		10.0101	771		9.977	1771		10.0102	672		10.01	636
10.53	684.08		10.026	711		10.0259	761		9.9928	1779		10.026	669		10.0258	649
10.54	628.05								10.0087	1804					10.0416	657
10.56	1297.66														10.0574	648
10.58	908.1														10.0732	631
10.59	1387.15														10.0891	625
10.61	1063.43														10.1049	638
10.63	1118.68														10.1207	655
10.64	776.93														10.1365	663
10.66	1137.65														10.1524	660
10.68	1093.37														10.1682	653
10.69	1052.8														10.184	651
10.71	1175.06														10.1998	651
10.73	767.09														10.2156	650
10.74	1149.75														10.2315	647
10.76	1336.74														10.2473	635
10.78	953.12														10.2631	617
10.79	1072.28														10.2789	602
10.81	1238.31														10.2948	601
10.83	748.09														10.3106	619
10.84	1031.45														10.3264	648
10.86	1072.51														10.3422	669
10.88	1440.68														10.3581	670
10.89	1202.48														10.3739	654
10.91	827.24														10.3897	632
10.93	1328.95														10.4055	620
10.94	2049.52														10.4213	613
10.96	1318.52														10.4372	608
10.98	1875.9														10.453	625
10.99	1449.35														10.4688	657
11.01	1897.67														10.4846	690
11.03	1189.05														10.5005	698
11.04	1094.51														10.5163	682
11.06	1566.05														10.5321	651
11.08	1083.1														10.5479	630
11.09	1217.32														10.5637	611
11.11	1208.66														10.5796	606
11.13	923.61														10.5954	606
11.14	1575.19														10.6112	607
11.16	828.11														10.627	606
11.18	1468.53														10.6429	609
11.19	923.1														10.6587	615
11.21	1118.65														10.6745	621
11.23	1316.66														10.6903	622
11.24	788.11														10.7061	631
11.26	856.01														10.722	644
11.28	1396.89														10.7378	647
11.29	652.38														10.7536	631
11.31	858.95														10.7694	612
11.33	734.1														10.7853	615
11.34	825.59														10.8011	639
11.36	1176														10.8169	659
11.38	809.53														10.8327	659
11.39	1017.74														10.8485	650
11.41	991.63														10.8644	644
11.43	1078.55														10.8802	645
11.44	905.6														10.896	647
11.46	694.27														10.9118	644
11.48	827.7														10.9277	633
11.49	851.7														10.9435	624
11.51	589.42														10.9593	625
11.53	1085.91														10.9751	633
11.54	882.13														10.9909	637
11.56	1038.18														11.0068	638
11.58	1306.51														11.0226	636
11.59	991.55														11.0384	638
11.61	1164.53														11.0542	640
11.63	699.39														11.0701	641
11.64	1115.3														11.0859	642
11.66	837														11.1017	649
11.68	766.68														11.1175	649
11.69	485.91														11.1333	647
11.71	757.04														11.1492	640
11.73	1242.85														11.165	634
11.74	956.9														11.1808	628
11.76	618.86														11.1966	633
11.78	1478.79														11.2125	642
11.79	1011.18														11.2283	656
11.81	970.78														11.2441	652
11.83	873.81														11.2599	639
11.84	1144.58														11.2758	618
11.86	1394.94														11.2916	606
11.88	930.69														11.3074	611
11.89	977.02														11.3232	620
11.91	1225.82														11.339	617
11.93	1234.35														11.3549	599
11.94	706.06														11.3707	591
11.96	1153.46														11.3865	606
11.98	765.52														11.4023	640
11.99	840.2														11.4182	657
12.01	1280.95														11.434	653
12.03	1444.91														11.4498	629
12.04	786.79														11.4656	610
12.06	962.28														11.4814	605
12.08	827.39														11.4973	617
12.09	1128.69														11.5131	624
12.11	931.52														11.5289	623
12.13	1102.27														11.5447	615
12.14	1051.99														11.5606	612
12.16	1313.42														11.5764	616
12.18	1017.59														11.5922	635
12.19	1192.08														11.608	648
12.21	1033.71														11.6238	657
12.23	1276.85														11.6397	654
12.24	932.59														11.6555	656
12.26	978.96														11.6713	664
12.28	1033.6														11.6871	679
12.29	1109.38														11.703	678
12.31	936.99														11.7188	665
12.33	1230.73														11.7346	644
12.34	1495.37														11.7504	630
12.36	1094.61														11.7662	632
12.38	920.55														11.7821	637
12.39	1393.32														11.7979	646
12.41	1977.62														11.8137	652
12.43	1465.53														11.8295	656
12.44	1506.56														11.8454	651
12.46	1250.6														11.8612	645
12.48	1263.91														11.877	642
12.49	1370.91														11.8928	653
12.51	1018.87														11.9086	668
12.53	986.68														11.9245	669
12.54	1180.05														11.9403	653
12.56	1194.93														11.9561	631
12.58	1650.24														11.9719	616
12.59	1369.19														11.9878	618
12.61	1518.28														12.0036	631
12.63	1413.7														12.0194	646
12.64	994.73														12.0352	650
12.66	1368.29														12.051	643
12.68	1410.35														12.0669	632
12.69	1344.95														12.0827	625
12.71	1786														12.0985	619
12.73	1094.33														12.1143	612
12.74	1404.43														12.1302	605
12.76	1167.81														12.146	604
12.78	1671.8														12.1618	608
12.79	1315.97														12.1776	617
12.81	1249.27														12.1934	626
12.83	1427.67														12.2093	629
12.84	1186														12.2251	621
12.86	1536.43														12.2409	614
12.88	1970.5														12.2567	614
12.89	1229.45														12.2726	617
12.91	1427.85														12.2884	620
12.93	1970.65														12.3042	617
12.94	2278.04														12.32	611
12.96	1967.42														12.3359	604
12.98	2380.32														12.3517	598
12.99	1852.44														12.3675	604
13.01	1650.01														12.3833	623
13.03	2092.71														12.3991	644
13.04	2037.34														12.415	656
13.06	2114.22														12.4308	653
13.08	2261.11														12.4466	635
13.09	1860.04														12.4624	622
13.11	1432.95														12.4783	613
13.13	1380.92														12.4941	610
13.14	1696.64														12.5099	607
13.16	1851.02														12.5257	606
13.18	1861.31														12.5415	609
13.19	1266.95														12.5574	613
13.21	3528.37														12.5732	614
13.23	1660.77														12.589	619
13.24	1377.41														12.6048	631
13.26	1547.47														12.6207	643
13.28	1690.81														12.6365	651
13.29	1628.14														12.6523	651
13.31	1913.53														12.6681	658
13.33	1988.37														12.6839	670
13.34	1111.75														12.6998	676
13.36	1427.93														12.7156	674
13.38	1887.66														12.7314	669
13.39	1828.96														12.7472	660
13.41	1323.03														12.7631	658
13.43	1983.88														12.7789	652
13.44	1112.39														12.7947	643
13.46	2443.09														12.8105	645
13.48	1517.75														12.8263	653
13.49	1636.24														12.8422	676
13.51	1565.54														12.858	696
13.53	1957.84														12.8738	703
13.54	1281.8														12.8896	701
13.56	1460.01														12.9055	708
13.58	1530.65														12.9213	712
13.59	1300.18														12.9371	713
13.61	1219.17														12.9529	705
13.63	1910.16														12.9687	704
13.64	1382.9														12.9846	718
13.66	1439.28														13.0004	736
13.68	2258.64														13.0162	745
13.69	1436.85														13.032	742
13.71	1654.53														13.0479	726
13.73	1488.17														13.0637	717
13.74	913.34														13.0795	713
13.76	1696.31														13.0953	716
13.78	1805.83														13.1111	714
13.79	2939.12														13.127	703
13.81	3661.71														13.1428	690
13.83	3561.23														13.1586	693
13.84	5114.35														13.1744	712
13.86	5237.62														13.1903	730
13.88	5482.58														13.2061	732
13.89	7348.08														13.2219	719
13.91	4116.62														13.2377	709
13.93	7522.71														13.2536	702
13.94	7045.64														13.2694	698
13.96	7160.57														13.2852	692
13.98	8163.6														13.301	696
13.99	9660.71														13.3168	713
14.01	12050.7														13.3327	739
14.03	12558.4														13.3485	763
14.04	12034														13.3643	776
14.06	12042.1														13.3801	770
14.08	13130.6														13.396	755
14.09	12589.1														13.4118	735
14.11	10394.9														13.4276	723
14.13	9471.12														13.4434	716
14.14	7873.54														13.4592	712
14.16	6142.87														13.4751	713
14.18	4215.98														13.4909	718
14.19	2282.77														13.5067	722
14.21	2569.92														13.5225	722
14.23	2606.9														13.5384	710
14.24	3014.95														13.5542	693
14.26	1556.53														13.57	681
14.28	2439.68														13.5858	676
14.29	2201.16														13.6016	677
14.31	1761.64														13.6175	679
14.33	3375.51														13.6333	674
14.34	2833.01														13.6491	673
14.36	1922.56														13.6649	678
14.38	3732.95														13.6808	691
14.39	2045.34														13.6966	695
14.41	3105.81														13.7124	692
14.43	1746.65														13.7282	685
14.44	1689.78														13.744	689
14.46	1801.06														13.7599	700
14.48	1836.67														13.7757	701
14.49	2518.21														13.7915	684
14.51	1666.59														13.8073	672
14.53	1731.14														13.8232	671
14.54	2580.44														13.839	677
14.56	1765														13.8548	675
14.58	2386.2														13.8706	670
14.59	2826.52														13.8864	669
14.61	3165.33														13.9023	687
14.63	2647.74														13.9181	690
14.64	2841.64														13.9339	682
14.66	2114.47														13.9497	673
14.68	2706.16														13.9656	677
14.69	1690.6														13.9814	691
14.71	1187.9														13.9972	709
14.73	2435.72														14.013	714
14.74	2337.07														14.0288	707
14.76	1690.87														14.0447	699
14.78	2717.33														14.0605	686
14.79	2545.77														14.0763	676
14.81	1867.5														14.0921	667
14.83	3364.23														14.108	664
14.85	1802.28														14.1238	673
14.86	2657.98														14.1396	692
14.88	3378.57														14.1554	710
14.9	1704.31														14.1713	718
14.91	2278.81														14.1871	716
14.93	1927.84														14.2029	699
14.95	1837.9														14.2187	679
14.96	2771.8														14.2345	672
14.98	2889.45														14.2504	678
15	2481.61														14.2662	687
15.01	1759.66														14.282	690
15.03	1408.38														14.2978	684
15.05	1606.38														14.3137	674
15.06	1849.87														14.3295	665
15.08	2638.39														14.3453	659
15.1	1917.37														14.3611	659
15.11	1621.22														14.3769	663
15.13	1133.43														14.3928	667
15.15	1698.06														14.4086	677
15.16	1287.98														14.4244	686
15.18	2323.57														14.4402	691
15.2	2010.9														14.4561	687
15.21	1654.85														14.4719	684
15.23	1390.56														14.4877	688
15.25	960.58														14.5035	722
15.26	2273														14.5193	787
15.28	1685.65														14.5352	874
15.3	2007.12														14.551	949
15.31	1974.65														14.5668	1010
15.33	2180.7														14.5826	1050
15.35	2429.45														14.5985	1082
15.36	2452.76														14.6143	1109
15.38	3341.3														14.6301	1131
15.4	2884.99														14.6459	1168
15.41	2192.38														14.6617	1240
15.43	1504.03														14.6776	1370
15.45	1894.05														14.6934	1537
15.46	1858.56														14.7092	1743
15.48	2157.44														14.725	2000
15.5	1453.88														14.7409	2341
15.51	2538.95														14.7567	2727
15.53	2150.92														14.7725	3058
15.55	1669.77														14.7883	3209
15.56	1714.62														14.8041	3109
15.58	1994.01														14.82	2797
15.6	2159.51														14.8358	2353
15.61	1773.65														14.8516	1909
15.63	966.56														14.8674	1529
15.65	1537.79														14.8833	1263
15.66	1470.93														14.8991	1087
15.68	1552.83														14.9149	977
15.7	1927.27														14.9307	895
15.71	2131.21														14.9465	843
15.73	2677.71														14.9624	805
15.75	2649.4														14.9782	770
15.76	2451.05														14.994	732
15.78	1560.19														15.0098	699
15.8	1533.41														15.0257	686
15.81	1229.08														15.0415	685
15.83	1251.84														15.0573	683
15.85	948.45														15.0731	665
15.86	2135.94														15.089	632
15.88	1913.99														15.1048	606
15.9	2219														15.1206	611
15.91	1425.18														15.1364	629
15.93	1623.57														15.1522	642
15.95	2105.92														15.1681	645
15.96	892.64														15.1839	651
15.98	1201.99														15.1997	664
16	890.41														15.2155	671
16.01	1821.14														15.2314	653
16.03	1553.75														15.2472	616
16.05	1060.9														15.263	585
16.06	1326.52														15.2788	565
16.08	1411.84														15.2946	553
16.1	1668.98														15.3105	538
16.11	1277.8														15.3263	529
16.13	1917.27														15.3421	527
16.15	1637.66														15.3579	524
16.16	1974.65														15.3738	515
16.18	1930.33														15.3896	515
16.2	2086.85														15.4054	529
16.21	1164.9														15.4212	560
16.23	1769														15.437	588
16.25	929.85														15.4529	623
16.26	2422.91														15.4687	657
16.28	1469.38														15.4845	690
16.3	1505.22														15.5003	700
16.31	1311.03														15.5162	692
16.33	2599.59														15.532	661
16.35	1615.14														15.5478	628
16.36	1826.08														15.5636	593
16.38	1269.27														15.5794	565
16.4	1568.7														15.5953	542
16.41	1916.92														15.6111	524
16.43	1726.55														15.6269	510
16.45	1713.52														15.6427	501
16.46	2185.18														15.6586	501
16.48	2450.02														15.6744	500
16.5	1535.13														15.6902	499
16.51	1422.5														15.706	492
16.53	1584.51														15.7218	483
16.55	1518.19														15.7377	474
16.56	1830.89														15.7535	473
16.58	1781.27														15.7693	476
16.6	1823.39														15.7851	500
16.61	1956.72														15.801	545
16.63	1110.78														15.8168	617
16.65	1206.14														15.8326	689
16.66	1316.43														15.8484	733
16.68	1662.44														15.8642	739
16.7	956.09														15.8801	730
16.71	2174.65														15.8959	736
16.73	1136.06														15.9117	778
16.75	1947.86														15.9275	853
16.76	1121.81														15.9434	950
16.78	2122.97														15.9592	1049
16.8	1642.24														15.975	1114
16.81	1730.18														15.9908	1115
16.83	1109.91														16.0066	1060
16.85	1186.06														16.0225	964
16.86	1758.25														16.0383	855
16.88	1198.62														16.0541	737
16.9	2316.13														16.0699	622
16.91	1501.3														16.0858	531
16.93	1787.97														16.1016	479
16.95	1234.58														16.1174	462
16.96	1514.24														16.1332	469
16.98	1652.66														16.1491	484
17	1696.88														16.1649	499
17.01	1424.25														16.1807	518
17.03	1315.79														16.1965	532
17.05	1625.18														16.2123	541
17.06	2398.58														16.2282	545
17.08	1185.78														16.244	546
17.1	1144.47														16.2598	535
17.11	1654.33														16.2756	519
17.13	1540.24														16.2915	513
17.15	1579.5														16.3073	532
17.16	2124.15														16.3231	551
17.18	2154.4														16.3389	556
17.2	1832.92														16.3547	544
17.21	1949.12														16.3706	531
17.23	1655.64														16.3864	528
17.25	1997.2														16.4022	533
17.26	1326.69														16.418	540
17.28	1364.09														16.4339	548
17.3	2127.16														16.4497	553
17.31	1353.53														16.4655	561
17.33	1314.15														16.4813	570
17.35	1945.33														16.4971	580
17.36	1375.57														16.513	585
17.38	1310.45														16.5288	587
17.4	720.37														16.5446	578
17.41	1708.65														16.5604	569
17.43	1398.6														16.5763	571
17.45	1634.06														16.5921	585
17.46	1566.46														16.6079	598
17.48	1645.74														16.6237	607
17.5	1054.42														16.6395	617
17.51	1819.14														16.6554	636
17.53	1472.39														16.6712	662
17.55	1793.06														16.687	678
17.56	1075.28														16.7028	680
17.58	887.59														16.7187	666
17.6	1172.5														16.7345	640
17.61	2162.04														16.7503	608
17.63	1384.43														16.7661	579
17.65	1936.84														16.7819	555
17.66	1427.92														16.7978	541
17.68	1367.7														16.8136	541
17.7	1845.75														16.8294	550
17.71	1153.13														16.8452	554
17.73	1907.23														16.8611	549
17.75	1682.46														16.8769	544
17.76	1604.72														16.8927	547
17.78	1401.41														16.9085	577
17.8	903.38														16.9243	632
17.81	1645.12														16.9402	700
17.83	2105.43														16.956	765
17.85	2185.31														16.9718	814
17.86	980.36														16.9876	836
17.88	1773.92														17.0035	840
17.9	1989.15														17.0193	831
17.91	1790.93														17.0351	809
17.93	1495.15														17.0509	765
17.95	1447.79														17.0668	710
17.96	1853.44														17.0826	656
17.98	1592.25														17.0984	609
18	1411.55														17.1142	538
18.01	1443.35														17.13	443
18.03	1961.31														17.1459	346
18.05	1480.22														17.1617	284
18.06	1417.25														17.1775	252
18.08	1761.38														17.1933	237
18.1	1860.44														17.2092	229
18.11	1977.17														17.225	229
18.13	1569.97														17.2408	237
18.15	1430.9														17.2566	246
18.16	1134.2														17.2724	254
18.18	1548.76														17.2883	271
18.2	2263.67														17.3041	301
18.21	1742.51														17.3199	337
18.23	1883.18														17.3357	368
18.25	1549.08														17.3516	391
18.26	1772.6														17.3674	409
18.28	1826.67														17.3832	429
18.3	1332.59														17.399	452
18.31	1004.77														17.4148	472
18.33	1592.71														17.4307	488
18.35	1261.12														17.4465	493
18.36	1971.71														17.4623	494
18.38	1205.37														17.4781	494
18.4	1174.94														17.494	501
18.41	1662.82														17.5098	508
18.43	1673.46														17.5256	511
18.45	1522.26														17.5414	506
18.46	1174.67														17.5572	497
18.48	2092.83														17.5731	487
18.5	1006.77														17.5889	483
18.51	871.91														17.6047	485
18.53	921.05														17.6205	492
18.55	1076.99														17.6364	502
18.56	1546.36														17.6522	510
18.58	1208.68														17.668	508
18.6	1318.68														17.6838	504
18.61	569.06														17.6996	499
18.63	1712.4														17.7155	499
18.65	2035.11														17.7313	493
18.66	1723.23														17.7471	485
18.68	1671.76														17.7629	481
18.7	1370.27														17.7788	488
18.71	1922.11														17.7946	503
18.73	1710.62														17.8104	518
18.75	1638.83														17.8262	534
18.76	1469.07														17.842	551
18.78	1969.34														17.8579	560
18.8	1759.56														17.8737	559
18.81	1233.92														17.8895	559
18.83	1919.82														17.9053	569
18.85	1509.53														17.9212	583
18.86	788.48														17.937	592
18.88	1285.76														17.9528	588
18.9	678.49														17.9686	588
18.91	1686.71														17.9844	592
18.93	2899.3														18.0003	594
18.95	1301.74														18.0161	579
18.96	0														18.0319	557
18.98	0														18.0477	531
19	0														18.0636	509
19.01	0														18.0794	494
19.03	0														18.0952	491
19.05	0														18.111	493
19.06	0														18.1269	496
19.08	0														18.1427	491
19.1	0														18.1585	497
19.11	0														18.1743	505
19.13	0														18.1901	506
19.15	0														18.206	497
19.16	0														18.2218	493
19.18	0														18.2376	498
19.2	0														18.2534	507
19.21	0														18.2693	510
19.23	0														18.2851	506
19.25	0														18.3009	495
19.26	0														18.3167	479
19.28	0														18.3325	471
19.3	0														18.3484	485
19.31	0														18.3642	506
19.33	0														18.38	527
19.35	0														18.3958	533
19.36	0														18.4117	528
19.38	0														18.4275	520
19.4	0														18.4433	516
19.41	0														18.4591	518
19.43	0														18.4749	525
19.45	0														18.4908	525
19.46	0														18.5066	519
19.48	0														18.5224	511
19.5	0														18.5382	507
19.51	0														18.5541	515
19.53	0														18.5699	523
19.55	0														18.5857	515
19.56	0														18.6015	490
19.58	0														18.6173	465
19.6	0														18.6332	463
19.61	0														18.649	479
19.63	0														18.6648	490
19.65	0														18.6806	489
19.66	0														18.6965	478
19.68	0														18.7123	471
19.7	0														18.7281	470
19.71	0														18.7439	473
19.73	0														18.7597	466
19.75	0														18.7756	452
19.76	0														18.7914	440
19.78	0														18.8072	441
19.8	0														18.823	446
19.81	0														18.8389	446
19.83	0														18.8547	446
19.85	0														18.8705	454
19.86	0														18.8863	475
19.88	0														18.9021	487
19.9	0														18.918	490
19.91	0														18.9338	482
19.93	0														18.9496	475
19.95	0														18.9654	477
19.96	0														18.9813	485
19.98	0														18.9971	495
20	0														19.0129	501
20.01	0														19.0287	504
20.03	0														19.0446	498
20.05	0														19.0604	492
20.06	0														19.0762	483
20.08	0														19.092	482
20.1	0														19.1078	482
20.11	0														19.1237	484
20.13	0														19.1395	483
20.15	0														19.1553	489
20.16	0														19.1711	501
20.18	0														19.187	515
20.2	0														19.2028	515
20.21	0														19.2186	510
20.23	0														19.2344	509
20.25	0														19.2502	515
20.26	0														19.2661	514
20.28	0														19.2819	504
20.3	0														19.2977	485
20.31	0														19.3135	476
20.33	0														19.3294	470
20.35	0														19.3452	467
20.36	0														19.361	464
20.38	0														19.3768	467
20.4	0														19.3926	468
20.41	0														19.4085	479
20.43	0														19.4243	490
20.45	0														19.4401	498
20.46	0														19.4559	485
20.48	0														19.4718	461
20.5	0														19.4876	445
20.51	0														19.5034	451
20.53	0														19.5192	460
20.55	0														19.535	461
20.56	0														19.5509	462
20.58	0														19.5667	472
20.6	0														19.5825	483
20.61	0														19.5983	483
20.63	0														19.6142	474
20.65	0														19.63	469
20.66	0														19.6458	474
20.68	0														19.6616	480
20.7	0														19.6774	484
20.71	0														19.6933	483
20.73	0														19.7091	482
20.75	0														19.7249	480
20.76	0														19.7407	479
20.78	0														19.7566	472
20.8	0														19.7724	472
20.81	0														19.7882	472
20.83	0														19.804	471
20.85	0														19.8198	465
20.86	0														19.8357	453
20.88	0														19.8515	447
20.9	0														19.8673	455
20.91	0														19.8831	470
20.93	0														19.899	481
20.95	0														19.9148	480
20.96	0														19.9306	472
20.98	0														19.9464	463
21	0														19.9623	459
21.01	0														19.9781	463
21.03	0														19.9939	473
21.05	0														20.0097	485
21.06	0														20.0255	503
21.08	0														20.0414	523
21.1	0														20.0572	537
21.11	0														20.073	537
21.13	0														20.0888	527
21.15	0														20.1047	515
21.16	0														20.1205	500
21.18	0														20.1363	481
21.2	0														20.1521	469
21.21	0														20.1679	466
21.23	0														20.1838	469
21.25	0														20.1996	470
21.26	0														20.2154	474
21.28	0														20.2312	472
21.3	0														20.2471	466
21.31	0														20.2629	460
21.33	0														20.2787	463
21.35	0														20.2945	469
21.36	0														20.3103	474
21.38	0														20.3262	472
21.4	0														20.342	473
21.41	0														20.3578	470
21.43	0														20.3736	468
21.45	0														20.3895	466
21.46	0														20.4053	471
21.48	0														20.4211	472
21.5	0														20.4369	472
21.51	0														20.4527	471
21.53	0														20.4686	471
21.55	0														20.4844	467
21.56	0														20.5002	460
21.58	0														20.516	461
21.6	0														20.5319	468
21.61	0														20.5477	474
21.63	0														20.5635	473
21.65	0														20.5793	471
21.66	0														20.5951	476
21.68	0														20.611	484
21.7	0														20.6268	483
21.71	0														20.6426	476
21.73	0														20.6584	467
21.75	0														20.6743	463
21.76	0														20.6901	462
21.78	0														20.7059	457
21.8	0														20.7217	449
21.81	0														20.7375	446
21.83	0														20.7534	450
21.85	0														20.7692	452
21.86	0														20.785	446
21.88	0														20.8008	441
21.9	0														20.8167	438
21.91	0														20.8325	447
21.93	0														20.8483	462
21.95	0														20.8641	472
21.96	0														20.8799	467
21.98	0														20.8958	455
22	0														20.9116	443
22.01	0														20.9274	441
22.03	0														20.9432	443
22.05	0														20.9591	450
22.06	0														20.9749	453
22.08	0														20.9907	453
22.1	0														21.0065	449
22.11	0														21.0224	450
22.13	0														21.0382	455
22.15	0														21.054	463
22.16	0														21.0698	467
22.18	0														21.0856	473
22.2	0														21.1015	475
22.21	0														21.1173	470
22.23	0														21.1331	464
22.25	0														21.1489	463
22.26	0														21.1648	463
22.28	0														21.1806	461
22.3	0														21.1964	450
22.31	0														21.2122	446
22.33	0														21.228	442
22.35	0														21.2439	443
22.36	0														21.2597	437
22.38	0														21.2755	441
22.4	0														21.2913	456
22.41	0														21.3072	476
22.43	0														21.323	480
22.45	0														21.3388	472
22.46	0														21.3546	467
22.48	0														21.3704	470
22.5	0														21.3863	473
22.51	0														21.4021	468
22.53	0														21.4179	465
22.55	0														21.4337	466
22.56	0														21.4496	463
22.58	0														21.4654	449
22.6	0														21.4812	438
22.61	0														21.497	438
22.63	0														21.5128	454
22.65	0														21.5287	471
22.66	0														21.5445	478
22.68	0														21.5603	482
22.7	0														21.5761	492
22.71	0														21.592	499
22.73	0														21.6078	498
22.75	0														21.6236	488
22.76	0														21.6394	481
22.78	0														21.6552	481
22.8	0														21.6711	483
22.81	0														21.6869	476
22.83	0														21.7027	459
22.85	0														21.7185	453
22.86	0														21.7344	461
22.88	0														21.7502	478
22.9	0														21.766	487
22.91	0														21.7818	482
22.93	0														21.7976	469
22.95	0														21.8135	465
22.96	0														21.8293	469
22.98	0														21.8451	478
23	0														21.8609	473
23.01	0														21.8768	456
23.03	0														21.8926	443
23.05	0														21.9084	442
23.06	0														21.9242	446
23.08	0														21.9401	448
23.1	0														21.9559	447
23.11	0														21.9717	452
23.13	0														21.9875	460
23.15	0														22.0033	463
23.16	0														22.0192	464
23.18	0														22.035	470
23.2	0														22.0508	477
23.21	0														22.0666	482
23.23	0														22.0825	479
23.25	0														22.0983	470
23.26	0														22.1141	460
23.28	0														22.1299	454
23.3	0														22.1457	449
23.31	0														22.1616	449
23.33	0														22.1774	449
23.35	0														22.1932	443
23.36	0														22.209	436
23.38	0														22.2249	430
23.4	0														22.2407	432
23.41	0														22.2565	431
23.43	0														22.2723	432
23.45	0														22.2881	429
23.46	0														22.304	431
23.48	0														22.3198	433
23.5	0														22.3356	436
23.51	0														22.3514	435
23.53	0														22.3673	437
23.55	0														22.3831	439
23.56	0														22.3989	439
23.58	0														22.4147	439
23.6	0														22.4305	440
23.61	0														22.4464	440
23.63	0														22.4622	441
23.65	0														22.478	446
23.66	0														22.4938	456
23.68	0														22.5097	465
23.7	0														22.5255	463
23.71	0														22.5413	455
23.73	0														22.5571	443
23.75	0														22.5729	434
23.76	0														22.5888	427
23.78	0														22.6046	424
23.8	0														22.6204	418
23.81	0														22.6362	417
23.83	0														22.6521	420
23.85	0														22.6679	427
23.86	0														22.6837	427
23.88	0														22.6995	422
23.9	0														22.7153	415
23.91	0														22.7312	408
23.93	0														22.747	402
23.95	0														22.7628	403
23.96	0														22.7786	417
23.98	0														22.7945	439
24	0														22.8103	459
24.01	0														22.8261	471
24.03	0														22.8419	474
24.05	0														22.8577	475
24.06	0														22.8736	475
24.08	0														22.8894	475
24.1	0														22.9052	477
24.11	0														22.921	488
24.13	0														22.9369	507
24.15	0														22.9527	539
24.16	0														22.9685	560
24.18	0														22.9843	569
24.2	0														23.0002	565
24.21	0														23.016	562
24.23	0														23.0318	560
24.25	0														23.0476	563
24.26	0														23.0634	560
24.28	0														23.0793	555
24.3	0														23.0951	550
24.31	0														23.1109	554
24.33	0														23.1267	562
24.35	0														23.1426	574
24.37	0														23.1584	589
24.38	0														23.1742	604
24.4	0														23.19	611
24.42	0														23.2058	602
24.43	0														23.2217	594
24.45	0														23.2375	590
24.47	0														23.2533	594
24.48	0														23.2691	593
24.5	0														23.285	593
24.52	0														23.3008	592
24.53	0														23.3166	593
24.55	0														23.3324	591
24.57	0														23.3482	600
24.58	0														23.3641	613
24.6	0														23.3799	625
24.62	0														23.3957	637
24.63	0														23.4115	638
24.65	0														23.4274	632
24.67	0														23.4432	619
24.68	0														23.459	604
24.7	0														23.4748	591
24.72	0														23.4906	585
24.73	0														23.5065	582
24.75	0														23.5223	587
24.77	0														23.5381	594
24.78	0														23.5539	609
24.8	0														23.5698	628
24.82	0														23.5856	642
24.83	0														23.6014	633
24.85	0														23.6172	612
24.87	0														23.633	595
24.88	0														23.6489	593
24.9	0														23.6647	603
24.92	0														23.6805	617
24.93	0														23.6963	617
24.95	0														23.7122	599
24.97	221.46														23.728	584
24.98	247.01														23.7438	581
25	0														23.7596	585
25.03	0														23.7754	578
															23.7913	555
															23.8071	538
															23.8229	530
															23.8387	528
															23.8546	524
															23.8704	528
															23.8862	529
															23.902	522
															23.9179	506
															23.9337	496
															23.9495	498
															23.9653	502
															23.9811	497
															23.997	485
															24.0128	480
															24.0286	484
															24.0444	490
															24.0603	495
															24.0761	502
															24.0919	512
															24.1077	518
															24.1235	521
															24.1394	517
															24.1552	509
															24.171	497
															24.1868	484
															24.2027	475
															24.2185	471
															24.2343	464
															24.2501	458
															24.2659	453
															24.2818	446
															24.2976	437
															24.3134	423
															24.3292	408
															24.3451	397
															24.3609	389
															24.3767	380
															24.3925	368
															24.4083	356
															24.4242	353
															24.44	365
															24.4558	381
															24.4716	388
															24.4875	380
															24.5033	362
															24.5191	348
															24.5349	338
															24.5507	333
															24.5666	326
															24.5824	317
															24.5982	309
															24.614	307
															24.6299	309
															24.6457	309
															24.6615	307
															24.6773	300
															24.6931	290
															24.709	283
															24.7248	279
															24.7406	276
															24.7564	269
															24.7723	257
															24.7881	250
															24.8039	251
															24.8197	254
															24.8356	253
															24.8514	249
															24.8672	243
															24.883	239
															24.8988	236
															24.9147	235
															24.9305	236
															24.9463	239
															24.9621	240
															24.978	237
															24.9938	232
															25.0096	228
															25.0254	226
															25.0412	228
															25.0571	232
															25.0729	235
															25.0887	234
															25.1045	229
															25.1204	222
															25.1362	216
															25.152	211
															25.1678	204
															25.1836	203
															25.1995	207
															25.2153	211
															25.2311	210
															25.2469	208
															25.2628	208
															25.2786	208
															25.2944	204
															25.3102	197
															25.326	192
															25.3419	193
															25.3577	197
															25.3735	200
															25.3893	199
															25.4052	194
															25.421	191
															25.4368	191
															25.4526	193
															25.4684	193
															25.4843	191
															25.5001	187
															25.5159	186
															25.5317	187
															25.5476	187
															25.5634	186
															25.5792	184
															25.595	184
															25.6108	184
															25.6267	186
															25.6425	188
															25.6583	191
															25.6741	194
															25.69	196
															25.7058	198
															25.7216	197
															25.7374	194
															25.7532	191
															25.7691	191
															25.7849	193
															25.8007	195
															25.8165	195
															25.8324	193
															25.8482	191
															25.864	189
															25.8798	187
															25.8957	184
															25.9115	186
															25.9273	189
															25.9431	194
															25.9589	195
															25.9748	195
															25.9906	194
															26.0064	193
															26.0222	191
															26.0381	189
															26.0539	188
															26.0697	186
															26.0855	183
															26.1013	184
															26.1172	188
															26.133	192
															26.1488	193
															26.1646	191
															26.1805	188
															26.1963	186
															26.2121	184
															26.2279	184
															26.2437	186
															26.2596	188
															26.2754	188
															26.2912	185
															26.307	184
															26.3229	185
															26.3387	186
															26.3545	187
															26.3703	188
															26.3861	189
															26.402	191
															26.4178	192
															26.4336	192
															26.4494	191
															26.4653	189
															26.4811	188
															26.4969	189
															26.5127	190
															26.5285	187
															26.5444	184
															26.5602	183
															26.576	185
															26.5918	186
															26.6077	186
															26.6235	185
															26.6393	185
															26.6551	184
															26.6709	187
															26.6868	197
															26.7026	222
															26.7184	266
															26.7342	331
															26.7501	407
															26.7659	472
															26.7817	513
															26.7975	517
															26.8134	489
															26.8292	436
															26.845	379
															26.8608	326
															26.8766	286
															26.8925	252
															26.9083	227
															26.9241	209
															26.9399	201
															26.9558	198
															26.9716	197
															26.9874	197
															27.0032	197
															27.019	197
															27.0349	196
															27.0507	193
															27.0665	189
															27.0823	186
															27.0982	183
															27.114	183
															27.1298	185
															27.1456	188
															27.1614	188
															27.1773	186
															27.1931	183
															27.2089	181
															27.2247	182
															27.2406	182
															27.2564	182
															27.2722	179
															27.288	177
															27.3038	176
															27.3197	178
															27.3355	181
															27.3513	182
															27.3671	180
															27.383	182
															27.3988	187
															27.4146	191
															27.4304	189
															27.4462	184
															27.4621	180
															27.4779	179
															27.4937	180
															27.5095	179
															27.5254	177
															27.5412	176
															27.557	178
															27.5728	181
															27.5886	185
															27.6045	186
															27.6203	184
															27.6361	181
															27.6519	180
															27.6678	181
															27.6836	181
															27.6994	181
															27.7152	178
															27.731	176
															27.7469	177
															27.7627	180
															27.7785	180
															27.7943	179
															27.8102	177
															27.826	176
															27.8418	177
															27.8576	179
															27.8735	179
															27.8893	178
															27.9051	177
															27.9209	179
															27.9367	183
															27.9526	184
															27.9684	180
															27.9842	177
															28	178
															28.0159	179
															28.0317	179
															28.0475	177
															28.0633	175
															28.0791	175
															28.095	176
															28.1108	177
															28.1266	177
															28.1424	176
															28.1583	177
															28.1741	178
															28.1899	179
															28.2057	179
															28.2215	178
															28.2374	175
															28.2532	174
															28.269	174
															28.2848	174
															28.3007	174
															28.3165	175
															28.3323	175
															28.3481	176
															28.3639	177
															28.3798	178
															28.3956	176
															28.4114	174
															28.4272	174
															28.4431	176
															28.4589	178
															28.4747	178
															28.4905	177
															28.5063	174
															28.5222	173
															28.538	174
															28.5538	176
															28.5696	176
															28.5855	174
															28.6013	172
															28.6171	172
															28.6329	173
															28.6487	174
															28.6646	174
															28.6804	173
															28.6962	172
															28.712	174
															28.7279	176
															28.7437	178
															28.7595	220
															28.7753	366
															28.7912	585
															28.807	772
															28.8228	822
															28.8386	758
															28.8544	661
															28.8703	596
															28.8861	550
															28.9019	515
															28.9177	475
															28.9336	434
															28.9494	406
															28.9652	395
															28.981	386
															28.9968	369
															29.0127	350
															29.0285	343
															29.0443	348
															29.0601	351
															29.076	350
															29.0918	345
															29.1076	346
															29.1234	351
															29.1392	355
															29.1551	349
															29.1709	334
															29.1867	323
															29.2025	328
															29.2184	348
															29.2342	364
															29.25	364
															29.2658	352
															29.2816	341
															29.2975	338
															29.3133	338
															29.3291	333
															29.3449	324
															29.3608	318
															29.3766	320
															29.3924	326
															29.4082	331
															29.424	329
															29.4399	325
															29.4557	319
															29.4715	314
															29.4873	304
															29.5032	294
															29.519	283
															29.5348	279
															29.5506	285
															29.5664	301
															29.5823	320
															29.5981	330
															29.6139	329
															29.6297	328
															29.6456	337
															29.6614	360
															29.6772	384
															29.693	402
															29.7089	411
															29.7247	421
															29.7405	428
															29.7563	429
															29.7721	436
															29.788	452
															29.8038	473
															29.8196	485
															29.8354	487
															29.8513	481
															29.8671	484
															29.8829	483
															29.8987	479
															29.9145	474
															29.9304	477
															29.9462	484
															29.962	492
															29.9778	496
															29.9937	507
															30.0095	519
															30.0253	526

## Sheet: Figure S1-HPLC
A. acutangulus	0	-0.0014085		A. belladonna	0	3769		D. stramonium	0	-0.0028503
HPLC	0.00667	-0.0014145		HPLC	0.00667	3793		HPLC	0.00667	-0.0028665
	0.0133	-0.0014318			0.0133	3846			0.0133	-0.0028528
	0.02	-0.0014488			0.02	4012			0.02	-0.002849
	0.0267	-0.0014723			0.0267	4329			0.0267	-0.0028448
	0.0333	-0.0015033			0.0333	4522			0.0333	-0.002838
	0.04	-0.0015345			0.04	4634			0.04	-0.002819
	0.0467	-0.0015598			0.0467	4797			0.0467	-0.0028108
	0.0533	-0.0015975			0.0533	4897			0.0533	-0.0027888
	0.06	-0.0016275			0.06	5134			0.06	-0.002782
	0.0667	-0.0016523			0.0667	5163			0.0667	-0.0027835
	0.0733	-0.0016675			0.0733	5114			0.0733	-0.0027905
	0.08	-0.0016968			0.08	4959			0.08	-0.0027968
	0.0867	-0.00171			0.0867	4995			0.0867	-0.0027918
	0.0933	-0.0017235			0.0933	4995			0.0933	-0.0027913
	0.1	-0.0017505			0.1	4988			0.1	-0.0027775
	0.1067	-0.001772			0.1067	5010			0.1067	-0.0027705
	0.1133	-0.0018			0.1133	4949			0.1133	-0.00276
	0.12	-0.0018175			0.12	5060			0.12	-0.0027528
	0.1267	-0.001838			0.1267	5108			0.1267	-0.0027253
	0.1333	-0.0018515			0.1333	5273			0.1333	-0.0026933
	0.14	-0.0018693			0.14	5213			0.14	-0.002673
	0.1467	-0.0018968			0.1467	5220			0.1467	-0.0026393
	0.1533	-0.0019083			0.1533	5183			0.1533	-0.0026118
	0.16	-0.0019285			0.16	5112			0.16	-0.0026
	0.1667	-0.001953			0.1667	5061			0.1667	-0.002564
	0.1733	-0.0019725			0.1733	4995			0.1733	-0.0025368
	0.18	-0.002007			0.18	4925			0.18	-0.0025265
	0.1867	-0.002038			0.1867	4785			0.1867	-0.0025093
	0.1933	-0.0020733			0.1933	4797			0.1933	-0.0024953
	0.2	-0.0021003			0.2	4692			0.2	-0.0024785
	0.2067	-0.0021285			0.2067	4530			0.2067	-0.0024588
	0.2133	-0.0021472			0.2133	4443			0.2133	-0.0024258
	0.22	-0.0021732			0.22	4382			0.22	-0.0024088
	0.2267	-0.0022073			0.2267	4242			0.2267	-0.0023785
	0.2333	-0.0022203			0.2333	4004			0.2333	-0.0023523
	0.24	-0.0022305			0.24	3791			0.24	-0.002331
	0.2467	-0.0022222			0.2467	3531			0.2467	-0.002304
	0.2533	-0.002226			0.2533	3290			0.2533	-0.002275
	0.26	-0.0022265			0.26	3324			0.26	-0.00225
	0.2667	-0.00222			0.2667	3281			0.2667	-0.002221
	0.2733	-0.0022098			0.2733	3135			0.2733	-0.00219
	0.28	-0.0021913			0.28	3023			0.28	-0.0021635
	0.2867	-0.002179			0.2867	3111			0.2867	-0.0021283
	0.2933	-0.0021635			0.2933	3122			0.2933	-0.0020845
	0.3	-0.0021593			0.3	3094			0.3	-0.0020398
	0.3067	-0.0021537			0.3067	3122			0.3067	-0.0020138
	0.3133	-0.0021458			0.3133	2917			0.3133	-0.0019858
	0.32	-0.0021448			0.32	2601			0.32	-0.0019515
	0.3267	-0.0021428			0.3267	2509			0.3267	-0.0019213
	0.3333	-0.0021428			0.3333	2228			0.3333	-0.001879
	0.34	-0.0021437			0.34	1841			0.34	-0.0018348
	0.3467	-0.0021585			0.3467	1580			0.3467	-0.0018113
	0.3533	-0.0021643			0.3533	1446			0.3533	-0.0017975
	0.36	-0.0021565			0.36	1373			0.36	-0.0017653
	0.3667	-0.0021498			0.3667	1308			0.3667	-0.0017463
	0.3733	-0.0021425			0.3733	1368			0.3733	-0.001714
	0.38	-0.0021298			0.38	1123			0.38	-0.0016915
	0.3867	-0.0021213			0.3867	1117			0.3867	-0.0016805
	0.3933	-0.0021343			0.3933	1094			0.3933	-0.0016585
	0.4	-0.0021265			0.4	995			0.4	-0.0016428
	0.4067	-0.0021228			0.4067	833			0.4067	-0.001615
	0.4133	-0.002129			0.4133	633			0.4133	-0.0016093
	0.42	-0.0021307			0.42	527			0.42	-0.0015813
	0.4267	-0.0021343			0.4267	477			0.4267	-0.0015785
	0.4333	-0.0021385			0.4333	567			0.4333	-0.0015653
	0.44	-0.0021508			0.44	610			0.44	-0.0015523
	0.4467	-0.002142			0.4467	752			0.4467	-0.0015535
	0.4533	-0.002134			0.4533	870			0.4533	-0.001543
	0.46	-0.0021255			0.46	822			0.46	-0.0015368
	0.4667	-0.0021185			0.4667	745			0.4667	-0.0015235
	0.4733	-0.0021138			0.4733	706			0.4733	-0.0015183
	0.48	-0.0021047			0.48	572			0.48	-0.001502
	0.4867	-0.0021047			0.4867	548			0.4867	-0.0014995
	0.4933	-0.002089			0.4933	411			0.4933	-0.0014968
	0.5	-0.0020652			0.5	242			0.5	-0.0014885
	0.5067	-0.0020578			0.5067	124			0.5067	-0.0014715
	0.5133	-0.0020508			0.5133	106			0.5133	-0.0014683
	0.52	-0.0020415			0.52	32			0.52	-0.0014588
	0.5267	-0.0020343			0.5267	-157			0.5267	-0.0014563
	0.5333	-0.0020355			0.5333	-288			0.5333	-0.001463
	0.54	-0.002019			0.54	-384			0.54	-0.0014545
	0.5467	-0.0020128			0.5467	-450			0.5467	-0.0014505
	0.5533	-0.002013			0.5533	-574			0.5533	-0.0014515
	0.56	-0.0020115			0.56	-594			0.56	-0.001474
	0.5667	-0.002014			0.5667	-567			0.5667	-0.0014858
	0.5733	-0.0020148			0.5733	-537			0.5733	-0.001483
	0.58	-0.002025			0.58	-429			0.58	-0.001486
	0.5867	-0.0020203			0.5867	-191			0.5867	-0.0014858
	0.5933	-0.0020383			0.5933	-280			0.5933	-0.001501
	0.6	-0.002064			0.6	-276			0.6	-0.0015148
	0.6067	-0.0020858			0.6067	-155			0.6067	-0.0015308
	0.6133	-0.002101			0.6133	-219			0.6133	-0.001545
	0.62	-0.0021063			0.62	-344			0.62	-0.0015655
	0.6267	-0.0021235			0.6267	-449			0.6267	-0.0016085
	0.6333	-0.0021288			0.6333	-573			0.6333	-0.001627
	0.64	-0.0021443			0.64	-824			0.64	-0.0016518
	0.6467	-0.002144			0.6467	-757			0.6467	-0.0016725
	0.6533	-0.002124			0.6533	-846			0.6533	-0.0016998
	0.66	-0.002109			0.66	-1002			0.66	-0.0017215
	0.6667	-0.0021075			0.6667	-1078			0.6667	-0.001733
	0.6733	-0.0021215			0.6733	-1109			0.6733	-0.001743
	0.68	-0.0021177			0.68	-1014			0.68	-0.001749
	0.6867	-0.0021138			0.6867	-944			0.6867	-0.0017643
	0.6933	-0.0021235			0.6933	-903			0.6933	-0.0017845
	0.7	-0.0021303			0.7	-996			0.7	-0.0018103
	0.7067	-0.002144			0.7067	-912			0.7067	-0.0018268
	0.7133	-0.0021615			0.7133	-819			0.7133	-0.0018365
	0.72	-0.0021602			0.72	-671			0.72	-0.0018563
	0.7267	-0.0021508			0.7267	-600			0.7267	-0.00187
	0.7333	-0.0021423			0.7333	-646			0.7333	-0.0018885
	0.74	-0.002155			0.74	-886			0.74	-0.0019213
	0.7467	-0.0021588			0.7467	-823			0.7467	-0.0019443
	0.7533	-0.002168			0.7533	-762			0.7533	-0.001941
	0.76	-0.0021975			0.76	-795			0.76	-0.0019395
	0.7667	-0.0022175			0.7667	-779			0.7667	-0.0019637
	0.7733	-0.0022458			0.7733	-978			0.7733	-0.0019925
	0.78	-0.0022858			0.78	-1118			0.78	-0.0020097
	0.7867	-0.0023155			0.7867	-1156			0.7867	-0.002028
	0.7933	-0.002342			0.7933	-1012			0.7933	-0.002029
	0.8	-0.002358			0.8	-1025			0.8	-0.0020445
	0.8067	-0.002375			0.8067	-1112			0.8067	-0.0020698
	0.8133	-0.0023958			0.8133	-1081			0.8133	-0.0021005
	0.82	-0.0024153			0.82	-1092			0.82	-0.0021088
	0.8267	-0.0024468			0.8267	-1016			0.8267	-0.0021028
	0.8333	-0.0024655			0.8333	-933			0.8333	-0.0021125
	0.84	-0.0024932			0.84	-838			0.84	-0.0021235
	0.8467	-0.00251			0.8467	-717			0.8467	-0.002143
	0.8533	-0.0025188			0.8533	-659			0.8533	-0.002157
	0.86	-0.0025428			0.86	-495			0.86	-0.0021783
	0.8667	-0.0025535			0.8667	-430			0.8667	-0.0021913
	0.8733	-0.0025705			0.8733	-375			0.8733	-0.002221
	0.88	-0.0025668			0.88	-267			0.88	-0.0022513
	0.8867	-0.0025705			0.8867	-69			0.8867	-0.002271
	0.8933	-0.0025953			0.8933	61			0.8933	-0.002284
	0.9	-0.0026193			0.9	178			0.9	-0.002294
	0.9067	-0.002661			0.9067	222			0.9067	-0.0022925
	0.9133	-0.0026935			0.9133	180			0.9133	-0.0022965
	0.92	-0.002718			0.92	220			0.92	-0.0023023
	0.9267	-0.0027348			0.9267	359			0.9267	-0.002292
	0.9333	-0.0027698			0.9333	594			0.9333	-0.0022758
	0.94	-0.0028093			0.94	675			0.94	-0.0022683
	0.9467	-0.0028238			0.9467	811			0.9467	-0.0022675
	0.9533	-0.00285			0.9533	823			0.9533	-0.002268
	0.96	-0.0028775			0.96	1012			0.96	-0.0022758
	0.9667	-0.0029068			0.9667	1167			0.9667	-0.0022723
	0.9733	-0.0029428			0.9733	1249			0.9733	-0.0022712
	0.98	-0.0029905			0.98	1364			0.98	-0.0022735
	0.9867	-0.00304			0.9867	1352			0.9867	-0.0022735
	0.9933	-0.0030725			0.9933	1485			0.9933	-0.0022603
	1	-0.003111			1	1557			1	-0.0022503
	1.0067	-0.0031525			1.0067	1735			1.0067	-0.0022415
	1.0133	-0.0031935			1.0133	1740			1.0133	-0.0022235
	1.02	-0.0032295			1.02	1885			1.02	-0.002205
	1.0267	-0.0032605			1.0267	2173			1.0267	-0.0021873
	1.0333	-0.0032928			1.0333	2272			1.0333	-0.0021738
	1.04	-0.0033125			1.04	2399			1.04	-0.002173
	1.0467	-0.003345			1.0467	2505			1.0467	-0.0021775
	1.0533	-0.003373			1.0533	2489			1.0533	-0.002159
	1.06	-0.0033858			1.06	2552			1.06	-0.0021402
	1.0667	-0.0034078			1.0667	2575			1.0667	-0.0021345
	1.0733	-0.0034048			1.0733	2570			1.0733	-0.0021185
	1.08	-0.0034053			1.08	2381			1.08	-0.0020993
	1.0867	-0.0034088			1.0867	2328			1.0867	-0.0020823
	1.0933	-0.0034178			1.0933	2360			1.0933	-0.0020625
	1.1	-0.0034263			1.1	2355			1.1	-0.0020465
	1.1067	-0.0034473			1.1067	2440			1.1067	-0.0020335
	1.1133	-0.0034663			1.1133	2515			1.1133	-0.0020055
	1.12	-0.0034753			1.12	2668			1.12	-0.001966
	1.1267	-0.0035073			1.1267	2797			1.1267	-0.001937
	1.1333	-0.0035458			1.1333	2923			1.1333	-0.0019173
	1.14	-0.0035698			1.14	3059			1.14	-0.0018915
	1.1467	-0.003577			1.1467	3095			1.1467	-0.0018658
	1.1533	-0.0035948			1.1533	3001			1.1533	-0.001838
	1.16	-0.003612			1.16	2907			1.16	-0.001803
	1.1667	-0.0036255			1.1667	2838			1.1667	-0.001784
	1.1733	-0.003633			1.1733	2822			1.1733	-0.0017708
	1.18	-0.00365			1.18	2809			1.18	-0.0017478
	1.1867	-0.0036548			1.1867	2884			1.1867	-0.0017133
	1.1933	-0.0036725			1.1933	2778			1.1933	-0.001692
	1.2	-0.0036963			1.2	2780			1.2	-0.0016588
	1.2067	-0.0037003			1.2067	2919			1.2067	-0.0016303
	1.2133	-0.003704			1.2133	2994			1.2133	-0.0016075
	1.22	-0.0037205			1.22	3126			1.22	-0.0015855
	1.2267	-0.003728			1.2267	3047			1.2267	-0.001564
	1.2333	-0.0037393			1.2333	3032			1.2333	-0.0015525
	1.24	-0.0037495			1.24	3029			1.24	-0.0015378
	1.2467	-0.0037553			1.2467	3149			1.2467	-0.0015043
	1.2533	-0.0037508			1.2533	3147			1.2533	-0.001478
	1.26	-0.0037643			1.26	3093			1.26	-0.0014535
	1.2667	-0.0037663			1.2667	3191			1.2667	-0.0014473
	1.2733	-0.003758			1.2733	2993			1.2733	-0.0014225
	1.28	-0.0037633			1.28	2929			1.28	-0.0014008
	1.2867	-0.0037443			1.2867	2825			1.2867	-0.0013803
	1.2933	-0.003733			1.2933	2645			1.2933	-0.00136
	1.3	-0.0037218			1.3	2412			1.3	-0.001342
	1.3067	-0.0037205			1.3067	2172			1.3067	-0.0013155
	1.3133	-0.0037085			1.3133	1900			1.3133	-0.0012808
	1.32	-0.003716			1.32	1646			1.32	-0.0012363
	1.3267	-0.003731			1.3267	1424			1.3267	-0.0012017
	1.3333	-0.0037248			1.3333	1277			1.3333	-0.0011695
	1.34	-0.00373			1.34	1188			1.34	-0.0011315
	1.3467	-0.0037423			1.3467	1208			1.3467	-0.0010995
	1.3533	-0.0037533			1.3533	1229			1.3533	-0.0010658
	1.36	-0.003766			1.36	1243			1.36	-0.001031
	1.3667	-0.0037743			1.3667	1302			1.3667	-0.0010045
	1.3733	-0.0037678			1.3733	1453			1.3733	-0.00099875
	1.38	-0.003761			1.38	1651			1.38	-0.000981
	1.3867	-0.0037598			1.3867	1812			1.3867	-0.0009635
	1.3933	-0.0037598			1.3933	1694			1.3933	-0.00094575
	1.4	-0.0037578			1.4	1597			1.4	-0.0009375
	1.4067	-0.0037495			1.4067	1530			1.4067	-0.00093825
	1.4133	-0.0037393			1.4133	1483			1.4133	-0.00094475
	1.42	-0.0037288			1.42	1356			1.42	-0.00094625
	1.4267	-0.0037205			1.4267	1127			1.4267	-0.00092125
	1.4333	-0.0037145			1.4333	939			1.4333	-0.00090675
	1.44	-0.0037195			1.44	667			1.44	-0.0009045
	1.4467	-0.0037248			1.4467	665			1.4467	-0.000913
	1.4533	-0.003715			1.4533	542			1.4533	-0.0009085
	1.46	-0.0037063			1.46	407			1.46	-0.000899
	1.4667	-0.003707			1.4667	286			1.4667	-0.00088325
	1.4733	-0.0037175			1.4733	222			1.4733	-0.0008735
	1.48	-0.0037215			1.48	167			1.48	-0.000873
	1.4867	-0.003716			1.4867	64			1.4867	-0.00087175
	1.4933	-0.0037068			1.4933	9			1.4933	-0.0008415
	1.5	-0.003699			1.5	-196			1.5	-0.0008185
	1.5067	-0.0037005			1.5067	-352			1.5067	-0.000791
	1.5133	-0.0037078			1.5133	-435			1.5133	-0.0007585
	1.52	-0.0037055			1.52	-637			1.52	-0.0007355
	1.5267	-0.0037098			1.5267	-791			1.5267	-0.00071225
	1.5333	-0.0037125			1.5333	-1106			1.5333	-0.00069225
	1.54	-0.0037185			1.54	-1343			1.54	-0.00067225
	1.5467	-0.003722			1.5467	-1558			1.5467	-0.00067175
	1.5533	-0.0037265			1.5533	-1537			1.5533	-0.0006545
	1.56	-0.0037363			1.56	-1557			1.56	-0.00063575
	1.5667	-0.003744			1.5667	-1622			1.5667	-0.0006355
	1.5733	-0.0037505			1.5733	-1632			1.5733	-0.0006295
	1.58	-0.003758			1.58	-1610			1.58	-0.00062775
	1.5867	-0.0037703			1.5867	-1641			1.5867	-0.00061825
	1.5933	-0.003796			1.5933	-1661			1.5933	-0.0006075
	1.6	-0.0038245			1.6	-1621			1.6	-0.0006025
	1.6067	-0.003825			1.6067	-1612			1.6067	-0.000594
	1.6133	-0.003834			1.6133	-1514			1.6133	-0.0005815
	1.62	-0.0038453			1.62	-1444			1.62	-0.00057875
	1.6267	-0.0038793			1.6267	-1294			1.6267	-0.00056425
	1.6333	-0.003899			1.6333	-1248			1.6333	-0.00054
	1.64	-0.0039153			1.64	-1073			1.64	-0.0005195
	1.6467	-0.003909			1.6467	-1004			1.6467	-0.00050275
	1.6533	-0.0039148			1.6533	-926			1.6533	-0.00047525
	1.66	-0.003953			1.66	-1025			1.66	-0.00045375
	1.6667	-0.003966			1.6667	-1057			1.6667	-0.00045325
	1.6733	-0.0039728			1.6733	-1173			1.6733	-0.000425
	1.68	-0.0039675			1.68	-1289			1.68	-0.0004195
	1.6867	-0.003957			1.6867	-1273			1.6867	-0.00042325
	1.6933	-0.0039445			1.6933	-1385			1.6933	-0.0004225
	1.7	-0.0039453			1.7	-1314			1.7	-0.00041375
	1.7067	-0.0039508			1.7067	-1277			1.7067	-0.00040975
	1.7133	-0.003941			1.7133	-1067			1.7133	-0.00040025
	1.72	-0.0039313			1.72	-1185			1.72	-0.00037625
	1.7267	-0.0039348			1.7267	-1191			1.7267	-0.0003785
	1.7333	-0.0039338			1.7333	-1212			1.7333	-0.000369
	1.74	-0.0039375			1.74	-1399			1.74	-0.00034775
	1.7467	-0.003948			1.7467	-1563			1.7467	-0.00032475
	1.7533	-0.0039645			1.7533	-1720			1.7533	-0.00031175
	1.76	-0.003963			1.76	-1877			1.76	-0.00028875
	1.7667	-0.0039928			1.7667	-2308			1.7667	-0.0002855
	1.7733	-0.004028			1.7733	-2510			1.7733	-0.00027775
	1.78	-0.0040465			1.78	-2788			1.78	-0.00024375
	1.7867	-0.004066			1.7867	-3053			1.7867	-0.0002195
	1.7933	-0.0040925			1.7933	-3316			1.7933	-0.000209
	1.8	-0.004119			1.8	-3499			1.8	-0.00019875
	1.8067	-0.0041455			1.8067	-3662			1.8067	-0.0001985
	1.8133	-0.0041708			1.8133	-3933			1.8133	-0.00019325
	1.82	-0.0041838			1.82	-4131			1.82	-0.00017825
	1.8267	-0.004208			1.8267	-4272			1.8267	-0.000169
	1.8333	-0.004239			1.8333	-4462			1.8333	-0.0001735
	1.84	-0.0042723			1.84	-4653			1.84	-0.000175
	1.8467	-0.0042958			1.8467	-4748			1.8467	-0.0001715
	1.8533	-0.004322			1.8533	-4877			1.8533	-0.0001665
	1.86	-0.004344			1.86	-5033			1.86	-0.000164
	1.8667	-0.0043765			1.8667	-5129			1.8667	-0.00017525
	1.8733	-0.0043935			1.8733	-5079			1.8733	-0.000184
	1.88	-0.0044135			1.88	-5051			1.88	-0.0002035
	1.8867	-0.004428			1.8867	-4987			1.8867	-0.00020275
	1.8933	-0.0044462			1.8933	-4918			1.8933	-0.000216
	1.9	-0.0044668			1.9	-4877			1.9	-0.000214
	1.9067	-0.0044938			1.9067	-4920			1.9067	-0.00020925
	1.9133	-0.004543			1.9133	-5006			1.9133	-0.000214
	1.92	-0.004629			1.92	-5329			1.92	-0.00021125
	1.9267	-0.004775			1.9267	-5916			1.9267	-0.000219
	1.9333	-0.0049983			1.9333	-6854			1.9333	-0.000226
	1.94	-0.0053493			1.94	-7863			1.94	-0.00029375
	1.9467	-0.0058318			1.9467	-9284			1.9467	-0.0003945
	1.9533	-0.0064733			1.9533	-10851			1.9533	-0.000564
	1.96	-0.0073088			1.96	-12439			1.96	-0.00080875
	1.9667	-0.0083185			1.9667	-14354			1.9667	-0.0010978
	1.9733	-0.0094825			1.9733	-16091			1.9733	-0.0014445
	1.98	-0.0108			1.98	-17842			1.98	-0.0018238
	1.9867	-0.0122			1.9867	-19584			1.9867	-0.0022285
	1.9933	-0.0137			1.9933	-21142			1.9933	-0.0025977
	2	-0.0152			2	-22356			2	-0.002943
	2.0067	-0.0168			2.0067	-23328			2.0067	-0.0032413
	2.0133	-0.0183			2.0133	-23742			2.0133	-0.0034733
	2.02	-0.0197			2.02	-22986			2.02	-0.0036048
	2.0267	-0.0208			2.0267	-20117			2.0267	-0.0036078
	2.0333	-0.0213			2.0333	-13152			2.0333	-0.0033665
	2.04	-0.0207			2.04	451			2.04	-0.0026273
	2.0467	-0.0179			2.0467	22352			2.0467	-0.000917
	2.0533	-0.0117			2.0533	54385			2.0533	0.002563
	2.06	-0.0005805			2.06	97202			2.06	0.008933
	2.0667	0.0168			2.0667	150394			2.0667	0.0195
	2.0733	0.0416			2.0733	212278			2.0733	0.0354
	2.08	0.074			2.08	280016			2.08	0.0573
	2.0867	0.1139			2.0867	349218			2.0867	0.0853
	2.0933	0.1602			2.0933	412613			2.0933	0.1188
	2.1	0.2109			2.1	461789			2.1	0.1569
	2.1067	0.2637			2.1067	488898			2.1067	0.1982
	2.1133	0.3155			2.1133	488325			2.1133	0.2408
	2.12	0.3634			2.12	456650			2.12	0.2825
	2.1267	0.4042			2.1267	393025			2.1267	0.3212
	2.1333	0.4351			2.1333	298772			2.1333	0.3545
	2.14	0.454			2.14	177349			2.14	0.3805
	2.1467	0.4593			2.1467	35450			2.1467	0.3977
	2.1533	0.4507			2.1533	-118051			2.1533	0.4047
	2.16	0.4285			2.16	-274446			2.16	0.4007
	2.1667	0.3941			2.1667	-425887			2.1667	0.3853
	2.1733	0.3494			2.1733	-566285			2.1733	0.3587
	2.18	0.2973			2.18	-691026			2.18	0.3218
	2.1867	0.241			2.1867	-797454			2.1867	0.2763
	2.1933	0.1836			2.1933	-884453			2.1933	0.2246
	2.2	0.128			2.2	-952423			2.2	0.1692
	2.2067	0.0763			2.2067	-1002615			2.2067	0.1129
	2.2133	0.03			2.2133	-1036902			2.2133	0.0581
	2.22	-0.01			2.22	-1057469			2.22	0.006824
	2.2267	-0.0436			2.2267	-1066551			2.2267	-0.0394
	2.2333	-0.0711			2.2333	-1066379			2.2333	-0.0797
	2.24	-0.0932			2.24	-1058957			2.24	-0.1136
	2.2467	-0.1104			2.2467	-1046055			2.2467	-0.1412
	2.2533	-0.1235			2.2533	-1028916			2.2533	-0.163
	2.26	-0.1332			2.26	-1008477			2.26	-0.1796
	2.2667	-0.14			2.2667	-985419			2.2667	-0.1916
	2.2733	-0.1445			2.2733	-960140			2.2733	-0.1999
	2.28	-0.1472			2.28	-932666			2.28	-0.2051
	2.2867	-0.1485			2.2867	-902994			2.2867	-0.208
	2.2933	-0.1487			2.2933	-870883			2.2933	-0.2089
	2.3	-0.148			2.3	-835964			2.3	-0.2083
	2.3067	-0.1467			2.3067	-797122			2.3067	-0.2065
	2.3133	-0.145			2.3133	-751812			2.3133	-0.2037
	2.32	-0.1428			2.32	-697321			2.32	-0.2
	2.3267	-0.1403			2.3267	-633895			2.3267	-0.1956
	2.3333	-0.1375			2.3333	-564280			2.3333	-0.1906
	2.34	-0.1344			2.34	-490056			2.34	-0.1849
	2.3467	-0.1311			2.3467	-411122			2.3467	-0.1785
	2.3533	-0.1276			2.3533	-327569			2.3533	-0.1707
	2.36	-0.1239			2.36	-241930			2.36	-0.1613
	2.3667	-0.1199			2.3667	-158573			2.3667	-0.1504
	2.3733	-0.1158			2.3733	-81367			2.3733	-0.1379
	2.38	-0.1114			2.38	-11193			2.38	-0.1237
	2.3867	-0.1069			2.3867	53688			2.3867	-0.1071
	2.3933	-0.1022			2.3933	113821			2.3933	-0.088
	2.4	-0.0974			2.4	168154			2.4	-0.0672
	2.4067	-0.0925			2.4067	216274			2.4067	-0.0457
	2.4133	-0.0873			2.4133	259666			2.4133	-0.0244
	2.42	-0.0818			2.42	300768			2.42	-0.0037518
	2.4267	-0.0754			2.4267	341732			2.4267	0.0162
	2.4333	-0.0676			2.4333	383545			2.4333	0.0351
	2.44	-0.058			2.44	426880			2.44	0.0524
	2.4467	-0.0465			2.4467	471732			2.4467	0.068
	2.4533	-0.033			2.4533	517732			2.4533	0.0825
	2.46	-0.0176			2.46	564175			2.46	0.0961
	2.4667	-0.0002405			2.4667	610135			2.4667	0.1093
	2.4733	0.019			2.4733	653018			2.4733	0.1221
	2.48	0.0398			2.48	690190			2.48	0.1343
	2.4867	0.0623			2.4867	720266			2.4867	0.1456
	2.4933	0.086			2.4933	743056			2.4933	0.156
	2.5	0.1103			2.5	759570			2.5	0.165
	2.5067	0.1345			2.5067	771046			2.5067	0.1727
	2.5133	0.1581			2.5133	778733			2.5133	0.179
	2.52	0.1806			2.52	783504			2.52	0.1842
	2.5267	0.2014			2.5267	787298			2.5267	0.1885
	2.5333	0.2199			2.5333	791701			2.5333	0.1922
	2.54	0.2355			2.54	797432			2.54	0.1955
	2.5467	0.248			2.5467	804495			2.5467	0.1988
	2.5533	0.2582			2.5533	812402			2.5533	0.2019
	2.56	0.2669			2.56	820453			2.56	0.2052
	2.5667	0.275			2.5667	827964			2.5667	0.2085
	2.5733	0.283			2.5733	835164			2.5733	0.2121
	2.58	0.291			2.58	841960			2.58	0.2159
	2.5867	0.2991			2.5867	847952			2.5867	0.22
	2.5933	0.3071			2.5933	853177			2.5933	0.2245
	2.6	0.315			2.6	857437			2.6	0.2294
	2.6067	0.3225			2.6067	860566			2.6067	0.2351
	2.6133	0.3293			2.6133	862762			2.6133	0.2417
	2.62	0.335			2.62	863741			2.62	0.2495
	2.6267	0.3397			2.6267	862806			2.6267	0.2585
	2.6333	0.3437			2.6333	859643			2.6333	0.2685
	2.64	0.3472			2.64	854648			2.64	0.2791
	2.6467	0.3511			2.6467	847974			2.6467	0.29
	2.6533	0.3559			2.6533	839815			2.6533	0.3008
	2.66	0.362			2.66	830534			2.66	0.3111
	2.6667	0.3695			2.6667	819897			2.6667	0.3205
	2.6733	0.3779			2.6733	808161			2.6733	0.3287
	2.68	0.3867			2.68	795588			2.68	0.3356
	2.6867	0.3954			2.6867	782464			2.6867	0.3414
	2.6933	0.4036			2.6933	768941			2.6933	0.346
	2.7	0.4106			2.7	755350			2.7	0.3496
	2.7067	0.4159			2.7067	741887			2.7067	0.352
	2.7133	0.419			2.7133	729307			2.7133	0.3534
	2.72	0.4198			2.72	718018			2.72	0.3535
	2.7267	0.4187			2.7267	708402			2.7267	0.3523
	2.7333	0.416			2.7333	700527			2.7333	0.3496
	2.74	0.4122			2.74	694625			2.74	0.3452
	2.7467	0.4074			2.7467	689871			2.7467	0.3393
	2.7533	0.4015			2.7533	685871			2.7533	0.332
	2.76	0.3945			2.76	682500			2.76	0.3235
	2.7667	0.3862			2.7667	678507			2.7667	0.314
	2.7733	0.3763			2.7733	673760			2.7733	0.3036
	2.78	0.3643			2.78	667784			2.78	0.2921
	2.7867	0.3499			2.7867	660406			2.7867	0.2793
	2.7933	0.3328			2.7933	651432			2.7933	0.2654
	2.8	0.3133			2.8	641501			2.8	0.2502
	2.8067	0.2918			2.8067	630743			2.8067	0.234
	2.8133	0.2688			2.8133	619037			2.8133	0.2172
	2.82	0.2454			2.82	606288			2.82	0.2001
	2.8267	0.2224			2.8267	591827			2.8267	0.1832
	2.8333	0.2008			2.8333	575256			2.8333	0.1671
	2.84	0.1814			2.84	556326			2.84	0.1524
	2.8467	0.1649			2.8467	534819			2.8467	0.1397
	2.8533	0.1513			2.8533	510648			2.8533	0.1292
	2.86	0.1403			2.86	484474			2.86	0.1209
	2.8667	0.1316			2.8667	457057			2.8667	0.1147
	2.8733	0.1245			2.8733	429478			2.8733	0.1101
	2.88	0.1183			2.88	403126			2.88	0.1067
	2.8867	0.1122			2.8867	378584			2.8867	0.104
	2.8933	0.1058			2.8933	356017			2.8933	0.1016
	2.9	0.0984			2.9	334923			2.9	0.0991
	2.9067	0.0896			2.9067	314742			2.9067	0.0961
	2.9133	0.0793			2.9133	294421			2.9133	0.0922
	2.92	0.0672			2.92	272818			2.92	0.0872
	2.9267	0.0535			2.9267	249242			2.9267	0.0809
	2.9333	0.0386			2.9333	222888			2.9333	0.0732
	2.94	0.0228			2.94	193634			2.94	0.0643
	2.9467	0.006751			2.9467	162157			2.9467	0.0542
	2.9533	-0.009085			2.9533	129438			2.9533	0.0431
	2.96	-0.0242			2.96	96470			2.96	0.0311
	2.9667	-0.0382			2.9667	64116			2.9667	0.0184
	2.9733	-0.0508			2.9733	33415			2.9733	0.0051398
	2.98	-0.0619			2.98	4795			2.98	-0.0083553
	2.9867	-0.0714			2.9867	-21471			2.9867	-0.0219
	2.9933	-0.0796			2.9933	-45067			2.9933	-0.0351
	3	-0.0865			3	-66366			3	-0.0478
	3.0067	-0.0922			3.0067	-85589			3.0067	-0.0597
	3.0133	-0.0969			3.0133	-103050			3.0133	-0.0705
	3.02	-0.1006			3.02	-119016			3.02	-0.0801
	3.0267	-0.1034			3.0267	-133934			3.0267	-0.0882
	3.0333	-0.1053			3.0333	-148137			3.0333	-0.0949
	3.04	-0.1064			3.04	-161897			3.04	-0.1001
	3.0467	-0.1069			3.0467	-175437			3.0467	-0.104
	3.0533	-0.1069			3.0533	-189078			3.0533	-0.1069
	3.06	-0.1065			3.06	-203145			3.06	-0.109
	3.0667	-0.106			3.0667	-218039			3.0667	-0.1106
	3.0733	-0.1054			3.0733	-234083			3.0733	-0.1119
	3.08	-0.1049			3.08	-251633			3.08	-0.1131
	3.0867	-0.1047			3.0867	-271284			3.0867	-0.1144
	3.0933	-0.1047			3.0933	-293641			3.0933	-0.1159
	3.1	-0.1053			3.1	-319496			3.1	-0.1178
	3.1067	-0.1063			3.1067	-349653			3.1067	-0.12
	3.1133	-0.108			3.1133	-385270			3.1133	-0.1227
	3.12	-0.1103			3.12	-427124			3.12	-0.1258
	3.1267	-0.1134			3.1267	-476429			3.1267	-0.1295
	3.1333	-0.1174			3.1333	-534085			3.1333	-0.1336
	3.14	-0.1223			3.14	-600632			3.14	-0.1383
	3.1467	-0.1282			3.1467	-676235			3.1467	-0.1436
	3.1533	-0.1352			3.1533	-760652			3.1533	-0.1494
	3.16	-0.1432			3.16	-853064			3.16	-0.156
	3.1667	-0.1525			3.1667	-951546			3.1667	-0.1633
	3.1733	-0.1632			3.1733	-1053655			3.1733	-0.1715
	3.18	-0.1749			3.18	-1155398			3.18	-0.1807
	3.1867	-0.1869			3.1867	-1253264			3.1867	-0.1903
	3.1933	-0.199			3.1933	-1343129			3.1933	-0.2001
	3.2	-0.2107			3.2	-1421779			3.2	-0.21
	3.2067	-0.2215			3.2067	-1486609			3.2067	-0.2195
	3.2133	-0.231			3.2133	-1535411			3.2133	-0.2283
	3.22	-0.2387			3.22	-1566666			3.22	-0.2358
	3.2267	-0.2444			3.2267	-1578721			3.2267	-0.2417
	3.2333	-0.2483			3.2333	-1572052			3.2333	-0.2461
	3.24	-0.2509			3.24	-1546684			3.24	-0.2493
	3.2467	-0.2525			3.2467	-1504286			3.2467	-0.2515
	3.2533	-0.2532			3.2533	-1446836			3.2533	-0.2526
	3.26	-0.2533			3.26	-1376281			3.26	-0.2531
	3.2667	-0.2533			3.2667	-1295124			3.2667	-0.2531
	3.2733	-0.2533			3.2733	-1205983			3.2733	-0.2531
	3.28	-0.2533			3.28	-1112355			3.28	-0.2531
	3.2867	-0.2533			3.2867	-1017073			3.2867	-0.2531
	3.2933	-0.2529			3.2933	-923022			3.2933	-0.253
	3.3	-0.2515			3.3	-832149			3.3	-0.2521
	3.3067	-0.2484			3.3067	-745590			3.3067	-0.2496
	3.3133	-0.2427			3.3133	-664291			3.3133	-0.245
	3.32	-0.2337			3.32	-588465			3.32	-0.2372
	3.3267	-0.2216			3.3267	-518230			3.3267	-0.2263
	3.3333	-0.2068			3.3333	-453728			3.3333	-0.2126
	3.34	-0.1897			3.34	-394769			3.34	-0.1964
	3.3467	-0.1706			3.3467	-341111			3.3467	-0.1782
	3.3533	-0.1507			3.3533	-292581			3.3533	-0.1589
	3.36	-0.1308			3.36	-248871			3.36	-0.1393
	3.3667	-0.1119			3.3667	-209491			3.3667	-0.1204
	3.3733	-0.0949			3.3733	-174445			3.3733	-0.1034
	3.38	-0.0798			3.38	-143430			3.38	-0.0883
	3.3867	-0.0663			3.3867	-115819			3.3867	-0.0749
	3.3933	-0.0543			3.3933	-91432			3.3933	-0.0631
	3.4	-0.0437			3.4	-70043			3.4	-0.0527
	3.4067	-0.0342			3.4067	-51226			3.4067	-0.0434
	3.4133	-0.0258			3.4133	-34595			3.4133	-0.0352
	3.42	-0.0184			3.42	-20110			3.42	-0.028
	3.4267	-0.0117			3.4267	-7273			3.4267	-0.0215
	3.4333	-0.0058235			3.4333	4246			3.4333	-0.0157
	3.44	-0.00056775			3.44	14427			3.44	-0.0106
	3.4467	0.004121			3.4467	23601			3.4467	-0.0060065
	3.4533	0.0083048			3.4533	31732			3.4533	-0.0018908
	3.46	0.012			3.46	39107			3.46	0.0018028
	3.4667	0.0153			3.4667	45583			3.4667	0.0051225
	3.4733	0.0183			3.4733	51399			3.4733	0.008102
	3.48	0.0209			3.48	56666			3.48	0.0108
	3.4867	0.0233			3.4867	61537			3.4867	0.0132
	3.4933	0.0254			3.4933	65895			3.4933	0.0153
	3.5	0.0273			3.5	69821			3.5	0.0173
	3.5067	0.029			3.5067	73552			3.5067	0.019
	3.5133	0.0305			3.5133	76911			3.5133	0.0206
	3.52	0.0319			3.52	80269			3.52	0.022
	3.5267	0.0331			3.5267	83404			3.5267	0.0232
	3.5333	0.0342			3.5333	86464			3.5333	0.0243
	3.54	0.0352			3.54	89301			3.54	0.0253
	3.5467	0.0362			3.5467	91916			3.5467	0.0262
	3.5533	0.037			3.5533	94660			3.5533	0.027
	3.56	0.0378			3.56	97198			3.56	0.0277
	3.5667	0.0385			3.5667	99573			3.5667	0.0283
	3.5733	0.0392			3.5733	101704			3.5733	0.0289
	3.58	0.0398			3.58	103880			3.58	0.0294
	3.5867	0.0404			3.5867	105803			3.5867	0.0298
	3.5933	0.041			3.5933	107435			3.5933	0.0302
	3.6	0.0415			3.6	109139			3.6	0.0306
	3.6067	0.0419			3.6067	110547			3.6067	0.0309
	3.6133	0.0423			3.6133	111957			3.6133	0.0311
	3.62	0.0427			3.62	113245			3.62	0.0313
	3.6267	0.0431			3.6267	114380			3.6267	0.0315
	3.6333	0.0434			3.6333	115371			3.6333	0.0317
	3.64	0.0436			3.64	116375			3.64	0.0318
	3.6467	0.0439			3.6467	117385			3.6467	0.0319
	3.6533	0.0441			3.6533	118319			3.6533	0.032
	3.66	0.0443			3.66	119066			3.66	0.032
	3.6667	0.0444			3.6667	119852			3.6667	0.0321
	3.6733	0.0445			3.6733	120725			3.6733	0.0321
	3.68	0.0446			3.68	121578			3.68	0.0321
	3.6867	0.0447			3.6867	122312			3.6867	0.0321
	3.6933	0.0447			3.6933	123039			3.6933	0.0321
	3.7	0.0447			3.7	123712			3.7	0.0321
	3.7067	0.0446			3.7067	124353			3.7067	0.0321
	3.7133	0.0445			3.7133	124988			3.7133	0.0321
	3.72	0.0444			3.72	125473			3.72	0.0321
	3.7267	0.0442			3.7267	125942			3.7267	0.0321
	3.7333	0.044			3.7333	126353			3.7333	0.0321
	3.74	0.0438			3.74	126770			3.74	0.0321
	3.7467	0.0435			3.7467	127093			3.7467	0.0322
	3.7533	0.0432			3.7533	127467			3.7533	0.0322
	3.76	0.0429			3.76	127760			3.76	0.0322
	3.7667	0.0426			3.7667	128014			3.7667	0.0322
	3.7733	0.0422			3.7733	128090			3.7733	0.0322
	3.78	0.0419			3.78	128099			3.78	0.0322
	3.7867	0.0415			3.7867	127992			3.7867	0.0323
	3.7933	0.0412			3.7933	127899			3.7933	0.0323
	3.8	0.0408			3.8	127727			3.8	0.0323
	3.8067	0.0405			3.8067	127353			3.8067	0.0323
	3.8133	0.0401			3.8133	127040			3.8133	0.0324
	3.82	0.0398			3.82	126670			3.82	0.0324
	3.8267	0.0394			3.8267	126381			3.8267	0.0324
	3.8333	0.0391			3.8333	125869			3.8333	0.0325
	3.84	0.0388			3.84	125472			3.84	0.0325
	3.8467	0.0385			3.8467	124816			3.8467	0.0326
	3.8533	0.0383			3.8533	124089			3.8533	0.0326
	3.86	0.038			3.86	123567			3.86	0.0327
	3.8667	0.0378			3.8667	122877			3.8667	0.0328
	3.8733	0.0375			3.8733	122113			3.8733	0.0328
	3.88	0.0373			3.88	121140			3.88	0.0329
	3.8867	0.0371			3.8867	120321			3.8867	0.033
	3.8933	0.0369			3.8933	119326			3.8933	0.0331
	3.9	0.0367			3.9	118599			3.9	0.0332
	3.9067	0.0365			3.9067	117879			3.9067	0.0334
	3.9133	0.0364			3.9133	116930			3.9133	0.0335
	3.92	0.0362			3.92	115904			3.92	0.0336
	3.9267	0.036			3.9267	114982			3.9267	0.0338
	3.9333	0.0358			3.9333	114189			3.9333	0.0339
	3.94	0.0356			3.94	113372			3.94	0.0341
	3.9467	0.0355			3.9467	112411			3.9467	0.0342
	3.9533	0.0353			3.9533	111266			3.9533	0.0344
	3.96	0.0351			3.96	110259			3.96	0.0345
	3.9667	0.0349			3.9667	109217			3.9667	0.0346
	3.9733	0.0347			3.9733	108228			3.9733	0.0347
	3.98	0.0345			3.98	107128			3.98	0.0347
	3.9867	0.0343			3.9867	106058			3.9867	0.0347
	3.9933	0.0341			3.9933	104939			3.9933	0.0347
	4	0.0338			4	104126			4	0.0346
	4.0067	0.0336			4.0067	103454			4.0067	0.0345
	4.0133	0.0334			4.0133	102500			4.0133	0.0344
	4.02	0.0331			4.02	101675			4.02	0.0341
	4.0267	0.0329			4.0267	100850			4.0267	0.0339
	4.0333	0.0326			4.0333	100164			4.0333	0.0336
	4.04	0.0323			4.04	99517			4.04	0.0333
	4.0467	0.032			4.0467	98818			4.0467	0.0329
	4.0533	0.0318			4.0533	98063			4.0533	0.0326
	4.06	0.0315			4.06	97083			4.06	0.0322
	4.0667	0.0312			4.0667	96349			4.0667	0.0318
	4.0733	0.0309			4.0733	95476			4.0733	0.0314
	4.08	0.0306			4.08	94602			4.08	0.0309
	4.0867	0.0303			4.0867	93809			4.0867	0.0305
	4.0933	0.0301			4.0933	93000			4.0933	0.03
	4.1	0.0298			4.1	92049			4.1	0.0296
	4.1067	0.0296			4.1067	91058			4.1067	0.0292
	4.1133	0.0293			4.1133	90229			4.1133	0.0288
	4.12	0.0291			4.12	89306			4.12	0.0283
	4.1267	0.0289			4.1267	88518			4.1267	0.0279
	4.1333	0.0287			4.1333	87914			4.1333	0.0275
	4.14	0.0286			4.14	86934			4.14	0.0272
	4.1467	0.0284			4.1467	86037			4.1467	0.0268
	4.1533	0.0283			4.1533	85473			4.1533	0.0265
	4.16	0.0281			4.16	84831			4.16	0.0262
	4.1667	0.028			4.1667	84137			4.1667	0.0259
	4.1733	0.0279			4.1733	83525			4.1733	0.0256
	4.18	0.0278			4.18	82818			4.18	0.0253
	4.1867	0.0277			4.1867	81976			4.1867	0.025
	4.1933	0.0276			4.1933	81476			4.1933	0.0248
	4.2	0.0275			4.2	80936			4.2	0.0245
	4.2067	0.0274			4.2067	80223			4.2067	0.0243
	4.2133	0.0273			4.2133	79687			4.2133	0.0241
	4.22	0.0273			4.22	79174			4.22	0.0239
	4.2267	0.0273			4.2267	78725			4.2267	0.0238
	4.2333	0.0272			4.2333	78253			4.2333	0.0236
	4.24	0.0272			4.24	77859			4.24	0.0234
	4.2467	0.0271			4.2467	77285			4.2467	0.0233
	4.2533	0.0271			4.2533	76737			4.2533	0.0232
	4.26	0.0271			4.26	76262			4.26	0.0231
	4.2667	0.0271			4.2667	75786			4.2667	0.023
	4.2733	0.0271			4.2733	75416			4.2733	0.0229
	4.28	0.0271			4.28	74896			4.28	0.0228
	4.2867	0.027			4.2867	74522			4.2867	0.0228
	4.2933	0.027			4.2933	74135			4.2933	0.0227
	4.3	0.027			4.3	73912			4.3	0.0226
	4.3067	0.027			4.3067	73738			4.3067	0.0226
	4.3133	0.027			4.3133	73675			4.3133	0.0225
	4.32	0.0269			4.32	73581			4.32	0.0225
	4.3267	0.0269			4.3267	73314			4.3267	0.0224
	4.3333	0.0269			4.3333	73225			4.3333	0.0224
	4.34	0.0268			4.34	73129			4.34	0.0223
	4.3467	0.0267			4.3467	73100			4.3467	0.0223
	4.3533	0.0266			4.3533	73014			4.3533	0.0222
	4.36	0.0265			4.36	72923			4.36	0.0222
	4.3667	0.0264			4.3667	72780			4.3667	0.0221
	4.3733	0.0262			4.3733	72606			4.3733	0.022
	4.38	0.026			4.38	72487			4.38	0.022
	4.3867	0.0258			4.3867	72326			4.3867	0.0219
	4.3933	0.0256			4.3933	72225			4.3933	0.0218
	4.4	0.0254			4.4	71991			4.4	0.0217
	4.4067	0.0252			4.4067	71780			4.4067	0.0216
	4.4133	0.0249			4.4133	71548			4.4133	0.0215
	4.42	0.0246			4.42	71360			4.42	0.0214
	4.4267	0.0244			4.4267	71297			4.4267	0.0213
	4.4333	0.0241			4.4333	71161			4.4333	0.0212
	4.44	0.0238			4.44	71003			4.44	0.021
	4.4467	0.0235			4.4467	70819			4.4467	0.0209
	4.4533	0.0233			4.4533	70736			4.4533	0.0208
	4.46	0.023			4.46	70620			4.46	0.0206
	4.4667	0.0227			4.4667	70429			4.4667	0.0205
	4.4733	0.0224			4.4733	70078			4.4733	0.0204
	4.48	0.0221			4.48	69661			4.48	0.0202
	4.4867	0.0219			4.4867	69430			4.4867	0.0201
	4.4933	0.0216			4.4933	69189			4.4933	0.02
	4.5	0.0214			4.5	68821			4.5	0.0198
	4.5067	0.0211			4.5067	68476			4.5067	0.0197
	4.5133	0.0209			4.5133	68261			4.5133	0.0195
	4.52	0.0207			4.52	67920			4.52	0.0194
	4.5267	0.0205			4.5267	67606			4.5267	0.0193
	4.5333	0.0203			4.5333	67397			4.5333	0.0192
	4.54	0.0201			4.54	67251			4.54	0.019
	4.5467	0.02			4.5467	67097			4.5467	0.0189
	4.5533	0.0198			4.5533	66927			4.5533	0.0188
	4.56	0.0196			4.56	66835			4.56	0.0187
	4.5667	0.0195			4.5667	66427			4.5667	0.0186
	4.5733	0.0194			4.5733	66325			4.5733	0.0185
	4.58	0.0192			4.58	66413			4.58	0.0184
	4.5867	0.0191			4.5867	66390			4.5867	0.0183
	4.5933	0.019			4.5933	66237			4.5933	0.0183
	4.6	0.0189			4.6	66023			4.6	0.0182
	4.6067	0.0188			4.6067	66105			4.6067	0.0181
	4.6133	0.0187			4.6133	65937			4.6133	0.018
	4.62	0.0186			4.62	65891			4.62	0.018
	4.6267	0.0185			4.6267	65842			4.6267	0.0179
	4.6333	0.0185			4.6333	65885			4.6333	0.0178
	4.64	0.0184			4.64	65690			4.64	0.0177
	4.6467	0.0184			4.6467	65571			4.6467	0.0177
	4.6533	0.0183			4.6533	65550			4.6533	0.0176
	4.66	0.0182			4.66	65316			4.66	0.0176
	4.6667	0.0182			4.6667	65175			4.6667	0.0175
	4.6733	0.0182			4.6733	65171			4.6733	0.0175
	4.68	0.0181			4.68	65075			4.68	0.0175
	4.6867	0.0181			4.6867	64807			4.6867	0.0174
	4.6933	0.018			4.6933	64817			4.6933	0.0174
	4.7	0.018			4.7	64943			4.7	0.0173
	4.7067	0.018			4.7067	64998			4.7067	0.0173
	4.7133	0.018			4.7133	64930			4.7133	0.0173
	4.72	0.018			4.72	64944			4.72	0.0172
	4.7267	0.0179			4.7267	65077			4.7267	0.0172
	4.7333	0.018			4.7333	65033			4.7333	0.0171
	4.74	0.018			4.74	64931			4.74	0.0171
	4.7467	0.0179			4.7467	64813			4.7467	0.0171
	4.7533	0.0179			4.7533	64675			4.7533	0.017
	4.76	0.0179			4.76	64504			4.76	0.017
	4.7667	0.0179			4.7667	64478			4.7667	0.017
	4.7733	0.0179			4.7733	64515			4.7733	0.017
	4.78	0.0179			4.78	64351			4.78	0.0169
	4.7867	0.0179			4.7867	64430			4.7867	0.0169
	4.7933	0.0179			4.7933	64614			4.7933	0.0169
	4.8	0.0179			4.8	64731			4.8	0.0169
	4.8067	0.0179			4.8067	64628			4.8067	0.0168
	4.8133	0.0179			4.8133	64683			4.8133	0.0168
	4.82	0.0179			4.82	64785			4.82	0.0168
	4.8267	0.0179			4.8267	64814			4.8267	0.0168
	4.8333	0.0179			4.8333	64921			4.8333	0.0168
	4.84	0.0179			4.84	64919			4.84	0.0167
	4.8467	0.0179			4.8467	64907			4.8467	0.0167
	4.8533	0.018			4.8533	65007			4.8533	0.0167
	4.86	0.018			4.86	65152			4.86	0.0167
	4.8667	0.018			4.8667	65306			4.8667	0.0167
	4.8733	0.018			4.8733	65591			4.8733	0.0166
	4.88	0.018			4.88	65831			4.88	0.0166
	4.8867	0.0181			4.8867	66094			4.8867	0.0166
	4.8933	0.0181			4.8933	66492			4.8933	0.0166
	4.9	0.0181			4.9	66797			4.9	0.0166
	4.9067	0.0182			4.9067	67097			4.9067	0.0166
	4.9133	0.0183			4.9133	67530			4.9133	0.0167
	4.92	0.0183			4.92	68026			4.92	0.0167
	4.9267	0.0184			4.9267	68468			4.9267	0.0167
	4.9333	0.0184			4.9333	68964			4.9333	0.0167
	4.94	0.0185			4.94	69548			4.94	0.0167
	4.9467	0.0185			4.9467	70035			4.9467	0.0168
	4.9533	0.0186			4.9533	70601			4.9533	0.0168
	4.96	0.0187			4.96	71158			4.96	0.0168
	4.9667	0.0187			4.9667	71915			4.9667	0.0169
	4.9733	0.0188			4.9733	72529			4.9733	0.0169
	4.98	0.0189			4.98	73068			4.98	0.017
	4.9867	0.019			4.9867	73552			4.9867	0.017
	4.9933	0.0191			4.9933	74019			4.9933	0.0171
	5	0.0192			5	74632			5	0.0171
	5.0067	0.0193			5.0067	75130			5.0067	0.0172
	5.0133	0.0194			5.0133	75531			5.0133	0.0172
	5.02	0.0195			5.02	75704			5.02	0.0173
	5.0267	0.0196			5.0267	76036			5.0267	0.0173
	5.0333	0.0197			5.0333	76559			5.0333	0.0174
	5.04	0.0198			5.04	77016			5.04	0.0174
	5.0467	0.0199			5.0467	77474			5.0467	0.0175
	5.0533	0.02			5.0533	77807			5.0533	0.0175
	5.06	0.0201			5.06	78134			5.06	0.0176
	5.0667	0.0202			5.0667	78490			5.0667	0.0177
	5.0733	0.0204			5.0733	78941			5.0733	0.0177
	5.08	0.0205			5.08	79255			5.08	0.0178
	5.0867	0.0206			5.0867	79465			5.0867	0.0179
	5.0933	0.0207			5.0933	79691			5.0933	0.0179
	5.1	0.0208			5.1	79793			5.1	0.0179
	5.1067	0.021			5.1067	80068			5.1067	0.018
	5.1133	0.0211			5.1133	80445			5.1133	0.0181
	5.12	0.0212			5.12	80997			5.12	0.0182
	5.1267	0.0213			5.1267	81427			5.1267	0.0182
	5.1333	0.0214			5.1333	81831			5.1333	0.0183
	5.14	0.0215			5.14	82255			5.14	0.0183
	5.1467	0.0216			5.1467	82772			5.1467	0.0184
	5.1533	0.0218			5.1533	83302			5.1533	0.0185
	5.16	0.0219			5.16	83546			5.16	0.0185
	5.1667	0.022			5.1667	83809			5.1667	0.0186
	5.1733	0.0221			5.1733	84099			5.1733	0.0186
	5.18	0.0222			5.18	84340			5.18	0.0187
	5.1867	0.0223			5.1867	84579			5.1867	0.0188
	5.1933	0.0224			5.1933	84714			5.1933	0.0189
	5.2	0.0226			5.2	84986			5.2	0.0189
	5.2067	0.0227			5.2067	85257			5.2067	0.019
	5.2133	0.0228			5.2133	85552			5.2133	0.0191
	5.22	0.0229			5.22	85793			5.22	0.0191
	5.2267	0.023			5.2267	85878			5.2267	0.0192
	5.2333	0.0232			5.2333	85926			5.2333	0.0193
	5.24	0.0233			5.24	85708			5.24	0.0194
	5.2467	0.0234			5.2467	85443			5.2467	0.0195
	5.2533	0.0235			5.2533	85065			5.2533	0.0196
	5.26	0.0236			5.26	84545			5.26	0.0197
	5.2667	0.0238			5.2667	84103			5.2667	0.0198
	5.2733	0.0239			5.2733	83669			5.2733	0.0199
	5.28	0.024			5.28	83105			5.28	0.02
	5.2867	0.0242			5.2867	82396			5.2867	0.0201
	5.2933	0.0243			5.2933	81855			5.2933	0.0203
	5.3	0.0245			5.3	81223			5.3	0.0205
	5.3067	0.0246			5.3067	80385			5.3067	0.0206
	5.3133	0.0248			5.3133	79696			5.3133	0.0208
	5.32	0.025			5.32	78776			5.32	0.021
	5.3267	0.0251			5.3267	77721			5.3267	0.0212
	5.3333	0.0253			5.3333	76918			5.3333	0.0214
	5.34	0.0255			5.34	75972			5.34	0.0216
	5.3467	0.0256			5.3467	74985			5.3467	0.0218
	5.3533	0.0258			5.3533	74005			5.3533	0.022
	5.36	0.026			5.36	73097			5.36	0.0222
	5.3667	0.0261			5.3667	72029			5.3667	0.0224
	5.3733	0.0263			5.3733	71218			5.3733	0.0226
	5.38	0.0264			5.38	70444			5.38	0.0228
	5.3867	0.0266			5.3867	69353			5.3867	0.0229
	5.3933	0.0267			5.3933	68604			5.3933	0.0231
	5.4	0.0268			5.4	68072			5.4	0.0232
	5.4067	0.0269			5.4067	67451			5.4067	0.0234
	5.4133	0.027			5.4133	66795			5.4133	0.0235
	5.42	0.0271			5.42	66194			5.42	0.0236
	5.4267	0.0272			5.4267	65425			5.4267	0.0237
	5.4333	0.0273			5.4333	64617			5.4333	0.0237
	5.44	0.0274			5.44	63941			5.44	0.0237
	5.4467	0.0275			5.4467	63252			5.4467	0.0237
	5.4533	0.0275			5.4533	62485			5.4533	0.0237
	5.46	0.0276			5.46	61704			5.46	0.0237
	5.4667	0.0276			5.4667	61071			5.4667	0.0236
	5.4733	0.0276			5.4733	60612			5.4733	0.0236
	5.48	0.0277			5.48	60290			5.48	0.0235
	5.4867	0.0277			5.4867	60105			5.4867	0.0234
	5.4933	0.0277			5.4933	59881			5.4933	0.0233
	5.5	0.0277			5.5	59575			5.5	0.0231
	5.5067	0.0277			5.5067	59314			5.5067	0.023
	5.5133	0.0276			5.5133	59193			5.5133	0.0228
	5.52	0.0276			5.52	59033			5.52	0.0226
	5.5267	0.0275			5.5267	58853			5.5267	0.0224
	5.5333	0.0275			5.5333	58594			5.5333	0.0222
	5.54	0.0274			5.54	58292			5.54	0.022
	5.5467	0.0273			5.5467	58042			5.5467	0.0218
	5.5533	0.0272			5.5533	57877			5.5533	0.0216
	5.56	0.0271			5.56	57821			5.56	0.0214
	5.5667	0.027			5.5667	57745			5.5667	0.0212
	5.5733	0.0269			5.5733	57702			5.5733	0.021
	5.58	0.0268			5.58	57704			5.58	0.0208
	5.5867	0.0266			5.5867	57602			5.5867	0.0205
	5.5933	0.0265			5.5933	57490			5.5933	0.0203
	5.6	0.0264			5.6	57405			5.6	0.0201
	5.6067	0.0263			5.6067	57452			5.6067	0.0199
	5.6133	0.0261			5.6133	57426			5.6133	0.0197
	5.62	0.026			5.62	57311			5.62	0.0195
	5.6267	0.0259			5.6267	57126			5.6267	0.0193
	5.6333	0.0258			5.6333	56969			5.6333	0.0191
	5.64	0.0256			5.64	56959			5.64	0.0189
	5.6467	0.0255			5.6467	56976			5.6467	0.0187
	5.6533	0.0254			5.6533	57040			5.6533	0.0186
	5.66	0.0253			5.66	56983			5.66	0.0184
	5.6667	0.0252			5.6667	56720			5.6667	0.0182
	5.6733	0.0251			5.6733	56732			5.6733	0.0181
	5.68	0.025			5.68	56859			5.68	0.0179
	5.6867	0.025			5.6867	56802			5.6867	0.0178
	5.6933	0.0249			5.6933	56893			5.6933	0.0177
	5.7	0.0248			5.7	56891			5.7	0.0176
	5.7067	0.0248			5.7067	56787			5.7067	0.0175
	5.7133	0.0247			5.7133	56640			5.7133	0.0173
	5.72	0.0247			5.72	56776			5.72	0.0172
	5.7267	0.0246			5.7267	56783			5.7267	0.0171
	5.7333	0.0246			5.7333	56806			5.7333	0.0171
	5.74	0.0245			5.74	56997			5.74	0.017
	5.7467	0.0245			5.7467	56835			5.7467	0.0169
	5.7533	0.0244			5.7533	56807			5.7533	0.0168
	5.76	0.0244			5.76	56843			5.76	0.0168
	5.7667	0.0244			5.7667	56961			5.7667	0.0167
	5.7733	0.0243			5.7733	57029			5.7733	0.0167
	5.78	0.0243			5.78	57040			5.78	0.0167
	5.7867	0.0243			5.7867	56895			5.7867	0.0166
	5.7933	0.0242			5.7933	56559			5.7933	0.0166
	5.8	0.0242			5.8	56461			5.8	0.0165
	5.8067	0.0242			5.8067	56487			5.8067	0.0165
	5.8133	0.0242			5.8133	56441			5.8133	0.0165
	5.82	0.0242			5.82	56200			5.82	0.0164
	5.8267	0.0242			5.8267	55891			5.8267	0.0164
	5.8333	0.0242			5.8333	55662			5.8333	0.0164
	5.84	0.0242			5.84	55482			5.84	0.0163
	5.8467	0.0242			5.8467	55459			5.8467	0.0163
	5.8533	0.0242			5.8533	55331			5.8533	0.0163
	5.86	0.0242			5.86	55081			5.86	0.0163
	5.8667	0.0242			5.8667	54831			5.8667	0.0163
	5.8733	0.0242			5.8733	54843			5.8733	0.0163
	5.88	0.0242			5.88	54860			5.88	0.0162
	5.8867	0.0241			5.8867	54727			5.8867	0.0162
	5.8933	0.0241			5.8933	54598			5.8933	0.0162
	5.9	0.0241			5.9	54343			5.9	0.0162
	5.9067	0.0241			5.9067	54226			5.9067	0.0162
	5.9133	0.0241			5.9133	54124			5.9133	0.0162
	5.92	0.0241			5.92	54067			5.92	0.0162
	5.9267	0.0241			5.9267	53914			5.9267	0.0162
	5.9333	0.024			5.9333	53725			5.9333	0.0162
	5.94	0.024			5.94	53654			5.94	0.0162
	5.9467	0.024			5.9467	53451			5.9467	0.0162
	5.9533	0.024			5.9533	53447			5.9533	0.0162
	5.96	0.024			5.96	53383			5.96	0.0163
	5.9667	0.0239			5.9667	53294			5.9667	0.0163
	5.9733	0.0239			5.9733	53231			5.9733	0.0163
	5.98	0.0239			5.98	53014			5.98	0.0163
	5.9867	0.0239			5.9867	52809			5.9867	0.0164
	5.9933	0.0239			5.9933	52566			5.9933	0.0164
	6	0.0238			6	52411			6	0.0164
	6.0067	0.0238			6.0067	52165			6.0067	0.0165
	6.0133	0.0238			6.0133	51910			6.0133	0.0165
	6.02	0.0238			6.02	51820			6.02	0.0165
	6.0267	0.0239			6.0267	51548			6.0267	0.0166
	6.0333	0.0239			6.0333	51417			6.0333	0.0166
	6.04	0.0239			6.04	51268			6.04	0.0167
	6.0467	0.0239			6.0467	51229			6.0467	0.0167
	6.0533	0.024			6.0533	51144			6.0533	0.0168
	6.06	0.024			6.06	50996			6.06	0.0169
	6.0667	0.0241			6.0667	50822			6.0667	0.0169
	6.0733	0.0241			6.0733	50550			6.0733	0.017
	6.08	0.0242			6.08	50503			6.08	0.017
	6.0867	0.0242			6.0867	50410			6.0867	0.0171
	6.0933	0.0243			6.0933	50219			6.0933	0.0172
	6.1	0.0244			6.1	49986			6.1	0.0173
	6.1067	0.0245			6.1067	49837			6.1067	0.0174
	6.1133	0.0246			6.1133	49801			6.1133	0.0174
	6.12	0.0246			6.12	49725			6.12	0.0175
	6.1267	0.0247			6.1267	49568			6.1267	0.0176
	6.1333	0.0248			6.1333	49437			6.1333	0.0177
	6.14	0.0249			6.14	49271			6.14	0.0178
	6.1467	0.025			6.1467	49234			6.1467	0.0179
	6.1533	0.0252			6.1533	49192			6.1533	0.018
	6.16	0.0253			6.16	49257			6.16	0.0182
	6.1667	0.0254			6.1667	49233			6.1667	0.0183
	6.1733	0.0255			6.1733	49257			6.1733	0.0184
	6.18	0.0256			6.18	49337			6.18	0.0185
	6.1867	0.0258			6.1867	49394			6.1867	0.0186
	6.1933	0.0259			6.1933	49399			6.1933	0.0188
	6.2	0.026			6.2	49294			6.2	0.0189
	6.2067	0.0262			6.2067	49431			6.2067	0.019
	6.2133	0.0263			6.2133	49483			6.2133	0.0191
	6.22	0.0265			6.22	49551			6.22	0.0192
	6.2267	0.0266			6.2267	49564			6.2267	0.0194
	6.2333	0.0268			6.2333	49669			6.2333	0.0195
	6.24	0.027			6.24	49796			6.24	0.0196
	6.2467	0.0272			6.2467	50100			6.2467	0.0198
	6.2533	0.0274			6.2533	50489			6.2533	0.0199
	6.26	0.0275			6.26	50699			6.26	0.0201
	6.2667	0.0277			6.2667	50940			6.2667	0.0202
	6.2733	0.0279			6.2733	51118			6.2733	0.0204
	6.28	0.0281			6.28	51512			6.28	0.0206
	6.2867	0.0283			6.2867	51779			6.2867	0.0207
	6.2933	0.0285			6.2933	52145			6.2933	0.0209
	6.3	0.0287			6.3	52594			6.3	0.0211
	6.3067	0.0289			6.3067	53148			6.3067	0.0212
	6.3133	0.0291			6.3133	53729			6.3133	0.0214
	6.32	0.0293			6.32	54307			6.32	0.0216
	6.3267	0.0295			6.3267	55015			6.3267	0.0218
	6.3333	0.0297			6.3333	55881			6.3333	0.022
	6.34	0.0299			6.34	56735			6.34	0.0222
	6.3467	0.0301			6.3467	57422			6.3467	0.0224
	6.3533	0.0303			6.3533	58106			6.3533	0.0226
	6.36	0.0306			6.36	58722			6.36	0.0228
	6.3667	0.0308			6.3667	59387			6.3667	0.0231
	6.3733	0.031			6.3733	60227			6.3733	0.0233
	6.38	0.0312			6.38	61093			6.38	0.0235
	6.3867	0.0315			6.3867	61697			6.3867	0.0238
	6.3933	0.0317			6.3933	62547			6.3933	0.024
	6.4	0.0319			6.4	63449			6.4	0.0243
	6.4067	0.0322			6.4067	64208			6.4067	0.0245
	6.4133	0.0324			6.4133	65260			6.4133	0.0248
	6.42	0.0327			6.42	66218			6.42	0.0251
	6.4267	0.0329			6.4267	67034			6.4267	0.0253
	6.4333	0.0332			6.4333	67953			6.4333	0.0256
	6.44	0.0335			6.44	68948			6.44	0.0259
	6.4467	0.0337			6.4467	69866			6.4467	0.0262
	6.4533	0.034			6.4533	70852			6.4533	0.0265
	6.46	0.0343			6.46	71993			6.46	0.0268
	6.4667	0.0346			6.4667	72905			6.4667	0.0271
	6.4733	0.0349			6.4733	73962			6.4733	0.0274
	6.48	0.0351			6.48	75095			6.48	0.0277
	6.4867	0.0354			6.4867	76205			6.4867	0.028
	6.4933	0.0357			6.4933	77322			6.4933	0.0283
	6.5	0.036			6.5	78409			6.5	0.0287
	6.5067	0.0363			6.5067	79541			6.5067	0.029
	6.5133	0.0365			6.5133	80658			6.5133	0.0293
	6.52	0.0368			6.52	81732			6.52	0.0296
	6.5267	0.0371			6.5267	82746			6.5267	0.0299
	6.5333	0.0373			6.5333	83854			6.5333	0.0302
	6.54	0.0375			6.54	84928			6.54	0.0305
	6.5467	0.0378			6.5467	85952			6.5467	0.0307
	6.5533	0.038			6.5533	87011			6.5533	0.031
	6.56	0.0382			6.56	88036			6.56	0.0312
	6.5667	0.0384			6.5667	88994			6.5667	0.0314
	6.5733	0.0386			6.5733	90044			6.5733	0.0316
	6.58	0.0388			6.58	91147			6.58	0.0318
	6.5867	0.039			6.5867	92121			6.5867	0.032
	6.5933	0.0391			6.5933	92996			6.5933	0.0321
	6.6	0.0393			6.6	93908			6.6	0.0323
	6.6067	0.0395			6.6067	94808			6.6067	0.0324
	6.6133	0.0396			6.6133	95751			6.6133	0.0324
	6.62	0.0397			6.62	96730			6.62	0.0325
	6.6267	0.0399			6.6267	97668			6.6267	0.0325
	6.6333	0.04			6.6333	98434			6.6333	0.0325
	6.64	0.0402			6.64	99139			6.64	0.0325
	6.6467	0.0403			6.6467	100039			6.6467	0.0324
	6.6533	0.0404			6.6533	100932			6.6533	0.0323
	6.66	0.0405			6.66	101577			6.66	0.0322
	6.6667	0.0406			6.6667	102119			6.6667	0.0321
	6.6733	0.0407			6.6733	102641			6.6733	0.032
	6.68	0.0408			6.68	103055			6.68	0.0318
	6.6867	0.0409			6.6867	103497			6.6867	0.0316
	6.6933	0.041			6.6933	103976			6.6933	0.0314
	6.7	0.0411			6.7	104102			6.7	0.0312
	6.7067	0.0411			6.7067	104119			6.7067	0.031
	6.7133	0.0412			6.7133	104263			6.7133	0.0307
	6.72	0.0413			6.72	104272			6.72	0.0305
	6.7267	0.0414			6.7267	104410			6.7267	0.0302
	6.7333	0.0415			6.7333	104371			6.7333	0.0299
	6.74	0.0415			6.74	104108			6.74	0.0296
	6.7467	0.0416			6.7467	103742			6.7467	0.0293
	6.7533	0.0417			6.7533	103372			6.7533	0.029
	6.76	0.0418			6.76	103071			6.76	0.0287
	6.7667	0.0418			6.7667	102703			6.7667	0.0284
	6.7733	0.0419			6.7733	102260			6.7733	0.028
	6.78	0.042			6.78	101467			6.78	0.0277
	6.7867	0.042			6.7867	100746			6.7867	0.0274
	6.7933	0.0421			6.7933	100198			6.7933	0.0271
	6.8	0.0422			6.8	99563			6.8	0.0268
	6.8067	0.0423			6.8067	98922			6.8067	0.0264
	6.8133	0.0423			6.8133	98178			6.8133	0.0261
	6.82	0.0424			6.82	97451			6.82	0.0258
	6.8267	0.0424			6.8267	96763			6.8267	0.0255
	6.8333	0.0424			6.8333	96101			6.8333	0.0252
	6.84	0.0425			6.84	95351			6.84	0.0249
	6.8467	0.0425			6.8467	94668			6.8467	0.0246
	6.8533	0.0425			6.8533	93988			6.8533	0.0243
	6.86	0.0425			6.86	93311			6.86	0.0241
	6.8667	0.0424			6.8667	92543			6.8667	0.0238
	6.8733	0.0424			6.8733	91572			6.8733	0.0235
	6.88	0.0423			6.88	90670			6.88	0.0232
	6.8867	0.0422			6.8867	89677			6.8867	0.023
	6.8933	0.0422			6.8933	88943			6.8933	0.0227
	6.9	0.0421			6.9	87926			6.9	0.0224
	6.9067	0.0419			6.9067	86959			6.9067	0.0222
	6.9133	0.0418			6.9133	85920			6.9133	0.022
	6.92	0.0417			6.92	85017			6.92	0.0217
	6.9267	0.0415			6.9267	84119			6.9267	0.0215
	6.9333	0.0414			6.9333	83016			6.9333	0.0213
	6.94	0.0412			6.94	82188			6.94	0.021
	6.9467	0.041			6.9467	81071			6.9467	0.0208
	6.9533	0.0408			6.9533	80290			6.9533	0.0206
	6.96	0.0406			6.96	79337			6.96	0.0203
	6.9667	0.0405			6.9667	78478			6.9667	0.0201
	6.9733	0.0403			6.9733	77492			6.9733	0.0198
	6.98	0.0401			6.98	76546			6.98	0.0196
	6.9867	0.0399			6.9867	75840			6.9867	0.0193
	6.9933	0.0397			6.9933	74917			6.9933	0.0191
	7	0.0395			7	74236			7	0.0189
	7.0067	0.0393			7.0067	73354			7.0067	0.0186
	7.0133	0.0391			7.0133	72520			7.0133	0.0184
	7.02	0.039			7.02	71558			7.02	0.0181
	7.0267	0.0388			7.0267	70644			7.0267	0.0179
	7.0333	0.0387			7.0333	69932			7.0333	0.0177
	7.04	0.0386			7.04	69039			7.04	0.0174
	7.0467	0.0385			7.0467	68264			7.0467	0.0172
	7.0533	0.0384			7.0533	67592			7.0533	0.017
	7.06	0.0383			7.06	66812			7.06	0.0168
	7.0667	0.0382			7.0667	66191			7.0667	0.0165
	7.0733	0.0381			7.0733	65724			7.0733	0.0163
	7.08	0.038			7.08	65283			7.08	0.016
	7.0867	0.038			7.0867	64591			7.0867	0.0158
	7.0933	0.0379			7.0933	63922			7.0933	0.0155
	7.1	0.0379			7.1	63414			7.1	0.0153
	7.1067	0.0379			7.1067	62707			7.1067	0.0151
	7.1133	0.0379			7.1133	62291			7.1133	0.0149
	7.12	0.0379			7.12	61667			7.12	0.0147
	7.1267	0.0379			7.1267	61093			7.1267	0.0144
	7.1333	0.0379			7.1333	60614			7.1333	0.0142
	7.14	0.0379			7.14	60256			7.14	0.014
	7.1467	0.038			7.1467	59984			7.1467	0.0138
	7.1533	0.038			7.1533	59552			7.1533	0.0136
	7.16	0.0381			7.16	59252			7.16	0.0134
	7.1667	0.0382			7.1667	58732			7.1667	0.0132
	7.1733	0.0382			7.1733	58464			7.1733	0.013
	7.18	0.0384			7.18	58253			7.18	0.0129
	7.1867	0.0385			7.1867	57997			7.1867	0.0127
	7.1933	0.0386			7.1933	57855			7.1933	0.0125
	7.2	0.0387			7.2	57786			7.2	0.0124
	7.2067	0.0388			7.2067	57607			7.2067	0.0122
	7.2133	0.039			7.2133	57403			7.2133	0.0121
	7.22	0.0391			7.22	57368			7.22	0.0119
	7.2267	0.0392			7.2267	57248			7.2267	0.0118
	7.2333	0.0394			7.2333	56963			7.2333	0.0117
	7.24	0.0395			7.24	56661			7.24	0.0115
	7.2467	0.0396			7.2467	56409			7.2467	0.0114
	7.2533	0.0398			7.2533	56199			7.2533	0.0113
	7.26	0.0399			7.26	56202			7.26	0.0112
	7.2667	0.0401			7.2667	56133			7.2667	0.0111
	7.2733	0.0402			7.2733	55984			7.2733	0.011
	7.28	0.0403			7.28	55716			7.28	0.0109
	7.2867	0.0405			7.2867	55607			7.2867	0.0108
	7.2933	0.0406			7.2933	55501			7.2933	0.0108
	7.3	0.0407			7.3	55521			7.3	0.0107
	7.3067	0.0407			7.3067	55370			7.3067	0.0106
	7.3133	0.0409			7.3133	55189			7.3133	0.0105
	7.32	0.041			7.32	55095			7.32	0.0105
	7.3267	0.0411			7.3267	54877			7.3267	0.0104
	7.3333	0.0411			7.3333	54891			7.3333	0.0104
	7.34	0.0412			7.34	54951			7.34	0.0103
	7.3467	0.0413			7.3467	55021			7.3467	0.0102
	7.3533	0.0414			7.3533	54912			7.3533	0.0102
	7.36	0.0415			7.36	54962			7.36	0.0102
	7.3667	0.0416			7.3667	55044			7.3667	0.0101
	7.3733	0.0417			7.3733	55125			7.3733	0.0101
	7.38	0.0418			7.38	55347			7.38	0.01
	7.3867	0.0419			7.3867	55689			7.3867	0.01
	7.3933	0.042			7.3933	55973			7.3933	0.0099398
	7.4	0.0421			7.4	56242			7.4	0.0099095
	7.4067	0.0421			7.4067	56591			7.4067	0.0098805
	7.4133	0.0422			7.4133	56945			7.4133	0.0098553
	7.42	0.0423			7.42	57270			7.42	0.0098253
	7.4267	0.0423			7.4267	57526			7.4267	0.0098047
	7.4333	0.0424			7.4333	57761			7.4333	0.0097868
	7.44	0.0425			7.44	57952			7.44	0.009763
	7.4467	0.0426			7.4467	58143			7.4467	0.0097428
	7.4533	0.0427			7.4533	58558			7.4533	0.009709
	7.46	0.0428			7.46	58905			7.46	0.0096865
	7.4667	0.0429			7.4667	59280			7.4667	0.0096785
	7.4733	0.0429			7.4733	59611			7.4733	0.0096803
	7.48	0.043			7.48	59998			7.48	0.0096743
	7.4867	0.0431			7.4867	60436			7.4867	0.0096708
	7.4933	0.0432			7.4933	60968			7.4933	0.0096825
	7.5	0.0433			7.5	61376			7.5	0.0096823
	7.5067	0.0434			7.5067	61543			7.5067	0.0096968
	7.5133	0.0435			7.5133	61782			7.5133	0.0097
	7.52	0.0436			7.52	62142			7.52	0.0097055
	7.5267	0.0438			7.5267	62679			7.5267	0.0097015
	7.5333	0.0439			7.5333	63145			7.5333	0.009709
	7.54	0.0441			7.54	63571			7.54	0.009738
	7.5467	0.0442			7.5467	63856			7.5467	0.0097418
	7.5533	0.0444			7.5533	64170			7.5533	0.0097608
	7.56	0.0446			7.56	64566			7.56	0.0097878
	7.5667	0.0448			7.5667	65002			7.5667	0.0098205
	7.5733	0.0451			7.5733	65271			7.5733	0.0098523
	7.58	0.0453			7.58	65436			7.58	0.009894
	7.5867	0.0456			7.5867	65719			7.5867	0.0099423
	7.5933	0.0459			7.5933	66084			7.5933	0.01
	7.6	0.0461			7.6	66406			7.6	0.01
	7.6067	0.0465			7.6067	66765			7.6067	0.0101
	7.6133	0.0468			7.6133	67112			7.6133	0.0101
	7.62	0.0472			7.62	67267			7.62	0.0102
	7.6267	0.0475			7.6267	67427			7.6267	0.0103
	7.6333	0.0479			7.6333	67729			7.6333	0.0103
	7.64	0.0483			7.64	67914			7.64	0.0104
	7.6467	0.0487			7.6467	67947			7.6467	0.0105
	7.6533	0.0492			7.6533	67946			7.6533	0.0106
	7.66	0.0497			7.66	67973			7.66	0.0106
	7.6667	0.0502			7.6667	68031			7.6667	0.0107
	7.6733	0.0507			7.6733	68111			7.6733	0.0108
	7.68	0.0512			7.68	68123			7.68	0.0109
	7.6867	0.0518			7.6867	68036			7.6867	0.011
	7.6933	0.0524			7.6933	67950			7.6933	0.0111
	7.7	0.053			7.7	68090			7.7	0.0112
	7.7067	0.0536			7.7067	68279			7.7067	0.0113
	7.7133	0.0543			7.7133	68432			7.7133	0.0114
	7.72	0.055			7.72	68536			7.72	0.0116
	7.7267	0.0557			7.7267	68551			7.7267	0.0117
	7.7333	0.0564			7.7333	68609			7.7333	0.0118
	7.74	0.0571			7.74	68657			7.74	0.0119
	7.7467	0.0579			7.7467	68741			7.7467	0.012
	7.7533	0.0587			7.7533	68605			7.7533	0.0121
	7.76	0.0595			7.76	68470			7.76	0.0122
	7.7667	0.0603			7.7667	68313			7.7667	0.0123
	7.7733	0.0611			7.7733	68199			7.7733	0.0124
	7.78	0.062			7.78	68241			7.78	0.0126
	7.7867	0.0629			7.7867	68142			7.7867	0.0127
	7.7933	0.0637			7.7933	68018			7.7933	0.0128
	7.8	0.0646			7.8	67857			7.8	0.0129
	7.8067	0.0655			7.8067	67788			7.8067	0.013
	7.8133	0.0664			7.8133	67592			7.8133	0.0131
	7.82	0.0673			7.82	67484			7.82	0.0132
	7.8267	0.0682			7.8267	67066			7.8267	0.0133
	7.8333	0.0691			7.8333	66702			7.8333	0.0134
	7.84	0.07			7.84	66398			7.84	0.0135
	7.8467	0.0709			7.8467	66020			7.8467	0.0136
	7.8533	0.0718			7.8533	65634			7.8533	0.0137
	7.86	0.0726			7.86	65295			7.86	0.0138
	7.8667	0.0735			7.8667	64948			7.8667	0.0139
	7.8733	0.0743			7.8733	64514			7.8733	0.014
	7.88	0.0751			7.88	64311			7.88	0.0141
	7.8867	0.0758			7.8867	63905			7.8867	0.0142
	7.8933	0.0766			7.8933	63635			7.8933	0.0142
	7.9	0.0773			7.9	63188			7.9	0.0143
	7.9067	0.078			7.9067	62759			7.9067	0.0144
	7.9133	0.0786			7.9133	62312			7.9133	0.0145
	7.92	0.0793			7.92	61867			7.92	0.0145
	7.9267	0.0799			7.9267	61336			7.9267	0.0146
	7.9333	0.0805			7.9333	60760			7.9333	0.0147
	7.94	0.081			7.94	60202			7.94	0.0147
	7.9467	0.0815			7.9467	59609			7.9467	0.0148
	7.9533	0.082			7.9533	59139			7.9533	0.0149
	7.96	0.0824			7.96	58728			7.96	0.0149
	7.9667	0.0828			7.9667	58313			7.9667	0.015
	7.9733	0.0832			7.9733	57920			7.9733	0.0151
	7.98	0.0835			7.98	57617			7.98	0.0151
	7.9867	0.0838			7.9867	57313			7.9867	0.0152
	7.9933	0.084			7.9933	57116			7.9933	0.0152
	8	0.0842			8	56722			8	0.0153
	8.0067	0.0844			8.0067	56414			8.0067	0.0154
	8.0133	0.0845			8.0133	56138			8.0133	0.0154
	8.02	0.0846			8.02	55727			8.02	0.0155
	8.0267	0.0846			8.0267	55372			8.0267	0.0155
	8.0333	0.0846			8.0333	55053			8.0333	0.0156
	8.04	0.0846			8.04	54653			8.04	0.0156
	8.0467	0.0846			8.0467	54170			8.0467	0.0157
	8.0533	0.0844			8.0533	53867			8.0533	0.0157
	8.06	0.0843			8.06	53609			8.06	0.0158
	8.0667	0.0841			8.0667	53271			8.0667	0.0158
	8.0733	0.0839			8.0733	52904			8.0733	0.0159
	8.08	0.0836			8.08	52525			8.08	0.016
	8.0867	0.0833			8.0867	52307			8.0867	0.016
	8.0933	0.083			8.0933	52349			8.0933	0.0161
	8.1	0.0827			8.1	52314			8.1	0.0161
	8.1067	0.0823			8.1067	52249			8.1067	0.0162
	8.1133	0.082			8.1133	52180			8.1133	0.0162
	8.12	0.0816			8.12	52047			8.12	0.0163
	8.1267	0.0812			8.1267	52082			8.1267	0.0163
	8.1333	0.0808			8.1333	52122			8.1333	0.0164
	8.14	0.0803			8.14	52014			8.14	0.0164
	8.1467	0.0799			8.1467	51714			8.1467	0.0165
	8.1533	0.0794			8.1533	51652			8.1533	0.0165
	8.16	0.0789			8.16	51694			8.16	0.0166
	8.1667	0.0784			8.1667	51608			8.1667	0.0167
	8.1733	0.0779			8.1733	51543			8.1733	0.0167
	8.18	0.0773			8.18	51503			8.18	0.0168
	8.1867	0.0768			8.1867	51356			8.1867	0.0169
	8.1933	0.0762			8.1933	51256			8.1933	0.017
	8.2	0.0757			8.2	51301			8.2	0.0171
	8.2067	0.0751			8.2067	51412			8.2067	0.0172
	8.2133	0.0745			8.2133	51371			8.2133	0.0173
	8.22	0.074			8.22	51410			8.22	0.0174
	8.2267	0.0734			8.2267	51576			8.2267	0.0175
	8.2333	0.0729			8.2333	51616			8.2333	0.0176
	8.24	0.0723			8.24	51741			8.24	0.0177
	8.2467	0.0717			8.2467	51832			8.2467	0.0178
	8.2533	0.0711			8.2533	51845			8.2533	0.0179
	8.26	0.0706			8.26	51781			8.26	0.018
	8.2667	0.0701			8.2667	51791			8.2667	0.0181
	8.2733	0.0695			8.2733	51754			8.2733	0.0183
	8.28	0.069			8.28	51718			8.28	0.0184
	8.2867	0.0685			8.2867	51761			8.2867	0.0185
	8.2933	0.0679			8.2933	51891			8.2933	0.0187
	8.3	0.0674			8.3	51971			8.3	0.0188
	8.3067	0.0669			8.3067	52144			8.3067	0.0189
	8.3133	0.0665			8.3133	52100			8.3133	0.0191
	8.32	0.066			8.32	52286			8.32	0.0192
	8.3267	0.0656			8.3267	52571			8.3267	0.0193
	8.3333	0.0653			8.3333	52795			8.3333	0.0194
	8.34	0.0649			8.34	53095			8.34	0.0196
	8.3467	0.0646			8.3467	53241			8.3467	0.0197
	8.3533	0.0642			8.3533	53554			8.3533	0.0198
	8.36	0.0639			8.36	53763			8.36	0.0199
	8.3667	0.0637			8.3667	54319			8.3667	0.02
	8.3733	0.0634			8.3733	54681			8.3733	0.0201
	8.38	0.0631			8.38	54893			8.38	0.0202
	8.3867	0.0629			8.3867	55354			8.3867	0.0202
	8.3933	0.0627			8.3933	55685			8.3933	0.0203
	8.4	0.0625			8.4	56040			8.4	0.0203
	8.4067	0.0623			8.4067	56332			8.4067	0.0204
	8.4133	0.0621			8.4133	56691			8.4133	0.0204
	8.42	0.062			8.42	56847			8.42	0.0204
	8.4267	0.0619			8.4267	56985			8.4267	0.0205
	8.4333	0.0617			8.4333	57298			8.4333	0.0205
	8.44	0.0616			8.44	57247			8.44	0.0205
	8.4467	0.0614			8.4467	57247			8.4467	0.0205
	8.4533	0.0613			8.4533	57229			8.4533	0.0205
	8.46	0.0612			8.46	57189			8.46	0.0205
	8.4667	0.0611			8.4667	57205			8.4667	0.0205
	8.4733	0.061			8.4733	57312			8.4733	0.0205
	8.48	0.0609			8.48	57422			8.48	0.0204
	8.4867	0.0609			8.4867	57493			8.4867	0.0204
	8.4933	0.0608			8.4933	57568			8.4933	0.0203
	8.5	0.0607			8.5	57755			8.5	0.0203
	8.5067	0.0607			8.5067	58000			8.5067	0.0202
	8.5133	0.0606			8.5133	58208			8.5133	0.0202
	8.52	0.0605			8.52	58370			8.52	0.0201
	8.5267	0.0605			8.5267	58502			8.5267	0.0201
	8.5333	0.0604			8.5333	58587			8.5333	0.02
	8.54	0.0603			8.54	58727			8.54	0.0199
	8.5467	0.0603			8.5467	59044			8.5467	0.0199
	8.5533	0.0603			8.5533	59221			8.5533	0.0198
	8.56	0.0602			8.56	59507			8.56	0.0197
	8.5667	0.0602			8.5667	59744			8.5667	0.0197
	8.5733	0.0601			8.5733	59900			8.5733	0.0196
	8.58	0.0601			8.58	60135			8.58	0.0195
	8.5867	0.06			8.5867	60331			8.5867	0.0195
	8.5933	0.06			8.5933	60688			8.5933	0.0195
	8.6	0.06			8.6	60924			8.6	0.0194
	8.6067	0.0599			8.6067	61226			8.6067	0.0194
	8.6133	0.0598			8.6133	61346			8.6133	0.0193
	8.62	0.0598			8.62	61540			8.62	0.0192
	8.6267	0.0597			8.6267	61866			8.6267	0.0192
	8.6333	0.0597			8.6333	62167			8.6333	0.0191
	8.64	0.0596			8.64	62505			8.64	0.0191
	8.6467	0.0595			8.6467	62646			8.6467	0.019
	8.6533	0.0594			8.6533	62890			8.6533	0.0189
	8.66	0.0592			8.66	63047			8.66	0.0189
	8.6667	0.0591			8.6667	63232			8.6667	0.0188
	8.6733	0.059			8.6733	63450			8.6733	0.0187
	8.68	0.0589			8.68	63673			8.68	0.0187
	8.6867	0.0587			8.6867	63802			8.6867	0.0186
	8.6933	0.0586			8.6933	63923			8.6933	0.0185
	8.7	0.0585			8.7	63888			8.7	0.0184
	8.7067	0.0584			8.7067	63852			8.7067	0.0184
	8.7133	0.0583			8.7133	63886			8.7133	0.0183
	8.72	0.0581			8.72	64070			8.72	0.0182
	8.7267	0.058			8.7267	64143			8.7267	0.0181
	8.7333	0.0579			8.7333	64225			8.7333	0.018
	8.74	0.0578			8.74	64212			8.74	0.0179
	8.7467	0.0576			8.7467	64231			8.7467	0.0178
	8.7533	0.0575			8.7533	64321			8.7533	0.0177
	8.76	0.0574			8.76	64297			8.76	0.0176
	8.7667	0.0572			8.7667	64345			8.7667	0.0176
	8.7733	0.0571			8.7733	64261			8.7733	0.0175
	8.78	0.057			8.78	64356			8.78	0.0174
	8.7867	0.0569			8.7867	64265			8.7867	0.0173
	8.7933	0.0568			8.7933	64235			8.7933	0.0172
	8.8	0.0567			8.8	64084			8.8	0.0171
	8.8067	0.0566			8.8067	64044			8.8067	0.017
	8.8133	0.0565			8.8133	64049			8.8133	0.0169
	8.82	0.0564			8.82	64076			8.82	0.0168
	8.8267	0.0563			8.8267	64163			8.8267	0.0167
	8.8333	0.0562			8.8333	64026			8.8333	0.0166
	8.84	0.0561			8.84	63939			8.84	0.0165
	8.8467	0.056			8.8467	63858			8.8467	0.0164
	8.8533	0.0559			8.8533	63912			8.8533	0.0163
	8.86	0.0558			8.86	63965			8.86	0.0163
	8.8667	0.0557			8.8667	63910			8.8667	0.0162
	8.8733	0.0557			8.8733	63651			8.8733	0.0161
	8.88	0.0557			8.88	63513			8.88	0.016
	8.8867	0.0556			8.8867	63449			8.8867	0.0159
	8.8933	0.0556			8.8933	63350			8.8933	0.0158
	8.9	0.0556			8.9	63198			8.9	0.0157
	8.9067	0.0556			8.9067	62824			8.9067	0.0156
	8.9133	0.0556			8.9133	62293			8.9133	0.0155
	8.92	0.0556			8.92	61978			8.92	0.0154
	8.9267	0.0556			8.9267	61667			8.9267	0.0153
	8.9333	0.0556			8.9333	61038			8.9333	0.0153
	8.94	0.0557			8.94	60432			8.94	0.0152
	8.9467	0.0557			8.9467	59798			8.9467	0.0151
	8.9533	0.0557			8.9533	59105			8.9533	0.0151
	8.96	0.0558			8.96	58511			8.96	0.015
	8.9667	0.0559			8.9667	57745			8.9667	0.0149
	8.9733	0.056			8.9733	56894			8.9733	0.0149
	8.98	0.0561			8.98	56044			8.98	0.0148
	8.9867	0.0562			8.9867	55323			8.9867	0.0147
	8.9933	0.0563			8.9933	54491			8.9933	0.0147
	9	0.0564			9	53658			9	0.0146
	9.0067	0.0565			9.0067	52707			9.0067	0.0146
	9.0133	0.0567			9.0133	51700			9.0133	0.0145
	9.02	0.0568			9.02	50883			9.02	0.0145
	9.0267	0.0569			9.0267	49969			9.0267	0.0145
	9.0333	0.0571			9.0333	49007			9.0333	0.0144
	9.04	0.0572			9.04	48000			9.04	0.0144
	9.0467	0.0574			9.0467	46950			9.0467	0.0144
	9.0533	0.0576			9.0533	45947			9.0533	0.0144
	9.06	0.0578			9.06	44987			9.06	0.0144
	9.0667	0.058			9.0667	43994			9.0667	0.0144
	9.0733	0.0582			9.0733	43002			9.0733	0.0144
	9.08	0.0585			9.08	42032			9.08	0.0144
	9.0867	0.0587			9.0867	41039			9.0867	0.0144
	9.0933	0.059			9.0933	40074			9.0933	0.0144
	9.1	0.0593			9.1	39180			9.1	0.0144
	9.1067	0.0596			9.1067	38091			9.1067	0.0144
	9.1133	0.0599			9.1133	37262			9.1133	0.0144
	9.12	0.0602			9.12	36577			9.12	0.0145
	9.1267	0.0606			9.1267	35807			9.1267	0.0145
	9.1333	0.0609			9.1333	34977			9.1333	0.0146
	9.14	0.0613			9.14	34160			9.14	0.0146
	9.1467	0.0617			9.1467	33432			9.1467	0.0147
	9.1533	0.0621			9.1533	32657			9.1533	0.0147
	9.16	0.0625			9.16	32116			9.16	0.0148
	9.1667	0.0629			9.1667	31411			9.1667	0.0149
	9.1733	0.0634			9.1733	30651			9.1733	0.0149
	9.18	0.0639			9.18	29976			9.18	0.015
	9.1867	0.0644			9.1867	29382			9.1867	0.0151
	9.1933	0.0649			9.1933	28984			9.1933	0.0152
	9.2	0.0655			9.2	28533			9.2	0.0153
	9.2067	0.066			9.2067	28124			9.2067	0.0154
	9.2133	0.0666			9.2133	27651			9.2133	0.0156
	9.22	0.0672			9.22	27328			9.22	0.0157
	9.2267	0.0678			9.2267	27116			9.2267	0.0158
	9.2333	0.0685			9.2333	26854			9.2333	0.016
	9.24	0.0691			9.24	26636			9.24	0.0162
	9.2467	0.0698			9.2467	26330			9.2467	0.0164
	9.2533	0.0705			9.2533	26001			9.2533	0.0166
	9.26	0.0712			9.26	25747			9.26	0.0169
	9.2667	0.072			9.2667	25688			9.2667	0.0172
	9.2733	0.0728			9.2733	25470			9.2733	0.0176
	9.28	0.0736			9.28	25247			9.28	0.018
	9.2867	0.0745			9.2867	25229			9.2867	0.0186
	9.2933	0.0753			9.2933	25364			9.2933	0.0193
	9.3	0.0762			9.3	25413			9.3	0.0201
	9.3067	0.0771			9.3067	25634			9.3067	0.0211
	9.3133	0.078			9.3133	25972			9.3133	0.0222
	9.32	0.0789			9.32	26179			9.32	0.0234
	9.3267	0.0799			9.3267	26448			9.3267	0.0247
	9.3333	0.0808			9.3333	26923			9.3333	0.0261
	9.34	0.0817			9.34	27325			9.34	0.0275
	9.3467	0.0827			9.3467	27644			9.3467	0.0291
	9.3533	0.0836			9.3533	28159			9.3533	0.0307
	9.36	0.0845			9.36	28648			9.36	0.0323
	9.3667	0.0854			9.3667	29236			9.3667	0.0341
	9.3733	0.0863			9.3733	29864			9.3733	0.0358
	9.38	0.0871			9.38	30681			9.38	0.0377
	9.3867	0.088			9.3867	31474			9.3867	0.0396
	9.3933	0.0888			9.3933	32175			9.3933	0.0416
	9.4	0.0896			9.4	32940			9.4	0.0437
	9.4067	0.0903			9.4067	33861			9.4067	0.0458
	9.4133	0.0911			9.4133	34594			9.4133	0.0481
	9.42	0.0918			9.42	35232			9.42	0.0504
	9.4267	0.0925			9.4267	36039			9.4267	0.0528
	9.4333	0.0931			9.4333	36844			9.4333	0.0554
	9.44	0.0937			9.44	37478			9.44	0.058
	9.4467	0.0944			9.4467	38403			9.4467	0.0608
	9.4533	0.0949			9.4533	39284			9.4533	0.0638
	9.46	0.0955			9.46	40020			9.46	0.0668
	9.4667	0.096			9.4667	40985			9.4667	0.07
	9.4733	0.0965			9.4733	42014			9.4733	0.0734
	9.48	0.097			9.48	43040			9.48	0.0769
	9.4867	0.0974			9.4867	44022			9.4867	0.0805
	9.4933	0.0979			9.4933	45042			9.4933	0.0843
	9.5	0.0983			9.5	45987			9.5	0.0883
	9.5067	0.0986			9.5067	47010			9.5067	0.0924
	9.5133	0.099			9.5133	48071			9.5133	0.0967
	9.52	0.0993			9.52	49220			9.52	0.1012
	9.5267	0.0996			9.5267	50235			9.5267	0.1058
	9.5333	0.0999			9.5333	51204			9.5333	0.1106
	9.54	0.1002			9.54	52205			9.54	0.1157
	9.5467	0.1004			9.5467	53175			9.5467	0.121
	9.5533	0.1006			9.5533	54101			9.5533	0.1265
	9.56	0.1008			9.56	55045			9.56	0.1322
	9.5667	0.1009			9.5667	56234			9.5667	0.1382
	9.5733	0.1011			9.5733	57200			9.5733	0.1444
	9.58	0.1012			9.58	58304			9.58	0.1509
	9.5867	0.1013			9.5867	59304			9.5867	0.1577
	9.5933	0.1014			9.5933	60305			9.5933	0.1647
	9.6	0.1015			9.6	61543			9.6	0.172
	9.6067	0.1015			9.6067	62777			9.6067	0.1796
	9.6133	0.1015			9.6133	63957			9.6133	0.1874
	9.62	0.1015			9.62	64963			9.62	0.1955
	9.6267	0.1015			9.6267	66073			9.6267	0.2038
	9.6333	0.1014			9.6333	67157			9.6333	0.2125
	9.64	0.1014			9.64	68355			9.64	0.2213
	9.6467	0.1013			9.6467	69523			9.6467	0.2304
	9.6533	0.1013			9.6533	70709			9.6533	0.2397
	9.66	0.1012			9.66	71913			9.66	0.2493
	9.6667	0.1011			9.6667	73128			9.6667	0.2589
	9.6733	0.1011			9.6733	74381			9.6733	0.2688
	9.68	0.101			9.68	75635			9.68	0.2787
	9.6867	0.101			9.6867	76893			9.6867	0.2887
	9.6933	0.1009			9.6933	78285			9.6933	0.2987
	9.7	0.1008			9.7	79697			9.7	0.3088
	9.7067	0.1007			9.7067	80988			9.7067	0.3188
	9.7133	0.1006			9.7133	82427			9.7133	0.3287
	9.72	0.1005			9.72	83887			9.72	0.3386
	9.7267	0.1004			9.7267	85100			9.7267	0.3483
	9.7333	0.1004			9.7333	86468			9.7333	0.3579
	9.74	0.1003			9.74	87960			9.74	0.3673
	9.7467	0.1002			9.7467	89457			9.7467	0.3767
	9.7533	0.1002			9.7533	91197			9.7533	0.3857
	9.76	0.1002			9.76	92901			9.76	0.3945
	9.7667	0.1002			9.7667	94684			9.7667	0.4032
	9.7733	0.1002			9.7733	96636			9.7733	0.4115
	9.78	0.1002			9.78	98859			9.78	0.4197
	9.7867	0.1002			9.7867	101146			9.7867	0.4276
	9.7933	0.1002			9.7933	103485			9.7933	0.4351
	9.8	0.1003			9.8	105815			9.8	0.4423
	9.8067	0.1004			9.8067	108191			9.8067	0.4493
	9.8133	0.1004			9.8133	110663			9.8133	0.4561
	9.82	0.1006			9.82	113210			9.82	0.4625
	9.8267	0.1007			9.8267	115912			9.8267	0.4688
	9.8333	0.1009			9.8333	118648			9.8333	0.4747
	9.84	0.1012			9.84	121510			9.84	0.4805
	9.8467	0.1014			9.8467	124396			9.8467	0.4859
	9.8533	0.1016			9.8533	127382			9.8533	0.4912
	9.86	0.102			9.86	130564			9.86	0.4962
	9.8667	0.1023			9.8667	133940			9.8667	0.5009
	9.8733	0.1027			9.8733	137330			9.8733	0.5055
	9.88	0.1031			9.88	140628			9.88	0.5097
	9.8867	0.1035			9.8867	144082			9.8867	0.5138
	9.8933	0.1039			9.8933	147499			9.8933	0.5177
	9.9	0.1043			9.9	151054			9.9	0.5214
	9.9067	0.1048			9.9067	154685			9.9067	0.5248
	9.9133	0.1053			9.9133	158063			9.9133	0.5282
	9.92	0.1058			9.92	161509			9.92	0.5313
	9.9267	0.1064			9.9267	164990			9.9267	0.5342
	9.9333	0.1069			9.9333	168631			9.9333	0.5371
	9.94	0.1075			9.94	172282			9.94	0.5397
	9.9467	0.1081			9.9467	176080			9.9467	0.5423
	9.9533	0.1087			9.9533	179790			9.9533	0.5447
	9.96	0.1094			9.96	183536			9.96	0.5471
	9.9667	0.11			9.9667	187326			9.9667	0.5494
	9.9733	0.1107			9.9733	190880			9.9733	0.5516
	9.98	0.1114			9.98	194335			9.98	0.5538
	9.9867	0.112			9.9867	197715			9.9867	0.556
	9.9933	0.1127			9.9933	201059			9.9933	0.5582
	10	0.1134			10	204191			10	0.5603
	10.0067	0.114			10.0067	207195			10.0067	0.5623
	10.0133	0.1147			10.0133	210215			10.0133	0.5643
	10.02	0.1153			10.02	213031			10.02	0.5662
	10.0267	0.116			10.0267	216203			10.0267	0.5679
	10.0333	0.1167			10.0333	219279			10.0333	0.5694
	10.04	0.1173			10.04	222117			10.04	0.5707
	10.0467	0.118			10.0467	224723			10.0467	0.5718
	10.0533	0.1187			10.0533	227230			10.0533	0.5726
	10.06	0.1193			10.06	229795			10.06	0.5732
	10.0667	0.12			10.0667	232069			10.0667	0.5736
	10.0733	0.1206			10.0733	234257			10.0733	0.5736
	10.08	0.1213			10.08	236185			10.08	0.5735
	10.0867	0.1219			10.0867	237962			10.0867	0.5731
	10.0933	0.1225			10.0933	239685			10.0933	0.5725
	10.1	0.1231			10.1	241288			10.1	0.5717
	10.1067	0.1237			10.1067	242740			10.1067	0.5706
	10.1133	0.1243			10.1133	243776			10.1133	0.5693
	10.12	0.1249			10.12	244688			10.12	0.5679
	10.1267	0.1255			10.1267	245703			10.1267	0.5661
	10.1333	0.1261			10.1333	246464			10.1333	0.5642
	10.14	0.1266			10.14	247128			10.14	0.5619
	10.1467	0.1272			10.1467	247576			10.1467	0.5595
	10.1533	0.1278			10.1533	247820			10.1533	0.5569
	10.16	0.1283			10.16	248086			10.16	0.554
	10.1667	0.1289			10.1667	248532			10.1667	0.551
	10.1733	0.1294			10.1733	248918			10.1733	0.5477
	10.18	0.13			10.18	249001			10.18	0.5444
	10.1867	0.1305			10.1867	249084			10.1867	0.541
	10.1933	0.131			10.1933	249066			10.1933	0.5375
	10.2	0.1315			10.2	248980			10.2	0.5338
	10.2067	0.1321			10.2067	249088			10.2067	0.5301
	10.2133	0.1326			10.2133	249029			10.2133	0.5262
	10.22	0.1332			10.22	248872			10.22	0.5222
	10.2267	0.1338			10.2267	248605			10.2267	0.5182
	10.2333	0.1344			10.2333	248376			10.2333	0.514
	10.24	0.135			10.24	248073			10.24	0.5098
	10.2467	0.1356			10.2467	247888			10.2467	0.5055
	10.2533	0.1363			10.2533	247702			10.2533	0.5011
	10.26	0.137			10.26	247327			10.26	0.4967
	10.2667	0.1377			10.2667	246897			10.2667	0.4922
	10.2733	0.1384			10.2733	246676			10.2733	0.4876
	10.28	0.1392			10.28	246379			10.28	0.483
	10.2867	0.1399			10.2867	245898			10.2867	0.4784
	10.2933	0.1407			10.2933	245306			10.2933	0.4737
	10.3	0.1415			10.3	244751			10.3	0.4689
	10.3067	0.1423			10.3067	244280			10.3067	0.4641
	10.3133	0.1431			10.3133	243914			10.3133	0.4592
	10.32	0.1439			10.32	243622			10.32	0.4542
	10.3267	0.1448			10.3267	243023			10.3267	0.4491
	10.3333	0.1457			10.3333	242373			10.3333	0.444
	10.34	0.1467			10.34	241981			10.34	0.4389
	10.3467	0.1476			10.3467	241646			10.3467	0.4336
	10.3533	0.1487			10.3533	241170			10.3533	0.4284
	10.36	0.1497			10.36	240718			10.36	0.4233
	10.3667	0.1508			10.3667	240246			10.3667	0.4182
	10.3733	0.152			10.3733	239820			10.3733	0.4131
	10.38	0.1532			10.38	239408			10.38	0.4082
	10.3867	0.1545			10.3867	239077			10.3867	0.4032
	10.3933	0.1558			10.3933	238942			10.3933	0.3984
	10.4	0.1573			10.4	238659			10.4	0.3937
	10.4067	0.1588			10.4067	238401			10.4067	0.3891
	10.4133	0.1604			10.4133	238184			10.4133	0.3846
	10.42	0.1622			10.42	238007			10.42	0.3801
	10.4267	0.164			10.4267	237824			10.4267	0.3758
	10.4333	0.1659			10.4333	237883			10.4333	0.3715
	10.44	0.168			10.44	237965			10.44	0.3673
	10.4467	0.1701			10.4467	237799			10.4467	0.3632
	10.4533	0.1723			10.4533	237726			10.4533	0.3592
	10.46	0.1745			10.46	237629			10.46	0.3553
	10.4667	0.1769			10.4667	237716			10.4667	0.3514
	10.4733	0.1792			10.4733	237804			10.4733	0.3477
	10.48	0.1816			10.48	237892			10.48	0.344
	10.4867	0.184			10.4867	237732			10.4867	0.3405
	10.4933	0.1864			10.4933	237586			10.4933	0.337
	10.5	0.1888			10.5	237486			10.5	0.3336
	10.5067	0.1911			10.5067	237481			10.5067	0.3302
	10.5133	0.1934			10.5133	237643			10.5133	0.3269
	10.52	0.1957			10.52	237454			10.52	0.3237
	10.5267	0.1979			10.5267	237390			10.5267	0.3205
	10.5333	0.2001			10.5333	237124			10.5333	0.3174
	10.54	0.2021			10.54	237027			10.54	0.3143
	10.5467	0.2041			10.5467	236896			10.5467	0.3112
	10.5533	0.2061			10.5533	236745			10.5533	0.3082
	10.56	0.208			10.56	236623			10.56	0.3053
	10.5667	0.2097			10.5667	236496			10.5667	0.3024
	10.5733	0.2114			10.5733	236362			10.5733	0.2995
	10.58	0.2129			10.58	236141			10.58	0.2966
	10.5867	0.2144			10.5867	236097			10.5867	0.2939
	10.5933	0.2157			10.5933	235807			10.5933	0.2911
	10.6	0.217			10.6	235697			10.6	0.2883
	10.6067	0.218			10.6067	235540			10.6067	0.2856
	10.6133	0.219			10.6133	235315			10.6133	0.2829
	10.62	0.2199			10.62	234933			10.62	0.2802
	10.6267	0.2206			10.6267	234779			10.6267	0.2775
	10.6333	0.2212			10.6333	234375			10.6333	0.2748
	10.64	0.2216			10.64	234071			10.64	0.2721
	10.6467	0.2218			10.6467	233757			10.6467	0.2695
	10.6533	0.2219			10.6533	233517			10.6533	0.2669
	10.66	0.2219			10.66	233534			10.66	0.2643
	10.6667	0.2216			10.6667	233474			10.6667	0.2616
	10.6733	0.2213			10.6733	233463			10.6733	0.2591
	10.68	0.2208			10.68	233418			10.68	0.2565
	10.6867	0.2201			10.6867	233772			10.6867	0.2539
	10.6933	0.2194			10.6933	234016			10.6933	0.2513
	10.7	0.2185			10.7	234416			10.7	0.2488
	10.7067	0.2175			10.7067	234674			10.7067	0.2462
	10.7133	0.2165			10.7133	234877			10.7133	0.2436
	10.72	0.2153			10.72	235250			10.72	0.241
	10.7267	0.2141			10.7267	235807			10.7267	0.2384
	10.7333	0.2127			10.7333	236473			10.7333	0.2358
	10.74	0.2113			10.74	236972			10.74	0.2332
	10.7467	0.2099			10.7467	237457			10.7467	0.2307
	10.7533	0.2084			10.7533	238153			10.7533	0.2281
	10.76	0.2068			10.76	238942			10.76	0.2255
	10.7667	0.2052			10.7667	239623			10.7667	0.223
	10.7733	0.2036			10.7733	240283			10.7733	0.2204
	10.78	0.2019			10.78	241012			10.78	0.2179
	10.7867	0.2002			10.7867	241701			10.7867	0.2153
	10.7933	0.1985			10.7933	242509			10.7933	0.2128
	10.8	0.1968			10.8	243474			10.8	0.2102
	10.8067	0.195			10.8067	244256			10.8067	0.2076
	10.8133	0.1933			10.8133	245179			10.8133	0.205
	10.82	0.1915			10.82	246071			10.82	0.2024
	10.8267	0.1897			10.8267	247144			10.8267	0.1998
	10.8333	0.1879			10.8333	247919			10.8333	0.1972
	10.84	0.1861			10.84	248833			10.84	0.1946
	10.8467	0.1843			10.8467	249641			10.8467	0.1921
	10.8533	0.1824			10.8533	250492			10.8533	0.1895
	10.86	0.1806			10.86	251453			10.86	0.1869
	10.8667	0.1787			10.8667	252031			10.8667	0.1844
	10.8733	0.1769			10.8733	252665			10.8733	0.1819
	10.88	0.175			10.88	253183			10.88	0.1794
	10.8867	0.1732			10.8867	253899			10.8867	0.1768
	10.8933	0.1713			10.8933	254309			10.8933	0.1744
	10.9	0.1694			10.9	254759			10.9	0.1719
	10.9067	0.1676			10.9067	255186			10.9067	0.1694
	10.9133	0.1657			10.9133	255571			10.9133	0.1669
	10.92	0.1638			10.92	256142			10.92	0.1645
	10.9267	0.162			10.9267	256621			10.9267	0.1621
	10.9333	0.1601			10.9333	256959			10.9333	0.1597
	10.94	0.1582			10.94	257316			10.94	0.1573
	10.9467	0.1563			10.9467	257578			10.9467	0.155
	10.9533	0.1544			10.9533	257843			10.9533	0.1527
	10.96	0.1525			10.96	258032			10.96	0.1504
	10.9667	0.1507			10.9667	258064			10.9667	0.1481
	10.9733	0.1488			10.9733	258020			10.9733	0.1459
	10.98	0.1469			10.98	258012			10.98	0.1436
	10.9867	0.1451			10.9867	257945			10.9867	0.1414
	10.9933	0.1432			10.9933	257702			10.9933	0.1393
	11	0.1414			11	257447			11	0.1371
	11.0067	0.1396			11.0067	257365			11.0067	0.135
	11.0133	0.1377			11.0133	257153			11.0133	0.1328
	11.02	0.136			11.02	256939			11.02	0.1307
	11.0267	0.1342			11.0267	256713			11.0267	0.1287
	11.0333	0.1324			11.0333	256287			11.0333	0.1267
	11.04	0.1306			11.04	255766			11.04	0.1247
	11.0467	0.1289			11.0467	255244			11.0467	0.1227
	11.0533	0.1272			11.0533	254868			11.0533	0.1207
	11.06	0.1255			11.06	254279			11.06	0.1188
	11.0667	0.1238			11.0667	253573			11.0667	0.1169
	11.0733	0.1221			11.0733	253048			11.0733	0.1151
	11.08	0.1204			11.08	252473			11.08	0.1133
	11.0867	0.1188			11.0867	252020			11.0867	0.1114
	11.0933	0.1172			11.0933	251676			11.0933	0.1096
	11.1	0.1156			11.1	251283			11.1	0.1079
	11.1067	0.114			11.1067	250790			11.1067	0.1061
	11.1133	0.1125			11.1133	250285			11.1133	0.1044
	11.12	0.1109			11.12	250057			11.12	0.1027
	11.1267	0.1094			11.1267	249557			11.1267	0.1011
	11.1333	0.1079			11.1333	249203			11.1333	0.0994
	11.14	0.1064			11.14	248924			11.14	0.0978
	11.1467	0.1049			11.1467	248553			11.1467	0.0963
	11.1533	0.1035			11.1533	248175			11.1533	0.0947
	11.16	0.102			11.16	247997			11.16	0.0932
	11.1667	0.1006			11.1667	247770			11.1667	0.0917
	11.1733	0.0992			11.1733	247431			11.1733	0.0902
	11.18	0.0978			11.18	247459			11.18	0.0888
	11.1867	0.0964			11.1867	247501			11.1867	0.0873
	11.1933	0.0951			11.1933	247551			11.1933	0.0859
	11.2	0.0938			11.2	247863			11.2	0.0845
	11.2067	0.0925			11.2067	248329			11.2067	0.0831
	11.2133	0.0913			11.2133	248771			11.2133	0.0817
	11.22	0.09			11.22	249337			11.22	0.0804
	11.2267	0.0888			11.2267	250071			11.2267	0.0791
	11.2333	0.0876			11.2333	250780			11.2333	0.0778
	11.24	0.0864			11.24	251539			11.24	0.0765
	11.2467	0.0853			11.2467	252369			11.2467	0.0752
	11.2533	0.0841			11.2533	253250			11.2533	0.0739
	11.26	0.083			11.26	254219			11.26	0.0727
	11.2667	0.0819			11.2667	255115			11.2667	0.0715
	11.2733	0.0809			11.2733	256131			11.2733	0.0703
	11.28	0.0798			11.28	257114			11.28	0.0691
	11.2867	0.0788			11.2867	258216			11.2867	0.068
	11.2933	0.0778			11.2933	259326			11.2933	0.0669
	11.3	0.0769			11.3	260423			11.3	0.0657
	11.3067	0.076			11.3067	261476			11.3067	0.0646
	11.3133	0.075			11.3133	262494			11.3133	0.0635
	11.32	0.0741			11.32	263687			11.32	0.0625
	11.3267	0.0732			11.3267	264783			11.3267	0.0614
	11.3333	0.0723			11.3333	265878			11.3333	0.0604
	11.34	0.0715			11.34	266669			11.34	0.0594
	11.3467	0.0706			11.3467	267398			11.3467	0.0584
	11.3533	0.0698			11.3533	268173			11.3533	0.0574
	11.36	0.069			11.36	268957			11.36	0.0564
	11.3667	0.0682			11.3667	269536			11.3667	0.0554
	11.3733	0.0675			11.3733	269933			11.3733	0.0545
	11.38	0.0667			11.38	270193			11.38	0.0536
	11.3867	0.066			11.3867	270371			11.3867	0.0527
	11.3933	0.0654			11.3933	270726			11.3933	0.0518
	11.4	0.0647			11.4	270970			11.4	0.0509
	11.4067	0.064			11.4067	271061			11.4067	0.05
	11.4133	0.0634			11.4133	271032			11.4133	0.0492
	11.42	0.0628			11.42	271255			11.42	0.0484
	11.4267	0.0623			11.4267	271342			11.4267	0.0475
	11.4333	0.0617			11.4333	271470			11.4333	0.0467
	11.44	0.0612			11.44	271677			11.44	0.0459
	11.4467	0.0607			11.4467	271754			11.4467	0.0452
	11.4533	0.0602			11.4533	272060			11.4533	0.0444
	11.46	0.0597			11.46	272303			11.46	0.0436
	11.4667	0.0592			11.4667	272548			11.4667	0.0429
	11.4733	0.0588			11.4733	272716			11.4733	0.0421
	11.48	0.0584			11.48	273265			11.48	0.0414
	11.4867	0.058			11.4867	273975			11.4867	0.0407
	11.4933	0.0576			11.4933	274689			11.4933	0.04
	11.5	0.0572			11.5	275524			11.5	0.0393
	11.5067	0.0569			11.5067	276417			11.5067	0.0386
	11.5133	0.0565			11.5133	277687			11.5133	0.0379
	11.52	0.0562			11.52	279100			11.52	0.0373
	11.5267	0.0559			11.5267	280864			11.5267	0.0367
	11.5333	0.0556			11.5333	282673			11.5333	0.0361
	11.54	0.0553			11.54	284562			11.54	0.0355
	11.5467	0.0551			11.5467	286776			11.5467	0.0349
	11.5533	0.0548			11.5533	289338			11.5533	0.0343
	11.56	0.0545			11.56	292166			11.56	0.0337
	11.5667	0.0543			11.5667	295283			11.5667	0.0331
	11.5733	0.0541			11.5733	298708			11.5733	0.0325
	11.58	0.0538			11.58	302182			11.58	0.032
	11.5867	0.0536			11.5867	305921			11.5867	0.0314
	11.5933	0.0535			11.5933	309983			11.5933	0.0309
	11.6	0.0533			11.6	313977			11.6	0.0304
	11.6067	0.0531			11.6067	318121			11.6067	0.0298
	11.6133	0.053			11.6133	322580			11.6133	0.0294
	11.62	0.0528			11.62	326860			11.62	0.0289
	11.6267	0.0527			11.6267	331163			11.6267	0.0284
	11.6333	0.0526			11.6333	335618			11.6333	0.0279
	11.64	0.0525			11.64	339992			11.64	0.0275
	11.6467	0.0524			11.6467	344236			11.6467	0.027
	11.6533	0.0523			11.6533	348733			11.6533	0.0266
	11.66	0.0522			11.66	352883			11.66	0.0261
	11.6667	0.0521			11.6667	356710			11.6667	0.0257
	11.6733	0.052			11.6733	360358			11.6733	0.0253
	11.68	0.0519			11.68	363908			11.68	0.0249
	11.6867	0.0518			11.6867	367109			11.6867	0.0245
	11.6933	0.0517			11.6933	370203			11.6933	0.0241
	11.7	0.0516			11.7	373154			11.7	0.0237
	11.7067	0.0516			11.7067	375529			11.7067	0.0234
	11.7133	0.0515			11.7133	377786			11.7133	0.023
	11.72	0.0514			11.72	379642			11.72	0.0227
	11.7267	0.0514			11.7267	381369			11.7267	0.0223
	11.7333	0.0513			11.7333	382831			11.7333	0.022
	11.74	0.0512			11.74	383991			11.74	0.0217
	11.7467	0.0512			11.7467	384765			11.7467	0.0214
	11.7533	0.0511			11.7533	385201			11.7533	0.0211
	11.76	0.051			11.76	385401			11.76	0.0208
	11.7667	0.051			11.7667	385481			11.7667	0.0206
	11.7733	0.0509			11.7733	385380			11.7733	0.0203
	11.78	0.0509			11.78	384954			11.78	0.02
	11.7867	0.0508			11.7867	384121			11.7867	0.0198
	11.7933	0.0508			11.7933	383130			11.7933	0.0195
	11.8	0.0508			11.8	382117			11.8	0.0193
	11.8067	0.0507			11.8067	380660			11.8067	0.0191
	11.8133	0.0507			11.8133	379167			11.8133	0.0189
	11.82	0.0507			11.82	377229			11.82	0.0187
	11.8267	0.0507			11.8267	375165			11.8267	0.0185
	11.8333	0.0506			11.8333	372851			11.8333	0.0183
	11.84	0.0506			11.84	370686			11.84	0.0181
	11.8467	0.0506			11.8467	368061			11.8467	0.018
	11.8533	0.0506			11.8533	365035			11.8533	0.0178
	11.86	0.0506			11.86	362256			11.86	0.0176
	11.8667	0.0506			11.8667	359138			11.8667	0.0174
	11.8733	0.0505			11.8733	356048			11.8733	0.0173
	11.88	0.0506			11.88	352716			11.88	0.0172
	11.8867	0.0506			11.8867	349420			11.8867	0.017
	11.8933	0.0506			11.8933	345931			11.8933	0.0169
	11.9	0.0506			11.9	342443			11.9	0.0168
	11.9067	0.0506			11.9067	338983			11.9067	0.0167
	11.9133	0.0505			11.9133	335302			11.9133	0.0166
	11.92	0.0505			11.92	331849			11.92	0.0165
	11.9267	0.0505			11.9267	328375			11.9267	0.0164
	11.9333	0.0505			11.9333	324798			11.9333	0.0164
	11.94	0.0505			11.94	321150			11.94	0.0163
	11.9467	0.0505			11.9467	317249			11.9467	0.0162
	11.9533	0.0504			11.9533	313625			11.9533	0.0161
	11.96	0.0505			11.96	310135			11.96	0.0161
	11.9667	0.0505			11.9667	306535			11.9667	0.016
	11.9733	0.0505			11.9733	302791			11.9733	0.016
	11.98	0.0505			11.98	299037			11.98	0.0159
	11.9867	0.0505			11.9867	295393			11.9867	0.0159
	11.9933	0.0505			11.9933	291838			11.9933	0.0159
	12	0.0506			12	288538			12	0.0158
	12.0067	0.0506			12.0067	285151			12.0067	0.0158
	12.0133	0.0507			12.0133	281638			12.0133	0.0158
	12.02	0.0507			12.02	278141			12.02	0.0158
	12.0267	0.0508			12.0267	274650			12.0267	0.0158
	12.0333	0.0509			12.0333	271151			12.0333	0.0158
	12.04	0.051			12.04	267621			12.04	0.0158
	12.0467	0.051			12.0467	264267			12.0467	0.0157
	12.0533	0.0511			12.0533	260741			12.0533	0.0157
	12.06	0.0512			12.06	257288			12.06	0.0158
	12.0667	0.0513			12.0667	253624			12.0667	0.0158
	12.0733	0.0514			12.0733	250301			12.0733	0.0158
	12.08	0.0515			12.08	246958			12.08	0.0158
	12.0867	0.0516			12.0867	243691			12.0867	0.0158
	12.0933	0.0518			12.0933	240475			12.0933	0.0158
	12.1	0.0519			12.1	237127			12.1	0.0159
	12.1067	0.0521			12.1067	233923			12.1067	0.0159
	12.1133	0.0522			12.1133	230654			12.1133	0.0159
	12.12	0.0523			12.12	227565			12.12	0.016
	12.1267	0.0525			12.1267	224289			12.1267	0.0161
	12.1333	0.0527			12.1333	221098			12.1333	0.0161
	12.14	0.0529			12.14	218078			12.14	0.0162
	12.1467	0.0531			12.1467	214982			12.1467	0.0163
	12.1533	0.0533			12.1533	211985			12.1533	0.0164
	12.16	0.0535			12.16	208895			12.16	0.0165
	12.1667	0.0538			12.1667	205835			12.1667	0.0166
	12.1733	0.054			12.1733	202886			12.1733	0.0167
	12.18	0.0542			12.18	199989			12.18	0.0168
	12.1867	0.0545			12.1867	197093			12.1867	0.017
	12.1933	0.0548			12.1933	194050			12.1933	0.0171
	12.2	0.0551			12.2	191452			12.2	0.0173
	12.2067	0.0553			12.2067	188638			12.2067	0.0175
	12.2133	0.0556			12.2133	185865			12.2133	0.0177
	12.22	0.0559			12.22	182958			12.22	0.0179
	12.2267	0.0562			12.2267	180145			12.2267	0.0181
	12.2333	0.0565			12.2333	177246			12.2333	0.0184
	12.24	0.0569			12.24	174559			12.24	0.0187
	12.2467	0.0572			12.2467	171765			12.2467	0.019
	12.2533	0.0575			12.2533	168719			12.2533	0.0194
	12.26	0.0578			12.26	165953			12.26	0.0198
	12.2667	0.0582			12.2667	163182			12.2667	0.0202
	12.2733	0.0585			12.2733	160627			12.2733	0.0207
	12.28	0.0589			12.28	158072			12.28	0.0212
	12.2867	0.0593			12.2867	155664			12.2867	0.0217
	12.2933	0.0596			12.2933	153077			12.2933	0.0223
	12.3	0.06			12.3	150572			12.3	0.0229
	12.3067	0.0603			12.3067	148263			12.3067	0.0236
	12.3133	0.0607			12.3133	145966			12.3133	0.0243
	12.32	0.061			12.32	143756			12.32	0.0251
	12.3267	0.0614			12.3267	141615			12.3267	0.0259
	12.3333	0.0617			12.3333	139389			12.3333	0.0267
	12.34	0.0621			12.34	137277			12.34	0.0276
	12.3467	0.0624			12.3467	135087			12.3467	0.0286
	12.3533	0.0627			12.3533	133076			12.3533	0.0296
	12.36	0.063			12.36	131023			12.36	0.0307
	12.3667	0.0634			12.3667	128893			12.3667	0.0319
	12.3733	0.0637			12.3733	126839			12.3733	0.0331
	12.38	0.064			12.38	124828			12.38	0.0343
	12.3867	0.0644			12.3867	122885			12.3867	0.0356
	12.3933	0.0647			12.3933	120767			12.3933	0.037
	12.4	0.065			12.4	118868			12.4	0.0384
	12.4067	0.0653			12.4067	117073			12.4067	0.0399
	12.4133	0.0656			12.4133	115197			12.4133	0.0415
	12.42	0.0659			12.42	113478			12.42	0.043
	12.4267	0.0662			12.4267	111857			12.4267	0.0447
	12.4333	0.0665			12.4333	110265			12.4333	0.0464
	12.44	0.0668			12.44	108711			12.44	0.0481
	12.4467	0.0671			12.4467	107221			12.4467	0.0499
	12.4533	0.0674			12.4533	105905			12.4533	0.0517
	12.46	0.0676			12.46	104404			12.46	0.0536
	12.4667	0.0679			12.4667	102968			12.4667	0.0555
	12.4733	0.0682			12.4733	101617			12.4733	0.0574
	12.48	0.0684			12.48	100282			12.48	0.0594
	12.4867	0.0687			12.4867	99010			12.4867	0.0615
	12.4933	0.069			12.4933	97762			12.4933	0.0635
	12.5	0.0692			12.5	96723			12.5	0.0656
	12.5067	0.0695			12.5067	95600			12.5067	0.0676
	12.5133	0.0698			12.5133	94537			12.5133	0.0697
	12.52	0.0701			12.52	93588			12.52	0.0719
	12.5267	0.0704			12.5267	92684			12.5267	0.074
	12.5333	0.0707			12.5333	91684			12.5333	0.0761
	12.54	0.071			12.54	90646			12.54	0.0783
	12.5467	0.0713			12.5467	89713			12.5467	0.0805
	12.5533	0.0716			12.5533	88802			12.5533	0.0827
	12.56	0.0719			12.56	87982			12.56	0.0849
	12.5667	0.0723			12.5667	87212			12.5667	0.0871
	12.5733	0.0726			12.5733	86445			12.5733	0.0892
	12.58	0.073			12.58	85547			12.58	0.0915
	12.5867	0.0734			12.5867	84885			12.5867	0.0937
	12.5933	0.0738			12.5933	84316			12.5933	0.0959
	12.6	0.0743			12.6	83686			12.6	0.098
	12.6067	0.0747			12.6067	83044			12.6067	0.1002
	12.6133	0.0752			12.6133	82459			12.6133	0.1023
	12.62	0.0757			12.62	82067			12.62	0.1044
	12.6267	0.0762			12.6267	81629			12.6267	0.1065
	12.6333	0.0767			12.6333	81229			12.6333	0.1086
	12.64	0.0772			12.64	80879			12.64	0.1107
	12.6467	0.0777			12.6467	80651			12.6467	0.1127
	12.6533	0.0783			12.6533	80636			12.6533	0.1148
	12.66	0.0788			12.66	80747			12.66	0.1169
	12.6667	0.0794			12.6667	80736			12.6667	0.1189
	12.6733	0.08			12.6733	80713			12.6733	0.1209
	12.68	0.0806			12.68	80780			12.68	0.1229
	12.6867	0.0812			12.6867	80932			12.6867	0.1248
	12.6933	0.0819			12.6933	81138			12.6933	0.1267
	12.7	0.0825			12.7	81351			12.7	0.1286
	12.7067	0.0832			12.7067	81384			12.7067	0.1304
	12.7133	0.0839			12.7133	81450			12.7133	0.1322
	12.72	0.0845			12.72	81588			12.72	0.1339
	12.7267	0.0852			12.7267	81763			12.7267	0.1357
	12.7333	0.086			12.7333	82159			12.7333	0.1374
	12.74	0.0867			12.74	82639			12.74	0.1391
	12.7467	0.0874			12.7467	82928			12.7467	0.1407
	12.7533	0.0882			12.7533	83183			12.7533	0.1423
	12.76	0.0889			12.76	83780			12.76	0.1439
	12.7667	0.0896			12.7667	84301			12.7667	0.1454
	12.7733	0.0904			12.7733	85038			12.7733	0.1469
	12.78	0.0911			12.78	85630			12.78	0.1483
	12.7867	0.0918			12.7867	86320			12.7867	0.1497
	12.7933	0.0926			12.7933	86999			12.7933	0.151
	12.8	0.0933			12.8	87871			12.8	0.1522
	12.8067	0.094			12.8067	88856			12.8067	0.1534
	12.8133	0.0947			12.8133	89761			12.8133	0.1546
	12.82	0.0954			12.82	90829			12.82	0.1557
	12.8267	0.0961			12.8267	91753			12.8267	0.1567
	12.8333	0.0968			12.8333	92895			12.8333	0.1577
	12.84	0.0975			12.84	93901			12.84	0.1586
	12.8467	0.0982			12.8467	94912			12.8467	0.1594
	12.8533	0.0988			12.8533	95956			12.8533	0.1602
	12.86	0.0995			12.86	97049			12.86	0.1609
	12.8667	0.1001			12.8667	98094			12.8667	0.1615
	12.8733	0.1007			12.8733	99204			12.8733	0.1621
	12.88	0.1013			12.88	100361			12.88	0.1626
	12.8867	0.1019			12.8867	101628			12.8867	0.163
	12.8933	0.1025			12.8933	102901			12.8933	0.1633
	12.9	0.103			12.9	104170			12.9	0.1635
	12.9067	0.1036			12.9067	105503			12.9067	0.1637
	12.9133	0.1041			12.9133	106753			12.9133	0.1638
	12.92	0.1046			12.92	107969			12.92	0.1638
	12.9267	0.1051			12.9267	109097			12.9267	0.1637
	12.9333	0.1056			12.9333	110392			12.9333	0.1635
	12.94	0.106			12.94	111606			12.94	0.1633
	12.9467	0.1065			12.9467	112789			12.9467	0.163
	12.9533	0.1069			12.9533	114059			12.9533	0.1625
	12.96	0.1073			12.96	115382			12.96	0.162
	12.9667	0.1077			12.9667	116802			12.9667	0.1614
	12.9733	0.1081			12.9733	118263			12.9733	0.1607
	12.98	0.1084			12.98	119753			12.98	0.1599
	12.9867	0.1088			12.9867	120976			12.9867	0.1591
	12.9933	0.1091			12.9933	122057			12.9933	0.1582
	13	0.1094			13	123205			13	0.1572
	13.0067	0.1096			13.0067	124394			13.0067	0.1562
	13.0133	0.1099			13.0133	125434			13.0133	0.155
	13.02	0.1101			13.02	126641			13.02	0.1538
	13.0267	0.1103			13.0267	127806			13.0267	0.1525
	13.0333	0.1105			13.0333	128805			13.0333	0.1511
	13.04	0.1106			13.04	130038			13.04	0.1496
	13.0467	0.1108			13.0467	131300			13.0467	0.1481
	13.0533	0.1109			13.0533	132470			13.0533	0.1465
	13.06	0.1109			13.06	133723			13.06	0.1448
	13.0667	0.111			13.0667	134859			13.0667	0.1431
	13.0733	0.111			13.0733	135746			13.0733	0.1414
	13.08	0.111			13.08	136701			13.08	0.1396
	13.0867	0.111			13.0867	137722			13.0867	0.1377
	13.0933	0.1109			13.0933	138614			13.0933	0.1359
	13.1	0.1109			13.1	139545			13.1	0.134
	13.1067	0.1107			13.1067	140356			13.1067	0.132
	13.1133	0.1106			13.1133	141054			13.1133	0.13
	13.12	0.1104			13.12	141899			13.12	0.1279
	13.1267	0.1102			13.1267	142696			13.1267	0.1258
	13.1333	0.11			13.1333	143457			13.1333	0.1237
	13.14	0.1098			13.14	144209			13.14	0.1215
	13.1467	0.1096			13.1467	144879			13.1467	0.1192
	13.1533	0.1093			13.1533	145583			13.1533	0.117
	13.16	0.109			13.16	146447			13.16	0.1147
	13.1667	0.1087			13.1667	147296			13.1667	0.1125
	13.1733	0.1083			13.1733	147947			13.1733	0.1102
	13.18	0.1079			13.18	148590			13.18	0.1079
	13.1867	0.1075			13.1867	149311			13.1867	0.1057
	13.1933	0.1071			13.1933	149904			13.1933	0.1034
	13.2	0.1066			13.2	150565			13.2	0.1012
	13.2067	0.1061			13.2067	151138			13.2067	0.0989
	13.2133	0.1056			13.2133	151696			13.2133	0.0966
	13.22	0.105			13.22	152160			13.22	0.0943
	13.2267	0.1045			13.2267	152802			13.2267	0.0921
	13.2333	0.1039			13.2333	153384			13.2333	0.0898
	13.24	0.1033			13.24	153811			13.24	0.0876
	13.2467	0.1027			13.2467	154266			13.2467	0.0854
	13.2533	0.102			13.2533	154675			13.2533	0.0832
	13.26	0.1013			13.26	155104			13.26	0.081
	13.2667	0.1006			13.2667	155455			13.2667	0.0789
	13.2733	0.0998			13.2733	155736			13.2733	0.0768
	13.28	0.0991			13.28	155977			13.28	0.0748
	13.2867	0.0983			13.2867	156144			13.2867	0.0728
	13.2933	0.0975			13.2933	156282			13.2933	0.0708
	13.3	0.0967			13.3	156537			13.3	0.0688
	13.3067	0.0958			13.3067	156799			13.3067	0.0669
	13.3133	0.095			13.3133	156764			13.3133	0.065
	13.32	0.0941			13.32	156632			13.32	0.0631
	13.3267	0.0933			13.3267	156579			13.3267	0.0612
[truncated: 2,501 more rows]

## Sheet: Figure S4a
		Fig. S4a AaPYKS
		crude lysate	clear lysate	Elute protein	molecular markers

## Sheet: FigureS4b,4c
	Fig. S4b AbPYKS				Fig. S4c DsPYKS
	crude lysate	clear lysate	Elute protein	molecular markers	crude lysate	clear lysate	Elute protein	molecular markers

## Sheet: Fiugre S4d
		Fig. S4d AaPYKS (R134A)
		crude lysate	clear lysate	Elute protein	molecular markers

## Sheet: Figure S4e
												Fig. S4e AaPYKS (R134T)
									molecular markers	Elute protein	clear lysate	crude lysate

## Sheet: Figure S4f
															Fig. S4e AaPYKS (R134S)
												molecular markers	Elute protein	clear lysate	crude lysate

## Sheet: Figure S4g
								Fig. S4g AaPYKS (S340G)
								crude lysate	clear lysate	Elute protein	molecular markers

## Sheet: Figure S4h
									Fig. S4h AaPYKS (L258A)
									crude lysate	clear lysate	Elute protein	molecular markers
